# Supplementary material for: Genome-wide miRNA profiling reinforces the importance of miR-9 in human papillomavirus associated oral and oropharyngeal head and neck cancer
Source: Sci Rep. 2019 Feb 19;9:2306. doi: 10.1038/s41598-019-38797-z (PMC6381209; doi:10.1038/s41598-019-38797-z)
Supplement: Supplementary file 2 — Dataset 1 [file 41598_2019_38797_MOESM2_ESM.xlsx]

## Sheet: Annot
Genome-wide miRNA profiling reinforces the importance of miR-9 in human papillomavirus associated oral and oropharyngeal head and neck cancer
Ksenija Božinović, Ivan Sabol, Emil Dediol, Nina Milutin Gašperov, Spomenka Manojlović, Zuzana Vojtechova, Ruth Tachezy, Magdalena Grce
SampleNO	Outlier	Sample ID	Sample_group	HPV	Region	Short_Sample_group	Ang	miRNA file ID	Tumor_Site	Smoking	Pack/y	T	N
1	y	TCGA-BA-4074	Oral_Neg	Negative	Oral	O-	High	a4d04634-27e6-4060-ad33-9bed6a	Oral Tongue	Current smoker	51	T3	N2c
2		TCGA-BA-5149	Oral_Neg	Negative	Oral	O-	High	ecc6cb9d-872e-43da-a529-7961bd	Floor of Mouth	Current smoker	60	T3	N2b
3	y	TCGA-BA-5153	OP_Pos	Positive	Oropharyngeal	OP+	Low	173d218e-89d1-412b-a292-3ba32a	Tonsil	Non-smoker	NA	T2	N1
4		TCGA-BA-5556	Oral_Neg	Negative	Oral	O-	High	f8f477ae-fd69-4ef5-8aa2-faee8a	Floor of Mouth	Former smoker for <=15 years	60	T2	N0
5		TCGA-BA-5557	Oral_Neg	Negative	Oral	O-	Med	937acd08-3efa-425a-927c-3399ad	Oral Tongue	Non-smoker	NA	T2	N2
6		TCGA-BA-5558	Oral_Neg	Negative	Oral	O-	High	83fbebf8-d29b-4756-90b2-d6bb03	Hard Palate	Non-smoker	NA	T4a	N1
7		TCGA-BA-5559	OP_Pos	Positive	Oropharyngeal	OP+	Low	6fe70212-2b26-40dd-9f9e-a53ddc	Tonsil	Non-smoker	NA	T3	N2b
8		TCGA-BA-6871	OP_Neg	Negative	Oropharyngeal	OP-	High	cd6fc4b9-0135-402a-a544-4d5e1e	Base of Tongue	Former smoker for <=15 years	180	T3	N2b
9		TCGA-BA-6872	Oral_Neg	Negative	Oral	O-	High	4ce8a6fe-4da6-4a2d-91ff-a61a2f	Floor of Mouth	Current smoker	40	NA	NA
10		TCGA-BA-6873	Oral_Neg	Negative	Oral	O-	Med	7fd78d3a-3a3f-4d96-a3bd-491b91	Oral Tongue	Current smoker	1	T2	N2b
11		TCGA-BA-7269	Oral_Neg	Negative	Oral	O-	High	09b572cf-3c48-4281-bec2-dc1d85	Oral Tongue	Current smoker	46	T2	N1
12	y	TCGA-BB-4223	OP_Pos	Positive	Oropharyngeal	OP+	Low	5507215a-ce65-4f0c-89dc-45b7d2	Tonsil	Non-smoker	NA	T3	N2b
13	y	TCGA-BB-4225	OP_Pos	Positive	Oropharyngeal	OP+	Low	c58224ec-f25e-4af7-8a1f-2e628d	Base of Tongue	Former smoker for <=15 years	1.5	T3	N2c
14	y	TCGA-BB-4228	OP_Pos	Positive	Oropharyngeal	OP+	Low	12434707-4543-48ba-8cb9-1020ee	Base of Tongue	Current smoker	102.5	T2	N0
15	y	TCGA-CN-4740	Oral_Neg	Negative	Oral	O-	High	70063d82-a1bd-4da8-b365-1df810	Oral Cavity	Former smoker for <=15 years	12	NA	NA
16	y	TCGA-CN-4741	Oral_Pos	Positive	Oral	O+	Low	de9c72c8-7c9f-4931-9b28-9a698d	Alveolar Ridge	Former smoker for <=15 years	45	T4a	N0
17		TCGA-CN-4742	Oral_Neg	Negative	Oral	O-	High	2e90ce01-2f75-4a59-a745-3731cd	Oral Tongue	Current smoker	20	T4a	N1
18	y	TCGA-CN-5365	OP_Neg	Negative	Oropharyngeal	OP-	High	1af9299c-6287-4573-aa64-9dced3	Tonsil	Current smoker	26	NA	NA
19	y	TCGA-CN-5369	Oral_Neg	Negative	Oral	O-	High	11e8b1e5-d8ef-4606-a13b-ccd304	Hard Palate	Current smoker	NA	NA	NA
20	y	TCGA-CN-5374	OP_Pos	Positive	Oropharyngeal	OP+	Low	7c4dc5a0-52c7-4a7a-b120-d0a93e	Tonsil	Current smoker	30	T2	N2
21		TCGA-CN-6011	Oral_Neg	Negative	Oral	O-	High	2c2bbefd-6fc2-42d7-9268-fe7556	Alveolar Ridge	Former smoker for <=15 years	40	T4a	N0
22		TCGA-CN-6995	Oral_Neg	Negative	Oral	O-	High	96820816-4bd3-4f53-9d32-792b28	Floor of Mouth	Current smoker	NA	T4a	N1
23		TCGA-CQ-5323	Oral_Pos	Positive	Oral	O+	Low	053e6b3d-ac74-4a5f-a524-737c8a	Alveolar Ridge	Former smoker for > 15 years	45	T3	N0
24		TCGA-CQ-5324	Oral_Neg	Negative	Oral	O-	High	2baa5e3c-70ab-4b77-bb1d-1d466f	Floor of Mouth	Former smoker for <=15 years	43	T3	N2a
25		TCGA-CQ-5325	Oral_Neg	Negative	Oral	O-	High	a891a990-1c00-4a14-a971-c7b131	Oral Tongue	Former smoker for <=15 years	49	T1	N0
26		TCGA-CQ-5331	Oral_Neg	Negative	Oral	O-	High	da4195cb-58f1-4223-b689-b8db35	Hard Palate	Former smoker for > 15 years	15	T4a	N0
27		TCGA-CQ-5332	Oral_Neg	Negative	Oral	O-	High	e07ff664-6a43-4c7e-958f-779e55	Floor of Mouth	Former smoker for <=15 years	90	NA	NA
28		TCGA-CQ-6218	Oral_Neg	Negative	Oral	O-	High	70b9f188-bbb2-427f-8f01-662abb	Floor of Mouth	Former smoker for <=15 years	30	T3	N0
29		TCGA-CQ-6227	Oral_Neg	Negative	Oral	O-	High	0bf2e4b6-d394-4ff6-b557-a78872	Oral Cavity	Former smoker for > 15 years	20	T3	N1
30		TCGA-CQ-6228	Oral_Neg	Negative	Oral	O-	High	f20bf349-9ea9-42d8-bb36-8b8491	Floor of Mouth	Current smoker	50	T2	N1
31		TCGA-CQ-6229	Oral_Neg	Negative	Oral	O-	Med	49478b2d-f991-452c-8f29-b43553	Oral Tongue	Non-smoker	NA	T2	N1
32		TCGA-CQ-7065	Oral_Neg	Negative	Oral	O-	Med	cda91afa-8802-4418-91f9-436dc2	Oral Tongue	Non-smoker	NA	T2	N0
33		TCGA-CQ-7068	Oral_Neg	Negative	Oral	O-	Med	82e159bb-6645-423d-897e-194169	Floor of Mouth	Non-smoker	NA	T2	N0
34		TCGA-CR-5243	OP_Pos	Positive	Oropharyngeal	OP+	Low	4e9374b3-2e4f-4594-b6c2-45926f	Tonsil	Non-smoker	NA	T3	N2b
35		TCGA-CR-5247	OP_Neg	Negative	Oropharyngeal	OP-	High	80ff3196-07a4-42e6-b173-347d26	Tonsil	Current smoker	105	T3	N1
36		TCGA-CR-5248	OP_Pos	Positive	Oropharyngeal	OP+	Med	917e58da-7bb2-4305-b592-4fc68c	Tonsil	Current smoker	NA	T4a	N2c
37		TCGA-CR-5249	OP_Pos	Positive	Oropharyngeal	OP+	Low	4bb8c89e-f4b0-44bc-92ce-814b56	Tonsil	Non-smoker	NA	T2	N0
38		TCGA-CR-5250	OP_Pos	Positive	Oropharyngeal	OP+	Low	d5016b86-e010-44de-83d2-542fc6	Base of Tongue	Current smoker	30	T2	N0
39		TCGA-CR-6467	OP_Pos	Positive	Oropharyngeal	OP+	Med	bae7d37c-69fe-484b-a731-7fba2a	Tonsil	Former smoker for <=15 years	15	T2	N2b
40		TCGA-CR-6470	OP_Pos	Positive	Oropharyngeal	OP+	Low	32d2d1b6-2f75-4e99-a30e-122ec3	Tonsil	Non-smoker	NA	T1	N2c
41		TCGA-CR-6471	Oral_Pos	Positive	Oral	O+	Low	81887e79-a19e-4e7f-9f62-b4d860	Oral Cavity	Current smoker	40	T4a	N0
42		TCGA-CR-6472	OP_Pos	Positive	Oropharyngeal	OP+	Low	5e5eb895-2cc5-4302-ba10-f30f29	Base of Tongue	Non-smoker	NA	T2	N3
43		TCGA-CR-6477	OP_Neg	Negative	Oropharyngeal	OP-	Med	dbccf394-c43e-4e8e-8b70-2417fe	Base of Tongue	Former smoker for > 15 years	NA	T3	N2b
44		TCGA-CR-6478	OP_Neg	Negative	Oropharyngeal	OP-	High	49b6ca27-e654-4211-b589-5e01a3	Tonsil	Former smoker for <=15 years	NA	T3	N2c
45		TCGA-CR-6481	OP_Pos	Positive	Oropharyngeal	OP+	Low	9f085f04-e6ef-47a9-a8d8-15a03e	Tonsil	Non-smoker	NA	T2	N2a
46		TCGA-CR-6482	OP_Pos	Positive	Oropharyngeal	OP+	Med	a36e28e8-66fc-4419-8195-2fd8b1	Tonsil	Former smoker for <=15 years	31	T2	N2b
47		TCGA-CR-6487	OP_Pos	Positive	Oropharyngeal	OP+	Low	0c3a9d20-41fa-43bf-9b06-228602	Tonsil	Former smoker for <=15 years	11	T2	N0
48		TCGA-CR-6492	Oral_Neg	Negative	Oral	O-	High	2218e354-48c4-41e5-9792-c44281	Hard Palate	Current smoker	50	T4a	N1
49		TCGA-CR-7368	Oral_Pos	Positive	Oral	O+	Low	5bfa029c-9b3f-4deb-b9ec-b982c7	Oral Cavity	Former smoker for <=15 years	57	T4a	N0
50		TCGA-CR-7369	Oral_Pos	Positive	Oral	O+	Low	ae03d6d0-72a6-4db4-b1f9-492985	Oral Cavity	Current smoker	48	T4a	N0
51		TCGA-CR-7372	Oral_Neg	Negative	Oral	O-	Med	4db5cfdb-e84b-4fad-b3f1-37ec45	Oral Tongue	Non-smoker	NA	T2	N0
52		TCGA-CR-7373	Oral_Neg	Negative	Oral	O-	High	65c53393-e3c5-4c9a-8d41-b8a84d	Oral Cavity	Former smoker for > 15 years	90	T4a	N2b
53		TCGA-CR-7376	Oral_Neg	Negative	Oral	O-	High	fb590893-1f88-47fe-9da0-db0621	Oral Cavity	Former smoker for > 15 years	54	T2	N0
54		TCGA-CR-7377	Oral_Neg	Negative	Oral	O-	High	0d434960-a8e7-42fc-b25e-77e09d	Oral Cavity	Current smoker	80	T4a	N1
55		TCGA-CR-7383	OP_Neg	Negative	Oropharyngeal	OP-	High	e30bda6b-8007-4c68-863a-613a2d	Tonsil	Current smoker	110	T1	N0
56		TCGA-CR-7385	OP_Pos	Positive	Oropharyngeal	OP+	Low	5bebd9d1-5b33-4475-a8aa-7f20bc	Tonsil	Former smoker for > 15 years	0.01685	T2	N2b
57		TCGA-CR-7404	OP_Pos	Positive	Oropharyngeal	OP+	Low	a30f2684-fdf3-4b65-a181-91f2bb	Tonsil	Non-smoker	NA	T3	N2b
58		TCGA-CV-5439	OP_Neg	Negative	Oropharyngeal	OP-	High	d09e33ac-6e51-41a7-90b8-2a86da	Base of Tongue	Current smoker	NA	T2	N0
59		TCGA-CV-5442	Oral_Pos	Positive	Oral	O+	Med	c79babd6-9e46-4a1e-a2da-8a65bc	Hard Palate	Former smoker for <=15 years	NA	T4a	N2b
60		TCGA-CV-5971	Oral_Pos	Positive	Oral	O+	Med	eab935a7-4665-49be-aa6e-5a80e8	Oral Tongue	Current smoker	NA	T2	N2b
61		TCGA-CV-6433	Oral_Pos	Positive	Oral	O+	Med	39757d92-a680-42dd-b2fb-b8b4aa	Oral Tongue	Current smoker	NA	T2	N0
62		TCGA-CV-6939	Oral_Pos	Positive	Oral	O+	Low	476962c8-96c1-44ab-84fa-0ee5d2	Oral Tongue	Non-smoker	NA	T4a	N1
63		TCGA-CV-6943	OP_Neg	Negative	Oropharyngeal	OP-	Med	d05358c3-27d3-4fb1-aa50-e1d46a	Base of Tongue	Former smoker for > 15 years	NA	T3	N0
64		TCGA-CV-6950	OP_Neg	Negative	Oropharyngeal	OP-	High	d426104e-3f86-41c4-865d-338bb7	Base of Tongue	Former smoker for <=15 years	NA	T3	N2c
65		TCGA-CV-6961	Oral_Pos	Positive	Oral	O+	Med	90e397e3-d4c3-46c7-9460-e7a6e0	Oral Tongue	Former smoker for <=15 years	NA	T2	N0
66		TCGA-CV-7100	Oral_Pos	Positive	Oral	O+	Low	b68d4d38-8308-4667-b2d7-959c45	Oral Cavity	Former smoker for > 15 years	NA	T2	N0
67		TCGA-CV-7406	OP_Pos	Positive	Oropharyngeal	OP+	Low	2566a9e6-cb9f-411e-8688-cdf962	Base of Tongue	Former smoker for <=15 years	9	T2	N0
68		TCGA-DQ-7591	OP_Pos	Positive	Oropharyngeal	OP+	Med	c6dd9318-1451-4a1e-bda1-85bb9f	Base of Tongue	Former smoker for > 15 years	20	T4a	N2b
69		TCGA-HD-7753	OP_Neg	Negative	Oropharyngeal	OP-	High	5a406a11-ac26-4223-9a1c-72c650	Oropharynx	Current smoker	40	T2	N0
70		TCGA-HD-7754	OP_Pos	Positive	Oropharyngeal	OP+	Low	f2cd0bda-d256-4842-9637-b47569	Tonsil	Former smoker for <=15 years	4	T2	N2b
71		TCGA-HD-7832	Oral_Pos	Positive	Oral	O+	Low	f19e5b03-e75d-4276-b9f6-e91fa7	Floor of Mouth	Current smoker	36	T4a	N2
72		TCGA-IQ-7630	OP_Neg	Negative	Oropharyngeal	OP-	Med	7308c863-ab21-47ef-924b-ff7135	Oropharynx	Non-smoker	NA	T3	N0
73		TCGA-CV-6943N	Normal	N	Oropharyngeal	N	Normal	6bc826b2-8cdc-4a29-883f-b33e885c9fb2.mirbase21.isoforms.quantification.txt	Base of tongue	Former smoker for > 15 years	NA
74		TCGA-CV-7406N	Normal	N	Oropharyngeal	N	Normal	634fba18-013c-432d-86d6-0edc2300990e.mirbase21.isoforms.quantification.txt	Base of tongue	Former smoker for <=15 years	9
