# Supplementary material for: Genome-wide miRNA profiling reinforces the importance of miR-9 in human papillomavirus associated oral and oropharyngeal head and neck cancer
Source: Sci Rep. 2019 Feb 19;9:2306. doi: 10.1038/s41598-019-38797-z (PMC6381209; doi:10.1038/s41598-019-38797-z)
Supplement: Supplementary file 3 — Dataset 2 [file 41598_2019_38797_MOESM3_ESM.xlsx]

## Sheet: Literature comparison
Genome-wide miRNA profiling reinforces the importance of miR-9 in human papillomavirus associated oral and oropharyngeal head and neck cancer
Ksenija Božinović, Ivan Sabol, Emil Dediol, Nina Milutin Gašperov, Spomenka Manojlović, Zuzana Vojtechova, Ruth Tachezy, Magdalena Grce
		HPV	HPV positive														HPV not considered
		This study
		Method	NGS				microarray			TLDA		RT-PCR		microarray		RT-PCR	NGS							microarray														TLDA					RT-PCR			TCGA		other	NGS
		Patients
		oropharynx	X		X	X	X	X	X	X	X	X	X			X	X							X	X	X	X	X										X	X							X	X	X	X
		oral		X												X		X	X	X					X	X	X	X	X	X	X	X	X	X	X					X	X		X	X	X	X	X	X	X
		hypopharynx														X		X			X				X	X										X		X								X
		larynx														X		X			X	X			X	X	X		X									X								X	X		X
		other																					X														X					X
		cells												X	X
		cervix
		saliva/blood/exosomes														X																																	X
		miRNA	OP+	O+	Miller 2015 TCGA1	Miller 2015 TCGA2	Quabius 2017	Lajer 2012	Lajer 2011 HPV+ vs neg	Vojtechova 2016	Hui 2013	Miller 2015 FFPE	Gao 2013	Wald 2011	Sannigrahi 2018	Wan 2017 HPV+	OP	Koshizuka 2017	Severino 2013 NGS	Zhou 2017	Nair 2015	Zhang 2014	Wang 2016	Lajer 2011 OPSCC	Chang 2008	Childs 2009	Ramdas 2009	Jung 2012	Avissar 2009	Li 2009 tongue early	Li 2009 tongue advanced	Severino 2013	Scapoli 2010	Manikandan 2016	Fukumoto 2015	Fukumoto 2014	Xu 2015	Hui 2010	Hui 2013 OPC vs norm	Cervigne 2009	Wong 2008	Nohata 2011	Chen 2012	Liu 2010	He 2016	Nunez Lopez 2018	Chen 2018	Manasa 2017 REVIEW	Martinez 2015
Mean count in OP+	Differential (OP+ vs OP-)	Found by this study
55107		hsa-miR-21-5p	1	1			1	1		1							1	1	1	1				1	1	1	1	1	1	1	1		1	1		1		1	1	1	1		1	1	1	1		1
3528.31		hsa-miR-182-5p		1			1										1					1		1			1	1				1												1
355.807		hsa-miR-210-3p	1	1			1										1			-1												1	1					1								1	1
274.852		hsa-miR-31-5p	1	1			-1	-1					-1				1			1										1		1		1							1		1	1			1	1
488.98	Differential	hsa-miR-9-5p	1	1	1	1				1	1		1			1	1					1				-1		1				1							1	1
15.5448		hsa-miR-196b-5p		1	1											1	1	1										1				1								1						1	1
207.356		hsa-miR-200a-3p	1	1	1	1	1			1							1															1		-1					1
49.0796		hsa-miR-130b-3p	1	1						1							1			-1				1					1			1						1	1				1	1			1
1199.88		hsa-miR-151a-3p	1														1							1		1													1	1
215.813		hsa-miR-183-5p		1													1					1						1				1												1					-1
77.9861		hsa-miR-224-5p	1	1													1					1				-1						1	-1											1			1		-1
772.72	Differential	hsa-miR-93-5p	1									1						1						1		-1	1										1	1	1										-1
40.8141		hsa-miR-135b-5p	1	1													1			1								1				1	-1											1
936.759		hsa-miR-200c-3p	1	1													1
159.673		hsa-miR-200b-3p	1	1	1	1				1							1	-1
19363.9		hsa-miR-205-5p	1	1													1		-1				1			-1												1								1		1	1
24.4554		hsa-miR-196a-5p	1	1	1						-1					1	1		-1	1								1				1								1						1	-1
261.164	Differential	hsa-miR-106b-5p	1		1	1																		1														1	1	1
16.8269		hsa-miR-542-3p	1	1						1							1	1										1
19.7374		hsa-miR-944	1	1													1	1										1
170.092		hsa-miR-141-3p	1	1		1	1			1							1	-1														1		1
387.423		hsa-miR-429	1	1		1											1																						1
417.767		hsa-miR-301a-3p	1														1		-1									1				1							1	1				1			-1
26.7269		hsa-miR-455-3p				-1										1								1				1	1			1														1	1
8932.48		hsa-miR-21-3p	1	1													1	1
197.337		hsa-miR-223-3p			-1								-1															1						-1				1	1	1			1	1
18.3713		hsa-miR-187-3p															1	1		1				1								1							1					1			-1
29.0702		hsa-miR-96-5p		1													1					1						1																1
80.1523		hsa-miR-27a-5p	1	1													1						1	1
11.0864		hsa-miR-450b-5p	1	1													1	1
55.6602		hsa-miR-424-5p	1	1		-1											1	1		1	1					-1		1																			1
14.8721		hsa-miR-450a-5p	1	1						1							1											1
129.228		hsa-miR-455-5p	1	1													1	1
389.819		hsa-miR-27b-5p	1	1													1																																1
651.301		hsa-miR-17-5p																	-1	1											1			-1				1		1	1							-1
226.156	Differential	hsa-miR-24-3p	1			1											1		1							1								-1
161.07		hsa-miR-34c-5p					1											1				-1	-1					1				1								1	1			1
52.6219		hsa-miR-301b-3p	1	1													1											1
355.326		hsa-miR-141-5p	1	1													1											1
81.9358		hsa-miR-200a-5p	1	1													1
15.0442		hsa-miR-424-3p	1														1	1
65.8657		hsa-miR-708-5p				1											1		1
19.9822		hsa-miR-1180-3p	1					-1									1
97.9472		hsa-miR-335-3p	1														1	1
14.9592		hsa-miR-33a-5p		1										1			1															1
419.243		hsa-miR-142-3p									1														1	-1		1						1			-1	1		1
204.707		hsa-miR-548k		1													1	1
1719.42		hsa-miR-10a-5p								1								-1	-1	1								1										-1						1
375.098		hsa-miR-221-3p									-1			-1												-1	1		1
9250.91		hsa-miR-142-5p												-1																		1								1
11.1414		hsa-miR-25-5p	1															1						1
52.0004		hsa-miR-708-3p																1
33.1864		hsa-miR-1307-3p	1														1
16.3242		hsa-miR-200b-5p	1	1													1	-1		-1
36.254		hsa-miR-421
30.2809		hsa-miR-92a-1-5p
127.166		hsa-miR-345-5p																		-1																			1	1
11.989		hsa-miR-147b	1															1
28.6437		hsa-miR-363-3p				1	1	1	1					1						1												-1
16.1152		hsa-miR-23a-5p																						1
12.8228		hsa-miR-184																				1								-1										1	1							1
197.445	Differential	hsa-miR-34a-5p	1			1	1			1	1								1	-1													-1															-1
606.488		hsa-miR-125a-5p		1					-1								1	-1									-1	1									-1											-1
136.358	Differential	hsa-miR-208b-3p	-1
2058.38		hsa-miR-203a-3p		1		-1												-1			-1									1	1			-1		-1
322.855		hsa-miR-144-3p															-1		1													1		1
39.137		hsa-miR-664a-3p
140.983	Differential	hsa-miR-29b-3p	-1																1												1			1		-1	-1	1
38.4522		hsa-miR-338-3p	-1			-1											-1	-1															1							1	1
29.3439		hsa-miR-499a-5p	-1	-1													-1															-1
37.7442		hsa-miR-138-5p															-1															1									-1							-1
2083.23		hsa-miR-150-5p			1		1	1										-1	1																		-1												-1
30.8327		hsa-miR-378d	-1	-1			1										-1																			-1
44.092		hsa-miR-140-5p	-1														-1	-1																	-1													-1
999.605		hsa-miR-101-3p	-1		1				-1		1						-1			1														1	-1	-1	-1			1						-1	1
226.493		hsa-miR-1-3p								1							-1	-1	1							-1						-1				-1				1		-1		1			1
13.4309		hsa-miR-486-3p	-1	-1			-1																																			-1
14.5426		hsa-miR-328-3p	-1			-1											-1	-1		1												-1												-1
195.555		hsa-miR-144-5p	-1	-1													-1	-1
15.5526		hsa-miR-140-3p															-1	-1	1							-1						-1			-1			-1	1			-1
11037.6		hsa-miR-486-5p	-1	-1		-1				-1							-1	-1		1								-1				-1															1		1
47.7062		hsa-miR-204-5p																														-1			-1							-1		-1			-1
294.826		hsa-miR-29c-3p	-1		1						1						-1	-1	1						1									1	-1	-1	-1		1			-1				-1	1
99.2306		hsa-miR-30a-3p	-1														-1	-1														-1			-1						1	-1
5158.46		hsa-miR-378a-3p		-1	1		1										-1	-1		-1						-1		-1				-1	-1			-1		1								-1	1
19.5793		hsa-miR-376c-3p															-1		1							-1						-1			-1											-1
1410.16	Differential	hsa-miR-133a-3p	-1							-1							-1		1							-1						-1				-1				1	-1	-1					1	-1
179.619		hsa-miR-497-5p	-1											-1			-1	-1						-1
187.127		hsa-miR-195-5p															-1	-1						-1										-1	-1				1		-1					-1	1
4487.19		hsa-miR-451a	-1	-1		-1											-1	-1	1											-1				-1		-1	-1
992.391		hsa-miR-26b-5p							-1								-1	-1										1		-1					-1		-1		1		-1							-1	-1
803.798	Differential	hsa-miR-29a-3p	-1											-1			-1	-1																		-1	-1		1									-1
24.766		hsa-miR-139-5p	-1			-1					1						-1	-1			-1			-1								-1			-1						-1	-1		-1		-1
25441.7		hsa-miR-143-3p							-1			-1						-1																-1	-1		-1	-1				-1					1
527.811		hsa-miR-100-5p								-1							-1	-1	-1	1				-1								-1					-1	-1			-1		-1	-1	-1		1	-1	1
621.563		hsa-miR-145-5p	-1						-1	-1	-1	-1					-1	-1						-1											-1	-1	-1					-1						-1	1
		Not found by this study
		hsa-miR-155-5p			1		1				-1		1	-1						1					1	-1	1	1										1		1	1		1	1				1
		hsa-miR-18a-5p								1			-1					1	-1	1					1				1																		1
		hsa-miR-146b-5p						1												1					1			1				1	1						1	1		-1
		hsa-miR-15b-5p			1	1				1												1					1	1						-1					1
		hsa-miR-7-5p																		1							1	1				1					-1			1								-1
		hsa-miR-92a-3p																	1				1										1					1
		hsa-miR-25-3p				1												1						1			1						1					1	1
		hsa-miR-16-5p				1					1																	1		1				-1			-1	1	1
		hsa-miR-27a-3p																	1											1	1			-1				1	1
		hsa-miR-34b-3p																									1	1				1								1	1			1
		hsa-miR-20a-5p					1												-1																			1										-1
		hsa-miR-146a-5p						1			1							-1		1					1			1											1	1		-1						1
		hsa-miR-15a-5p				1	1	1											-1									1						-1				1	1									-1
		hsa-miR-20b-5p			1	1		1			1									1
		hsa-miR-19b-3p																	1	1												1		1			-1	1		1
		hsa-miR-19a-3p																		1												1		1						1
		hsa-miR-503-5p																1			1			1								1														1	-1	-1
		hsa-miR-132-3p				-1				1									-1																				1		1
		hsa-miR-27b-3p				1	1																							1	1								1
		hsa-miR-454-3p																1		1								1
		hsa-miR-92b-3p																1	1				-1									1
		hsa-miR-193b-3p			-1	-1					-1								1				1						1																		1
		hsa-miR-31-3p																		1														1														1
		hsa-miR-23a-3p									-1								1												-1		1
		hsa-let-7i-5p				-1													1						1		1	1			1			-1			-1	1
		hsa-miR-106b-3p																1
		hsa-miR-181c-5p													1				-1								1														1
		hsa-miR-185-5p																									1
		hsa-miR-28-5p																						1				1											1	1									-1
		hsa-miR-222-3p										1		-1																																		-1
		hsa-miR-517c-3p																																						1
		hsa-miR-492								1	1
		hsa-miR-147a								1																															1			1
		hsa-miR-320b																	1																														1
		hsa-miR-130a-3p					1												1							-1								-1
		hsa-miR-32-5p				1																						1																					1
		hsa-miR-615-3p																1																												1
		hsa-miR-331-3p																																						1
		hsa-miR-193a-5p																	1																			1	1									-1
		hsa-miR-339-5p																		1												1
		hsa-miR-501-5p				-1																									1									1
		hsa-miR-18b-5p																		1									1
		hsa-miR-1248
		hsa-miR-372-3p																																							1			1
		hsa-mir-590-5p																										1
		hsa-miR-193a-3p																																1													1
		hsa-miR-671-5p																1		1
		hsa-miR-452-5p									-1
		hsa-miR-766-3p																		1
		hsa-miR-148b-3p																										1
		hsa-miR-484																																						1
		hsa-miR-425-5p								-1																													1	1
		hsa-miR-335-5p			1					1																		1
		hsa-miR-1306-3p																	1
		hsa-miR-17-3p																														1
		hsa-miR-623
		hsa-miR-212-3p																															1
		hsa-miR-3934-5p																1
		hsa-miR-215-5p																										1												1									1
		hsa-miR-361-3p
		hsa-miR-1301-3p																1				1																									-1
		hsa-miR-632																						1								1
		hsa-miR-485-3p
		hsa-miR-383-5p								1	1
		hsa-miR-330-5p																1
		hsa-miR-9-3p									1																	1
		hsa-miR-134-5p														1																									1	-1						1
		hsa-miR-1245a
		hsa-miR-3127-5p
		hsa-miR-616-3p								1
		hsa-miR-137																																						1	1							-1
		hsa-miR-629-5p																										1
		hsa-miR-342-3p																-1													1			-1
		hsa-miR-658													1																									1
		hsa-miR-518b																													1									1
		hsa-miR-380-5p									1																													1
		hsa-miR-520g-3p									1																													1
		hsa-miR-769-5p																	1
		hsa-miR-523-3p								1
		hsa-miR-422a					1				1																				1
		hsa-miR-550a-3p
		hsa-miR-98-5p																										1			1								1									-1	-1
		hsa-miR-554								1	1
		hsa-miR-3648
		hsa-miR-589-5p																																						1
		hsa-miR-1246																						1
		hsa-miR-20a-3p																										2
		hsa-miR-511-5p
		hsa-miR-4488
		hsa-miR-552-3p																																1
		hsa-miR-1244
		hsa-miR-3615
		hsa-miR-4315																	1
		hsa-miR-3677-3p
		hsa-miR-892b
		hsa-miR-369-3p
		hsa-mir-486-2																																													1
		hsa-miR-371a-3p																																						1				1
		hsa-miR-9-2-5p																1
		hsa-miR-103a-3p																	-1								1			-1							-1												1
		hsa-miR-4485-3p
		hsa-miR-374a-5p																-1										1											1
		hsa-miR-603
		hsa-miR-197-3p								1								-1															-1								1
		hsa-miR-652-3p
		hsa-miR-382-5p									-1								1
		hsa-miR-937-3p																																													-1
		hsa-miR-125a-3p
		hsa-miR-378i					1											-1	1
		hsa-miR-3913-5p
		hsa-miR-7a-3-5p																1
		hsa-miR-1260a
		hsa-miR-493-5p																										1
		hsa-miR-409-3p							-1										1
		hsa-miR-4492
		hsa-miR-202-3p								1
		hsa-miR-4516
		hsa-miR-423-5p																		-1																		1
		hsa-miR-515-3p																													1
		hsa-miR-425-3p																																					1
		hsa-miR-543
		hsa-mir-1269a																																												1	-1
		hsa-miR-323b-3p
		hsa-miR-431-5p
		hsa-miR-132-5p													1
		hsa-miR-148-5p																																															1
		hsa-miR-190a-3p																		1
		hsa-miR-148a-3p			1					1								-1										1		-1									1			-1
		hsa-miR-191-3p
		hsa-miR-4664-3p																1
		hsa-mir-101-2																																													1
		hsa-miR-4732-5p																																		1
		hsa-miR-3188					1
		hsa-miR-4776-3p																																		1
		hsa-miR-450a-1-5p																1
		hsa-miR-483-5p
		hsa-miR-9-3-5p																1
		hsa-miR-1271-5p																										1
		hsa-miR-550a-1-5p																1
		hsa-miR-152-3p																1						1
		hsa-miR-34a-3p								1
		hsa-miR-485-5p																-1
		hsa-miR-4497
		hsa-miR-221-5p																										1
		hsa-miR-6087
		hsa-miR-5001-3p																1
		hsa-miR-3687
		hsa-miR-500b-5p
		hsa-miR-3656
		hsa-miR-128-3p																														-1									1			1
		hsa-miR-3613-5p				1
		hsa-miR-222-5p
		hsa-miR-323b-5p
		hsa-miR-1249-3p
		hsa-mir-219-1-3p
		hsa-miR-512-3p																																						1
		hsa-miR-518a-5p
		hsa-miR-2355-3p																1
		hsa-miR-34b-5p
		hsa-miR-515-5p																															1
		hsa-miR-3682-3p
		hsa-miR-517b-3p																																						1
		hsa-miR-1304-5p
		hsa-miR-2355-5p
		hsa-miR-767-5p																																			1
		hsa-miR-1293																																												1	-1
		hsa-miR-135b-3p
		hsa-miR-520a-3p								1
		hsa-miR-93-3p																1
		hsa-miR-520c-5p																																						1
		hsa-miR-33b-5p																														1
		hsa-miR-520e																																						1
		hsa-miR-99b-3p																		1
		hsa-miR-129-5p																															1
		hsa-miR-877-5p																1																													-1
		hsa-miR-521																																						1
		hsa-miR-4652-3p																																												1
		hsa-miR-106a-5p			1															1						-1								-1				1
		hsa-miR-378f					1
		hsa-miR-524-3p																																						1
		hsa-miR-622																																			1
		hsa-miR-532-5p																																					1
		hsa-miR-450a-2-5p																1
		hsa-miR-545-3p									1
		hsa-miR-7a-1-5p																1
		hsa-miR-545-5p
		hsa-miR-7a-2-5p																1
		hsa-let-7a-3p
		hsa-miR-9-1-5p																1
		hsa-miR-1179								1
		hsa-miR-550a-2-5p																1
		hsa-miR-556-5p																																						1
		hsa-miR-22-5p
		hsa-miR-562								1
		hsa-miR-181a-2-3p																										1
		hsa-miR-563
		hsa-miR-4302																	1
		hsa-miR-579-3p								1
		hsa-miR-548ar-5p																	1
		hsa-miR-587																																						1
		hsa-miR-1291
		hsa-miR-296-5p																	1	-1												1
		hsa-miR-3196
		hsa-miR-29b-1-5p
		hsa-miR-4508
		hsa-miR-591									1
		hsa-miR-3195
		hsa-miR-599									1
		hsa-miR-136-3p								1																									-1
		hsa-miR-602
		hsa-miR-7704
		hsa-miR-610																														1
		hsa-miR-4532
		hsa-miR-302b-5p																														1
		hsa-miR-3651
		hsa-miR-302c-3p								1
		hsa-miR-185-3p																		1
		hsa-miR-302d-3p																														1
		hsa-miR-3591-3p
		hsa-miR-624-3p
		hsa-let-7d-3p
		hsa-miR-182-3p																														1
		hsa-miR-154-3p
		hsa-miR-1825
		hsa-miR-760
		hsa-miR-643
		hsa-miR-337-5p
		hsa-miR-644a																																						1
		hsa-miR-586
		hsa-miR-645																																						1
		hsa-miR-4326
		hsa-miR-649																																						1
		hsa-miR-3917
		hsa-miR-650
		hsa-miR-3605-3p																		1
		hsa-miR-323a-3p
		hsa-miR-3074-3p
		hsa-miR-325																																							1
		hsa-miR-3614-5p
		hsa-miR-7-1-3p																										1
		hsa-miR-136-5p								1																																					1
		hsa-miR-183-3p
		hsa-miR-3200-5p
		hsa-miR-211-5p																																						1				-1
		hsa-miR-1275					-1																											1
		hsa-miR-149-5p																1														1									-1			-1
		hsa-miR-575								-1
		hsa-miR-942-5p																-1
		hsa-miR-576-5p																-1
		hsa-miR-489-3p																															1
		hsa-miR-188-5p																														1
		hsa-miR-195-3p							1									-1
		hsa-miR-582-5p				1												-1										1
		hsa-miR-181b-5p				-1	-1							-1					-1										1											1
		hsa-miR-324-3p																		-1
		hsa-miR-192-5p																								-1		1
		hsa-miR-940																	-1
		hsa-miR-642a-5p																																						1
		hsa-miR-450a-1-3p																				1																									-1
		hsa-miR-107			1						-1																1														-1								1
		hsa-miR-450a-2-3p																				1																									-1
		hsa-miR-550a-5p									-1
		hsa-miR-517a-3p							-1
		hsa-miR-502-3p																-1
		hsa-mir-1-2																-1																													1
		hsa-miR-1976					-1
		hsa-mir-133a-2																-1																													1
		hsa-miR-135a-5p																		1						-1						-1
		hsa-miR-598-3p			1																														-1
		hsa-miR-148a-5p																-1
		hsa-miR-181a-3p																								-1															1
		hsa-miR-625-5p			1													-1	-1									1
		hsa-miR-601																																						1
		hsa-let-7g-5p									1							-1										1						-1					1	1
		hsa-miR-24-1-5p																												-1
		hsa-miR-181a-5p					-1							-1					-1					1			1		1																			-1
		hsa-miR-539-5p																																								-1
		hsa-miR-744-5p				-1
		hsa-miR-495-3p																	1									1																			1
		hsa-miR-584-5p				-1
		hsa-miR-659-5p																																		-1				1
		hsa-miR-675-5p				-1
		hsa-miR-194-5p																		1																					-1
		hsa-miR-373-3p																								-1																		1
		hsa-miR-558
		hsa-miR-190a-5p																		1
		hsa-miR-130b-5p
		hsa-miR-378g					1											-1
		hsa-miR-513a-5p																										-1		-1	1
		hsa-miR-505-3p								-1
		hsa-miR-362-5p
		hsa-miR-4324																																		-1
		hsa-miR-23b-3p			1																					1	-1				1		1		-1
		hsa-miR-656-3p																																	-1
		hsa-miR-2110																-1
		hsa-miR-4746-5p																																													-1
		hsa-miR-619-3p																	-1
		hsa-miR-4749-3p					-1
		hsa-miR-3928-3p																																													-1
		hsa-miR-664b-3p																-1
		hsa-miR-630
		hsa-miR-3065-5p																-1
		hsa-miR-520d-3p
		hsa-miR-744-3p
		hsa-miR-525-5p																												-1
		hsa-miR-765
		hsa-miR-555								-1
		hsa-miR-1322																						-1
		hsa-miR-576-3p
		hsa-miR-487a-3p
		hsa-miR-592																																													-1
		hsa-miR-770-5p																																	-1
		hsa-miR-625-3p																-1
		hsa-miR-888-5p
		hsa-miR-4638-5p																																		-1
		hsa-miR-891a-5p
		hsa-miR-519b-5p																												-1
		hsa-miR-320a										1						-1												-1	1				-1													-1	1
		hsa-miR-219a-5p								-1	1																														-1
		hsa-let-7e-5p																										1										-1
		hsa-miR-143-5p							-1
		hsa-miR-491-5p																											1																			-1
		hsa-miR-369-5p
		hsa-miR-198									-1																			-1											1
		hsa-miR-373-5p																								-1
		hsa-miR-95-5p																								-1
		hsa-miR-128-2-5p																								-1
		hsa-miR-5000-3p																																		-1
		hsa-miR-572
		hsa-miR-99a-3p																-1								-1
		hsa-miR-577
		hsa-miR-500a-5p								-1
		hsa-miR-1207-5p
		hsa-mir-196a-2																																													-1
		hsa-miR-606
		hsa-miR-378c			1		1											-1																													-1
		hsa-miR-433-3p							-1																										-1
		hsa-miR-19b-1-5p																																	-1
		hsa-miR-629-3p
		hsa-miR-508-5p								-1
		hsa-miR-124-5p																								-1
		hsa-miR-135a-3p
		hsa-miR-6510-3p																																												-1	-1
		hsa-miR-3126-3p					-1
		hsa-miR-1262
		hsa-miR-338-5p																-1
		hsa-miR-181d-5p									-1																		1
		hsa-miR-513b-5p
		hsa-miR-216a-5p								-1																-1																		1
		hsa-miR-513c-5p
		hsa-miR-520h								-1																							-1							1
		hsa-miR-514a-3p
		hsa-let-7d-5p																								-1		1			1			-1			-1
		hsa-miR-133a-1																-1
		hsa-mir-490-5p																										-1
		hsa-miR-150-3p																-1
		hsa-miR-4301																	-1
		hsa-miR-135a-2-5p																-1
		hsa-miR-22-3p									-1								1
		hsa-miR-135a-1-5p																-1
		hsa-miR-549a								-1
		hsa-miR-4521																-1
		hsa-miR-186-5p								-1								-1																								-1
		hsa-miR-125b-2-5p																-1
		hsa-miR-378a-5p					1											-1																	-1
		hsa-miR-664-3p																-1
		hsa-miR-381-3p							-1		1
		hsa-miR-125b-1-3p																-1
		hsa-miR-564
		hsa-miR-585-3p																-1
		hsa-miR-1184																																		-1
		hsa-miR-664-5p																-1
		hsa-miR-3912-3p																-1
		hsa-miR-26a-2-5p																-1
		hsa-miR-1287-5p
		hsa-miR-26a-1-5p																-1
		hsa-miR-26a-1-3p																																	-1
		hsa-miR-199a-2-3p																-1
		hsa-miR-409-5p							-1
		hsa-miR-199a-1-3p																-1
		hsa-miR-122-5p								-1																																							-1
		hsa-miR-146a-3p																-1
		hsa-let-7e-3p																-1
		hsa-miR-30c-1-5p																-1
		hsa-miR-4328																																		-1
		hsa-miR-30c-2-5p																-1
		hsa-miR-4462																																		-1
		hsa-miR-30c-1-3p																-1
		hsa-miR-449c-5p																					-1
		hsa-miR-181-5p																																															-1
		hsa-miR-29b-2-5p																-1
		hsa-miR-3158-2-3p																-1
		hsa-miR-217
		hsa-miR-125b-2-3p																-1
		hsa-miR-454-5p
		hsa-miR-3158-1-3p																-1
		hsa-miR-3065-3p																-1
		hsa-miR-374b-5p																-1										1
		hsa-let-7b-3p																-1
		hsa-miR-16-1-5p																-1
		hsa-miR-660-5p																-1
		hsa-miR-16-2-5p																-1								-1
		hsa-miR-628-5p																-1	-1													-1
		hsa-miR-496
		hsa-miR-154-5p																-1										1				-1									1
		hsa-miR-145-3p																-1																	-1
		hsa-miR-874-3p																-1																								-1
		hsa-miR-758-3p
		hsa-miR-574-3p																-1		-1
		hsa-miR-340-5p																		-1
		hsa-miR-29c-5p																-1																	-1
		hsa-miR-412-3p									1
		hsa-miR-494-3p																							-1			-1		-1	1
		hsa-miR-653-5p								-1
		hsa-miR-504-5p																-1						-1								1
		hsa-miR-1468-5p																-1
		hsa-miR-654-5p																																													1
		hsa-miR-191-5p																-1													1											-1							-1
		hsa-miR-199a-5p			-1														1	1						-1								-1
		hsa-miR-124-3p																																							1			-2				-1
		hsa-miR-889-3p
		hsa-miR-29a-5p																-1
		hsa-miR-574-5p				-1
		hsa-let-7f-5p																								-1		1						-1			-1		1										-1
		hsa-miR-326																-1
		hsa-miR-30c-5p																	-1																-1			-1	1										-1
		hsa-miR-1255a																-1
		hsa-miR-30b-3p																-1		-1
		hsa-miR-193b-5p					-1	-1																1
		hsa-miR-376a-5p																														-1
		hsa-miR-30d-5p																																	-1					1
		hsa-miR-324-5p				-1					-1															-1														1
		hsa-miR-10b-3p																-1								-1
		hsa-miR-487a-5p
		hsa-let-7b-5p																	1												1
		hsa-miR-655-3p																														-1
		hsa-miR-139-3p																						-1
		hsa-miR-887-3p																-1
		hsa-miR-370-3p																								-1
		hsa-miR-376b-3p								-1
		hsa-miR-410-3p																														-1										-1					1
		hsa-miR-617																						-1
		hsa-miR-206			-1																					-1						-1				-1				1							1
		hsa-miR-199a-3p							-1			-1																1						-1
		hsa-miR-30e-3p																-1																	-1				1			-1
		hsa-miR-95-3p																														-1
		hsa-miR-26b-3p																-1																	-1
		hsa-miR-126-5p										-1						-1		1															-1
		hsa-miR-342-5p					-1											-1
		hsa-miR-1247-5p								-1								-1
		hsa-miR-432-5p							-1																							-1															-1
		hsa-miR-214-3p			-1					-1																							1
		hsa-miR-30e-5p								-1	1																							1	-1		-1		1
		hsa-miR-337-3p			-1
		hsa-let-7c-5p			1													-1													1					-1		-1									1
		hsa-miR-199b-3p							-1			-1						-1																-1
		hsa-miR-885-5p																-1		-1															-1
		hsa-miR-377-3p																																													-1
		hsa-let-7a-5p								-1									1							-1		1		1	1			-1			-1	-1											-1
		hsa-miR-1224-5p																						-1				-1
		hsa-miR-30b-5p																-1								-1													1										-1
		hsa-miR-411-5p																														-1			-1
		hsa-miR-379-5p							-1									-1														-1															1
		hsa-miR-299-5p																														-1														-1	-1
		hsa-miR-99b-5p				-1													-1
		hsa-miR-365a-3p			-2	-1					-1									-1								1										-1
		hsa-miR-376a-3p																	1													-1			-1
		hsa-miR-30a-5p					1			-1																-1						-1								1							1
		hsa-miR-133b																																		-1				1	-1						1	-1
		hsa-miR-26a-5p																	1												-1			-1	-1		-1	-1										-1	-1
		hsa-miR-199b-5p			-1				-1			-1						-1								1												-1
		hsa-miR-127-3p			-1				-1											1															-1			-1
		hsa-miR-99a-5p			1													-1	1					-1								-1						-1			-1		-1	-1			1	-1	1
		hsa-miR-487b-3p									-1							-1														-1			-1												-1
		hsa-miR-10b-5p																-1		1												-1			-1
		hsa-miR-375-3p																-1		-1			-1					-1	-1						-1			-1				-1	-1		-1	-1	1
		hsa-miR-126-3p							-1	-1		-1						-1		1				-1							1			-1	-1	-1						-1
		hsa-miR-125b-5p			1					1								-1	1					-1		-1	-1								-1	-1		-1			-1		-1		-1			-1
		hsa-miR-218-5p												-1						-1						-1						-1										-1						-1
		Not found by other authors
103.635		7_CAAGTCACTAGTGGTTCCGTTTAG_hsa-mir-224	1	1													1
63.9343		60_TATTGCACTCGTCCCGGCCTT_hsa-mir-92b	1	1													1
1040.36		56_TAATACTGCCTGGTAATGATGACT_hsa-mir-200b	1	1													1
105.923		10_CAGCAGCAATTCATGTTTTGA_hsa-mir-424	1	1													1
73.1673		65_CTGTGCGTGTGACAGCGGCTGT_hsa-mir-210	1	1													1
55.0249		10_TTTTGCAATATGTTCCTGAAT_hsa-mir-450b	1	1													1
25.8241		53_TAACACTGTCTGGTAACGATGTTT_hsa-mir-200a	1	1													1
101.139		14_TCTGGCTCCGTGTCTTCACT_hsa-mir-149	1	1													1
547.296		58_TAACACTGTCTGGTAAAGATGGC_hsa-mir-141	1	1													1
38.2556		15_TATGGCTTTTCATTCCTATGTG_hsa-mir-135b	1	1													1
163.057		64_GTGAAATGTTTAGGACCACTA_hsa-mir-203a	1	1													1
34.505		16_TGTTTGCAGAGGAAACTGAGAC_hsa-mir-452	1	1													1
1407.99		7_AGGCAAGATGCTGGCATAGCTG_hsa-mir-31	1	1													1
25.1131		18_AGAGCTTAGCTGATTGGTGAACA_hsa-mir-27b	1	1													1
13589.1		7_TAGCTTATCAGACTGATGTTGACT_hsa-mir-21	1	1													1
361.256		22_TTTGGCAATGGTAGAACTCACACTG_hsa-mir-182	1	1													1
2239.68		56_TAATACTGCCTGGTAATGATGAC_hsa-mir-200b	1	1													1
254.962		22_TTTGGCAATGGTAGAACTCACACTGG_hsa-mir-182	1	1													1
49.3498		57_ATCACATTGCCAGGGATTACCATT_hsa-mir-23b	1	1													1
29.7909		22_TTTGGCAATGGTAGAACTCACACTGGT_hsa-mir-182	1	1													1
64.4696		60_TATTGCACTCGTCCCGGCCA_hsa-mir-92b	1	1													1
73.254		22_TTTGGCAATGGTAGAACTCACACTGT_hsa-mir-182	1	1													1
19.2835		62_TTGTGAAATGTTTAGGACCACT_hsa-mir-203a	1	1													1
12.8121		24_TAGGTAGTTTCATGTTGTTGGGA_hsa-mir-196a-2	1	1													1
148.075		65_CTGTGCGTGTGACAGCGGCT_hsa-mir-210	1	1													1
160.984		26_TATGGCACTGGTAGAATTCACTG_hsa-mir-183	1	1													1
821.018		65_TGAAATGTTTAGGACCACTAGA_hsa-mir-203a	1	1													1
870.534		33_TCCTTCATTCCACCGGAGTC_hsa-mir-205	1	1													1
157.434		7_CAAGTCACTAGTGGTTCCGTTT_hsa-mir-224	1	1													1
2664.51		33_TCCTTCATTCCACCGGAGTCT_hsa-mir-205	1	1													1
888.336		7_TAGCTTATCAGACTGATGTTGACA_hsa-mir-21	1	1													1
1850.45		33_TCCTTCATTCCACCGGAGTCTGA_hsa-mir-205	1	1													1
475.819		53_TAACACTGTCTGGTAACGATGTT_hsa-mir-200a	1	1													1
6099.03		33_TCCTTCATTCCACCGGAGTCTGT_hsa-mir-205	1	1													1
29.7896		56_CAACTAGACTGTGAGCTTCTAGA_hsa-mir-708	1	1													1
520.587		33_TCCTTCATTCCACCGGAGTCTGTT_hsa-mir-205	1	1													1
155.413		56_TAATACTGCCTGGTAATGATGACA_hsa-mir-200b	1	1													1
38.2752		43_TAATACTGCCGGGTAATGATG_hsa-mir-200c	1	1													1
158.442		57_AATACTGCCTGGTAATGATGACT_hsa-mir-200b	1	1													1
227.123		43_TAATACTGCCGGGTAATGATGG_hsa-mir-200c	1	1													1
19250.1		58_TAACACTGTCTGGTAAAGATG_hsa-mir-141	1	1													1
77.0776		43_TAATACTGCCGGGTAATGATGGAT_hsa-mir-200c	1	1													1
79.0493		58_TAACACTGTCTGGTAAAGATGGCT_hsa-mir-141	1	1													1
98.7813		44_ATCACATTGCCAGGGATTTCCAA_hsa-mir-23a	1	1													1
472.237		60_TATTGCACTCGTCCCGGCCT_hsa-mir-92b	1	1													1
45.0322		44_ATCACATTGCCAGGGATTTCCAAT_hsa-mir-23a	1	1													1
66314.2		60_TTCACAGTGGCTAAGTTCTG_hsa-mir-27b	1	1													1
219.037		44_TACTAGACTGAAGCTCCTTGAGG_hsa-mir-151a	1	1													1
1643.39		64_GTGAAATGTTTAGGACCACT_hsa-mir-203a	1	1													1
35.3741		44_TACTAGACTGAAGCTCCTTGAGGA_hsa-mir-151a	1	1													1
790.694		64_GTGAAATGTTTAGGACCACTAGA_hsa-mir-203a	1	1													1
437.054		45_CAACACCAGTCGATGGGCTGTC_hsa-mir-21	1	1													1
58.1523		65_CTGTGCGTGTGACAGCGGCTGAT_hsa-mir-210	1	1													1
73.0577		45_CAACACCAGTCGATGGGCTGTCT_hsa-mir-21	1	1													1
75.8935		65_TGAAATGTTTAGGACCACTA_hsa-mir-203a	1	1													1
29.6617		50_CAGTGCAATGATGAAAGGGCATT_hsa-mir-130b	1	1													1
32.1607		7_AGGCAAGATGCTGGCATAGC_hsa-mir-31	1	1													1
856.687		50_TAATACTGTCTGGTAAAACCG_hsa-mir-429	1	1													1
247.079		7_AGGCAAGATGCTGGCATAGCTGT_hsa-mir-31	1	1													1
8447.89		50_TTCACAGTGGCTAAGTTCCG_hsa-mir-27a	1	1													1
26.2997		7_CAAGTCACTAGTGGTTCCGTTTA_hsa-mir-224	1	1													1
33.7337		9_AGGGCTTAGCTGCTTGTGAGC_hsa-mir-27a	1	1													1
11251.4		7_TAGCTTATCAGACTGATGTTGAC_hsa-mir-21	1	1													1
13.6869		hsa-miR-4662a-5p	1	1													1
883.41		7_TAGCTTATCAGACTGATGTTGACC_hsa-mir-21	1	1													1
54.6317		53_AAATTATTGTACATCGGATGA_hsa-mir-944	1	1													1
79.4178		53_AAATTATTGTACATCGGATGAGA_hsa-mir-944	1	1													1
33.4268		hsa-miR-205-3p	1	1													1
190.153		46_CTAGACTGAAGCTCCTTGAG_hsa-mir-151a	1														1
401.138		10_TCGAGGAGCTCACAGTCTAGTA_hsa-mir-151a	1														1
30.2941		58_TAACACTGTCTGGTAAAGATGGA_hsa-mir-141	1														1
79.1201		14_TCTGGCTCCGTGTCTTCACTC_hsa-mir-149	1														1
23.7866		17_CAGAGCTTAGCTGATTGGTGAAC_hsa-mir-27b	1	1													1
189.665		44_TACTAGACTGAAGCTCCTTGAG_hsa-mir-151a	1														1
369.339		46_CTAGACTGAAGCTCCTTGAGGAT_hsa-mir-151a	1														1
27.9111		63_TAGTGCAATATTGCTTATAGGGTTT_hsa-mir-454	1														1
57.7052		43_TAATACTGCCGGGTAATGATGGAA_hsa-mir-200c	1														1
17.6361		10_CAGCAGCAATTCATGTTTTGAAT_hsa-mir-424	1	1													1
4327.47		8_TGAGAACTGAATTCCATAGGCTGT_hsa-mir-146b	1														1
214.249		53_TAACACTGTCTGGTAACGATG_hsa-mir-200a	1														1
117.079		27_ATGGCACTGGTAGAATTCACTG_hsa-mir-183		1													1
23.3627		22_TTTGGCAATGGTAGAACTCACACTGA_hsa-mir-182		1													1
1807.27		46_CTAGACTGAAGCTCCTTGAGGA_hsa-mir-151a	1														1
35.2764		44_TACTAGACTGAAGCTCCTTGAGGT_hsa-mir-151a	1														1
39.0097		46_CTAGACTGAAGCTCCTTGAGGATT_hsa-mir-151a	1														1
35.8471		65_CTGTGCGTGTGACAGCGGCTG_hsa-mir-210	1														1
16.6282		7_CAAGTCACTAGTGGTTCCGTTTAGT_hsa-mir-224	1	1													1
12.4156		54_AATTATTGTACATCGGATGAGA_hsa-mir-944	1	1													1
51.9864		hsa-miR-582-3p	1	1													1
21.4152		45_ACTAGACTGAAGCTCCTTGAG_hsa-mir-151a	1														1
84.6816		43_TAATACTGCCGGGTAATGATGGT_hsa-mir-200c	1														1
44.5035		56_TAATACTGCCTGGTAATGATG_hsa-mir-200b	1														1
20.4316		8_TGAGAACTGAATTCCATAGGCTGTAT_hsa-mir-146b	1														1
23.5888		26_TATGGCACTGGTAGAATTCACTGT_hsa-mir-183		1													1
811.59		68_AGCTACATCTGGCTACTGGGTCTC_hsa-mir-222	1	1													1
60.865		51_TTTTTCATTATTGCTCCTGAC_hsa-mir-335	1														1
29.9017		52_GAAATTATTGTACATCGGATGA_hsa-mir-944	1														1
50.4333		50_TAATACTGTCTGGTAAAACC_hsa-mir-429	1														1
13.1858		13_AGGCGGAGACTTGGGCAATTGCT_hsa-mir-25	1														1
217.373		62_TCAGTGCATCACAGAACTTTGTTT_hsa-mir-148b		1
214.183		60_TATTGCACTCGTCCCGGCCTC_hsa-mir-92b															1
11.3817		46_AACACCAGTCGATGGGCTGTCT_hsa-mir-21	1														1
46.4414		19_TAGCAGCACATCATGGTTTAC_hsa-mir-15b	1														1
16.1278		15_CATCTTACCGGACAGTGCTGG_hsa-mir-200a	1														1
231.738		17_GCTGACTCCTAGTCCAGGGCT_hsa-mir-345	1														1
21.0007		65_CTGTGCGTGTGACAGCGGCTGAA_hsa-mir-210	1														1
21.6954		60_TATTGCACTCGTCCCGGCCTTT_hsa-mir-92b	1														1
61.026		31_CACCGACTCTGTCTCCTGCAGT_hsa-mir-6510	1														1
12.5536		53_TAACACTGTCTGGTAACGAT_hsa-mir-200a	1														1
12.2849		65_CTGTGCGTGTGACAGCGGCTGATT_hsa-mir-210	1														1
327.254		22_TTTGGCAATGGTAGAACTCACAC_hsa-mir-182		1
14.5902		43_TGCTATGCCAACATATTGCCATC_hsa-mir-31															1
14.5592		10_AAGGAGCTTACAATCTAGCTGGGT_hsa-mir-708															1
98.5535		43_TGGCTCAGTTCAGCAGGAACA_hsa-mir-24-1															1
19.9318		24_ACCTGGCATACAATGTAGATTTC_hsa-mir-221	1	1													1
49.0793		47_ATCAACAGACATTAATTGGGCG_hsa-mir-421															1
22.4489		43_TAATACTGCCGGGTAATGAT_hsa-mir-200c	1														1
317.505		68_AGCTACATCTGGCTACTGGGTC_hsa-mir-222	1														1
29.8828		11_GTGCCTACTGAGCTGAAACACAGT_hsa-mir-24-2		1													1
19.5421		49_ACTGCTGAGCTAGCACTTCCCGA_hsa-mir-93															1
53.4423		53_GCAGTCCATGGGCATATACACT_hsa-mir-455		1
131.52		68_AGCTACATCTGGCTACTGGGTCTCT_hsa-mir-222		1													1
890.835	Differential	hsa-miR-1307-5p	1														1
97.8759		49_TGGCTCAGTTCAGCAGGAACA_hsa-mir-24-2															1
16.6987		45_CAACACCAGTCGATGGGCTGTCA_hsa-mir-21	1														1
241.718	Differential	44_ATCACATTGCCAGGGATTTC_hsa-mir-23a	1														1
37.0323		11_TAAAGTGCTGACAGTGCAGATA_hsa-mir-106b	1														1
11.7203		50_CAGTGCAATGATGAAAGGGCATA_hsa-mir-130b															1
62.2354		27_ATGGCACTGGTAGAATTCACT_hsa-mir-183
19.3343		51_TTTTTCATTATTGCTCCTGA_hsa-mir-335	1														1
26.8244		26_AGTGGTTCTTAACAGTTCAACA_hsa-mir-203a		1
160.18		10_CAAAGTGCTGTTCGTGCAGGTAGT_hsa-mir-93															1
26.3564		45_CAACACCAGTCGATGGGCTGTAA_hsa-mir-21	1														1
17.7212		15_TCTTTGGTTATCTAGCTGTATG_hsa-mir-9-1	1														1
13.6985		hsa-miR-210-5p	1														1
28.703		17_TCTCTGGGCCTGTGTCTTAGGCT_hsa-mir-330	1														1
139.044	Differential	21_TGGCAGTGTCTTAGCTGGTTGTT_hsa-mir-34a	1														1
18.9742		15_TCTTTGGTTATCTAGCTGTATG_hsa-mir-9-2	1														1
65.3881		7_TAGCTTATCAGACTGATGTTGAAA_hsa-mir-21	1														1
13.8332		54_AATTATTGTACATCGGATGAGT_hsa-mir-944															1
18.5597		62_CTATACAATCTATTGCCTTCCT_hsa-let-7f-1															1
14.4962		65_CTGTGCGTGTGACAGCGGCTGAAT_hsa-mir-210	1														1
19.7842		12_ACTCTTTCCCTGTTGCACTACT_hsa-mir-130b															1
131.116	Differential	55_ACAAGTCAGGCTCTTGGGAC_hsa-mir-125b-2	1														1
1743.9	Differential	64_AGCTACATTGTCTGCTGGGTTT_hsa-mir-221	1														1
350.865		46_CTAGACTGAAGCTCCTTGAGGT_hsa-mir-151a															1
14.7538		44_TGCCCTGTGGACTCAGTTCTGGT_hsa-mir-146b	1														1
19.3309		15_TCTTTGGTTATCTAGCTGTATG_hsa-mir-9-3	1														1
23.8986		51_CCGCACTGTGGGTACTTGCTG_hsa-mir-106b															1
48.5867		47_TTCACCACCTTCTCCACCCAG_hsa-mir-197	1														1
55.4512		45_CAACACCAGTCGATGGGCTGA_hsa-mir-21	1														1
1022.58		65_TGAAATGTTTAGGACCACTAG_hsa-mir-203a
67.5046		52_AGCTCGGTCTGAGGCCCCTCAG_hsa-mir-423															1
114.065	Differential	44_TACTAGACTGAAGCTCCTTGAGA_hsa-mir-151a	1														1
13.7936		52_GAAATTATTGTACATCGGATGAGA_hsa-mir-944															1
68.2061		67_TGTCAGTTTGTCAAATACCC_hsa-mir-223
670.502		22_ACCCTGTAGATCCGAATTTGTG_hsa-mir-10a															1
24.4884		21_TGGCAGTGTCTTAGCTGGTT_hsa-mir-34a	1														1
66.7033		63_TAGTGCAATATTGCTTATAGGGTT_hsa-mir-454	1														1
613.695	Differential	68_AGCTACATCTGGCTACTGGGTCT_hsa-mir-222	1														1
22.2569		64_ACTGTGCGTGTGACAGCGGCT_hsa-mir-210	1														1
64.55		5_CCCAGTGTTCAGACTACCTGTTT_hsa-mir-199a-1		1
1320.11	Differential	64_AGCTACATTGTCTGCTGGGTT_hsa-mir-221	1														1
29.7776		38_AAAAGCTGGGTTGAGAGGGC_hsa-mir-320b-1	1														1
30.7145		27_ATGGCACTGGTAGAATTCACTGT_hsa-mir-183
24.0249		21_TGGCAGTGTCTTAGCTGGTTG_hsa-mir-34a	1														1
83.5906		51_ACCAATATTACTGTGCTGCTTT_hsa-mir-16-2	1														1
58.4504		50_CAGTGCAATGATGAAAGGGCA_hsa-mir-130b
30.2898		17_GCTGACTCCTAGTCCAGGGC_hsa-mir-345
20.1214		hsa-miR-7974		1
58.6366		51_AAGCTCGGTCTGAGGCCCCT_hsa-mir-423															1
171.02		57_ATCACATTGCCAGGGATTACCAT_hsa-mir-23b
14.2811		64_ACTGTGCGTGTGACAGCGGCTGA_hsa-mir-210															1
19.9223		14_GTATGTGCCTTTGGACTACA_hsa-mir-455
20.1213		17_GCTGACTCCTAGTCCAGGGCTT_hsa-mir-345
11.1097		43_TAATACTGCCGGGTAATGATGGTT_hsa-mir-200c	1
32.9439		24_ACCTGGCATACAATGTAGATTTCTGT_hsa-mir-221		1
63.078		22_ACCCTGTAGATCCGAATTTGTGT_hsa-mir-10a
16.9031		10_AAGGAGCTTACAATCTAGCTG_hsa-mir-708
25.0592		50_AACTGGCCCTCAAAGTCCCGCC_hsa-mir-193b
95.4085		67_TGTCAGTTTGTCAAATACCCC_hsa-mir-223
13.0914		hsa-miR-1285-3p															1
126.517		67_TGTCAGTTTGTCAAATACCCCAA_hsa-mir-223
31.9954		57_AACTAGACTGTGAGCTTCTAG_hsa-mir-708
12.5158		67_TGTCAGTTTGTCAAATACCCCAAG_hsa-mir-223
11.1785		15_TCTTTGGTTATCTAGCTGTAT_hsa-mir-9-1	1
23.8644		67_TGTCAGTTTGTCAAATACCCCAG_hsa-mir-223
29.3661		71_AAAAGCTGGGTTGAGAGGGC_hsa-mir-320b-2	1
80.3028		67_TGTCAGTTTGTCAAATACCCCAT_hsa-mir-223
2499.69		21_TACCCTGTAGATCCGAATTTGT_hsa-mir-10a
15.8896		67_TGTCAGTTTGTCAAATACCCCT_hsa-mir-223
1692.5		57_ATCACATTGCCAGGGATTACCA_hsa-mir-23b
49.9323		11_GTGCCTACTGAGCTGAAACACAG_hsa-mir-24-2
11.4647		5_GTGCATTGTAGTTGCATTGC_hsa-mir-33a															1
103.531		14_TCTGGCTCCGTGTCTTCACTCC_hsa-mir-149
11.7081		8_TGAGAACTGAATTCCATAGGCTGTAA_hsa-mir-146b
87.0542		10_AAGGAGCTTACAATCTAGCTGG_hsa-mir-708
27.904		10_TCGAGGAGCTCACAGTCTAGTAT_hsa-mir-151a															1
16.9842		10_AAGGAGCTTACAATCTAGCTGGGAT_hsa-mir-708
12.501		16_TGTTTGCAGAGGAAACTGAGACA_hsa-mir-452
14.3581		68_GTCAGTTTGTCAAATACCCCAA_hsa-mir-223
174.878		14_TCCCTGAGACCCTTTAACCTGTGG_hsa-mir-125a
13.5628		11_TGAGGCTCTGTTAGCCTTGGCT_hsa-mir-2467
34.7453		57_AACTAGACTGTGAGCTTCTAGA_hsa-mir-708
11.0649		60_TCCGAGCCTGGGTCTCCCTCT_hsa-mir-615
371.419		hsa-miR-941
4123.95		60_TGAGATGAAGCACTGTAGCTT_hsa-mir-143
12.0776		24_AAGTTCTGTTATACACTCAGGCT_hsa-mir-148b															1
125.898		53_GCAGTCCATGGGCATATACACC_hsa-mir-455
28.7637		47_AAAAGCTGGGTTGAGAGGGC_hsa-mir-320a	1
6430.47		60_TTCACAGTGGCTAAGTTCTGCT_hsa-mir-27b
11.0719		13_AGGCAGTGTCATTAGCTGATTGT_hsa-mir-34b
18.6427		44_ATCACATTGCCAGGGATTTCCAAA_hsa-mir-23a
444.913		21_TACCCTGTAGATCCGAATTTG_hsa-mir-10a
41.9862		10_AAGGAGCTTACAATCTAGCT_hsa-mir-708
82.0645		21_TACCCTGTAGATCCGAATTTGTGT_hsa-mir-10a
41.1476		3_CTGAGGTAGTAGGTTGTATAGTT_hsa-let-7g
11.1605		50_CAGTGCAATAGTATTGTCAAAGCATT_hsa-mir-301a
150.349		22_TTTGGCAATGGTAGAACTCAC_hsa-mir-182
25.0544		44_TACTAGACTGAAGCTCCTTGA_hsa-mir-151a															1
26.2056		13_AACTGTTTGCAGAGGAAACTGAGA_hsa-mir-452
84.8665		16_TGAGGGGCAGAGAGCGAGACTTTT_hsa-mir-423
248.797		50_TTCACAGTGGCTAAGTTCCGTT_hsa-mir-27a
141.195		52_GTAGTGTTTCCTACTTTATGGA_hsa-mir-142
1211.1		53_TTGGTCCCCTTCAACCAGCTGT_hsa-mir-133a-1															-1
17.6447		46_CTGCCCTGGCCCGAGGGACCGAC_hsa-mir-874	-1
49.9718		16_TCCCTGAGACCCTAACTTGTGG_hsa-mir-125b-2
121.879		55_ATTCCTGGAAATACTGTTCTT_hsa-mir-145
1017.91		5_TGTAAACATCCCCGACTGGA_hsa-mir-30d
190.517		15_TCTCCCAACCCTTGTACCAG_hsa-mir-150
167.418		5_TGTAAACATCCCCGACTGGAAGA_hsa-mir-30d
11.8867		53_TAGCACCATTTGAAATCGGTTAAA_hsa-mir-29c	-1
13.5774		13_CCCATAAAGTAGAAAGCAAAA_hsa-mir-142
13.5807		49_AATTGCACGGTATCCATCTGTAA_hsa-mir-363
497.09		13_CCCATAAAGTAGAAAGCACTA_hsa-mir-142
113.186		3_TGAGGTAGTAGGTTGTATAG_hsa-let-7a-3
160.29		13_CCCATAAAGTAGAAAGCACTAA_hsa-mir-142
14.0008		52_TGGAATGTAAAGAAGTATGTATT_hsa-mir-1-2	-1
669.237		13_TAGCAGCACATAATGGTTTG_hsa-mir-15a
11.2612		15_TTATGGTTTGCCTGGGACTGA_hsa-mir-584	-1
81.8811		58_CTTTCAGTCGGATGTTTACAGT_hsa-mir-30e															-1
46.8416		14_TCCCTGAGACCCTTTAACCT_hsa-mir-125a															-1
14.4563		15_ATTATTACTTTTGGTACGCGCT_hsa-mir-126															-1
30.7488		47_CAGTAGTCTGCACATTGGTTAA_hsa-mir-199a-1
90.9395		45_ATAAGACGAACAAAAGGTTTG_hsa-mir-208b	-1
251.768		48_TGTGCAAATCTATGCAAAACTG_hsa-mir-19a															-1
85.3441		38_AACATTCAACGCTGTCGGTGT_hsa-mir-181a-2															-1
11.4668		41_TAGCACCATCTGAAATCGGTAT_hsa-mir-29a
11.4533		69_ACAGTAGTCTGCACATTGGTAA_hsa-mir-199a-2															-1
13.7987		15_TGACCGATTTCTCCTGGTGTT_hsa-mir-29c
76.8635		58_TTTGGTCCCCTTCAACCAGCT_hsa-mir-133a-2															-1
98.4039		26_TACCCTGTAGAACCGAATTTGTAA_hsa-mir-10b	-1
12.9127		59_TTGGTCCCCTTCAACCAGCT_hsa-mir-133a-2	-1
49.9558		52_GTAGTGTTTCCTACTTTATGGAT_hsa-mir-142
158.392		59_TTGGTCCCCTTCAACCAGCTGTT_hsa-mir-133a-2															-1
199.233		10_ACTGGACTTGGAGTCAGAAG_hsa-mir-378c															-1
156.895		6_TGAGGTAGTAGATTGTATAG_hsa-let-7f-1
300.552		14_TAGCAGCACAGAAATATTGGCA_hsa-mir-195															-1
41.3815		6_TGTAAACATCCTACACTCTCA_hsa-mir-30c-2		-1
185.564	Differential	27_ACCCTGTAGAACCGAATTTGTGG_hsa-mir-10b	-1
113.331		4_TGAGGTAGTAGGTTGTATAG_hsa-let-7a-2
53.7566		46_CTTTCAGTCGGATGTTTGCAG_hsa-mir-30a															-1
109.331		40_CTAGCACCATCTGAAATCGGT_hsa-mir-29a															-1
11.6596		47_CTGGCCCTCTCTGCCCTTCCGTT_hsa-mir-328	-1
39.7013		13_TAGCAGCACATAATGGTTTGTA_hsa-mir-15a															-1
11.1362		6_TCTACAGTGCACGTGTCTCCA_hsa-mir-139	-1
33.3818		51_TCACAGTGAACCGGTCTCTTTC_hsa-mir-128-2	-1
353.544		47_GTACAGTACTGTGATAACTGAA_hsa-mir-101-2															-1
31.9257		51_TGTAGTGTTTCCTACTTTATGGT_hsa-mir-142
1328.26		14_TCCCTGAGACCCTTTAACCTGT_hsa-mir-125a															-1
12.4973		15_GATATCATCATATACTGTAAGTT_hsa-mir-144		-1
517.598		54_AGTGTTTCCTACTTTATGGATG_hsa-mir-142
11.452		60_TCTCACACAGAAATCGCACC_hsa-mir-342
23.4271		3_TTAATGCTAATCGTGATAGGG_hsa-mir-155
1484.16		60_TGAGATGAAGCACTGTAGCTCTT_hsa-mir-143
35.9916		55_ATTCCTGGAAATACTGTTCT_hsa-mir-145															-1
365.181		45_GTACAGTACTGTGATAACTGAA_hsa-mir-101-1															-1
109.609		23_CAGCAGCACACTGTGGTTTGTA_hsa-mir-497															-1
28.5328		15_GTCCAGTTTTCCCAGGAATCCCTT_hsa-mir-145
12.0972		47_TTTCAGTCGGATGTTTGCAGT_hsa-mir-30a															-1
22.0397		15_TACCCATTGCATATCGGAGTTGA_hsa-mir-660															-1
20.9347		3_TTAATGCTAATCGTGATAGGGT_hsa-mir-155
15.3363		62_ACCACAGGGTAGAACCACGGAT_hsa-mir-140															-1
23.2629		48_TTCAACGGGTATTTATTGAGC_hsa-mir-95															-1
12.1481		65_TTTGGTCCCCTTCAACCAGC_hsa-mir-133b		-1
138.307	Differential	52_CGTACCGTGAGTAATAATGCGT_hsa-mir-126	-1														-1
1482.32	Differential	41_TAGCACCATCTGAAATCGGTT_hsa-mir-29a	-1														-1
472.532		53_TGTGCAAATCCATGCAAAACTG_hsa-mir-19b-1															-1
14.0347		11_TTCAAGTAATTCAGGATAGA_hsa-mir-26b															-1
146.612	Differential	53_TTGGTCCCCTTCAACCAGCTG_hsa-mir-133a-1	-1														-1
637.446		5_TGTAAACATCCTCGACTGGAA_hsa-mir-30a															-1
189.256	Differential	53_TTGGTCCCCTTCAACCAGCTGTT_hsa-mir-133a-1	-1														-1
144.298	Differential	51_TCGTACCGTGAGTAATAATGC_hsa-mir-126	-1														-1
36.7614		53_TTGGTCCCCTTCAACCAGCTGTTT_hsa-mir-133a-1	-1														-1
93.5407		14_CAAAGAATTCTCCTTTTGGGAA_hsa-mir-186															-1
75.8032		23_AACATTCAACGCTGTCGGTGT_hsa-mir-181a-1															-1
84.3459		49_AATTGCACGGTATCCATCTGT_hsa-mir-363
31.3099		45_GTACAGTACTGTGATAACTGAC_hsa-mir-101-1															-1
127.322		4_TGAGGTAGTAGTTTGTACAG_hsa-let-7g
16.4531		3_ACCTTCTTGTATAAGCACTGTGCTAAAATTGCAGAC_hsa-mir-1248		-1
248.1	Differential	40_CTAGCACCATCTGAAATCGGTT_hsa-mir-29a	-1														-1
24.9225		16_TCCCTGAGACCCTAACTTGTGAAA_hsa-mir-125b-2	-1														-1
28.2372		51_TCGTACCGTGAGTAATAATGA_hsa-mir-126	-1														-1
39.5762		3_TTAATGCTAATCGTGATAGGGA_hsa-mir-155
202.758		42_ACTGGACTTGGAGTCAGAAG_hsa-mir-378a		-1													-1
1938.51	Differential	58_TTTGGTCCCCTTCAACCAGCTGT_hsa-mir-133a-2	-1														-1
20.2616		21_TACCCTGTAGAACCGAATTTGA_hsa-mir-10a	-1														-1
142.657	Differential	59_TTGGTCCCCTTCAACCAGCTG_hsa-mir-133a-2	-1														-1
12.3135		50_TAGCACCATTTGAAATCAGTGA_hsa-mir-29b-1		-1
1575.29	Differential	59_TTGGTCCCCTTCAACCAGCTGT_hsa-mir-133a-2	-1														-1
53.9324		49_AATTGCACGGTATCCATCTG_hsa-mir-363
41.0808		59_TTGGTCCCCTTCAACCAGCTGTTT_hsa-mir-133a-2	-1														-1
12.9726		13_CCCATAAAGTAGAAAGCAAA_hsa-mir-142															-1
178.16		60_TCTCACACAGAAATCGCACCCG_hsa-mir-342
250.751	Differential	12_AACCCGTAGATCCGAACTTG_hsa-mir-100	-1														-1
22.0557		60_TCTCACACAGAAATCGCACCCGA_hsa-mir-342
2003.57		5_TGTAAACATCCTCGACTGGA_hsa-mir-30a															-1
6125.82		60_TGAGATGAAGCACTGTAGCTCA_hsa-mir-143															-1
491.398		5_TGTAAACATCCTCGACTGGAAGC_hsa-mir-30a															-1
18942.9		60_TGAGATGAAGCACTGTAGCTCT_hsa-mir-143															-1
35.5974		50_CTCGTACCGTGAGTAATAATGC_hsa-mir-126	-1														-1
16.9849		46_TACAGTACTGTGATAACTGT_hsa-mir-101-1		-1
99.0251		7_TGAGGTAGTAGATTGTATAG_hsa-let-7f-2
15.1887		3_TTAATGCTAATCGTGATAGGGGA_hsa-mir-155
28.8791		hsa-miR-133a-5p	-1														-1
24.5639		14_TCCCTGAGACCCTAACTTGTGAAA_hsa-mir-125b-1	-1														-1
141.384	Differential	51_TCGTACCGTGAGTAATAATGCGA_hsa-mir-126	-1														-1
40.1807		61_TACCACAGGGTAGAACCACG_hsa-mir-140	-1														-1
31.8417		13_CCCATAAAGTAGAAAGCACTAAA_hsa-mir-142															-1
13.7731		61_TACCACAGGGTAGAACCACGA_hsa-mir-140		-1
88.9028		15_CAACGGAATCCCAAAAGCAG_hsa-mir-191															-1
154.304	Differential	61_TACCACAGGGTAGAACCACGGAC_hsa-mir-140	-1														-1
1965.79	Differential	52_TTTGGTCCCCTTCAACCAGCTGT_hsa-mir-133a-1	-1														-1
117.815	Differential	62_ACCACAGGGTAGAACCACGGACT_hsa-mir-140	-1														-1
15.4513		22_CAGTGGTTTTACCCTATGGTAGT_hsa-mir-140	-1														-1
82.0106		47_TATTGCACTTGTCCCGGCCTGAT_hsa-mir-92a-1
28.3636		63_CCACAGGGTAGAACCACGGACT_hsa-mir-140	-1														-1
12.0794		53_TAGCACCATTTGAAATCGGTTGA_hsa-mir-29c		-1
125.484		16_AAACCGTTACCATTACTGAGTTTAGT_hsa-mir-451a		-1													-1
71.6993		51_TGTAGTGTTTCCTACTTTATGG_hsa-mir-142															-1
68.0714		41_TCCAGCATCAGTGATTTTGTT_hsa-mir-338	-1														-1
20.253		61_TACCACAGGGTAGAACCACGGACA_hsa-mir-140	-1														-1
63.276		45_GTACAGTACTGTGATAACTGAAA_hsa-mir-101-1	-1														-1
13.4646		61_TACCACAGGGTAGAACCACGGAGA_hsa-mir-140	-1														-1
125.201		41_TAGCACCATCTGAAATCGGTTAA_hsa-mir-29a	-1														-1
647.212		61_TGTGCAAATCCATGCAAAACTG_hsa-mir-19b-2	-1														-1
40.4134		46_TACAGTACTGTGATAACTGAT_hsa-mir-101-1															-1
338.385	Differential	62_ACCACAGGGTAGAACCACGGAC_hsa-mir-140	-1														-1
24.0751		12_AACCCGTAGATCCGAACTTGTGAA_hsa-mir-100	-1														-1
295.924		16_TCCCTGAGACCCTAACTTGTGAA_hsa-mir-125b-2	-1														-1
645.196		15_TCTCCCAACCCTTGTACCAGT_hsa-mir-150		-1
570.891		47_GTACAGTACTGTGATAACTGA_hsa-mir-101-2	-1														-1
87.6527		53_TAGCACCATTTGAAATCGGA_hsa-mir-29c	-1														-1
40.4928		48_TACAGTACTGTGATAACTGAT_hsa-mir-101-2															-1
49.7502		41_TAGCACCATCTGAAATCGGTTAG_hsa-mir-29a															-1
15.7515		3_TTAATGCTAATCGTGATAGGGAT_hsa-mir-155		-1
38.5837		51_TCGTACCGTGAGTAATAATGAA_hsa-mir-126	-1	-1													-1
280.97		14_TCCCTGAGACCCTAACTTGTGAA_hsa-mir-125b-1	-1														-1
20.4041		51_TGTAGTGTTTCCTACTTTATG_hsa-mir-142															-1
358.081		12_AACCCGTAGATCCGAACTTGT_hsa-mir-100	-1														-1
144.538		16_AAACCGTTACCATTACTGAGTTTA_hsa-mir-451a	-1														-1
1074.6		4_TGAGGTAGTAGTTTGTACAGT_hsa-let-7g		-1
109.858		16_AAACCGTTACCATTACTGAGTTTAG_hsa-mir-451a	-1														-1
151.525		5_TGTAAACATCCTCGACTGGAAGA_hsa-mir-30a	-1														-1
12.3528		15_GATATCATCATATACTGTAAGT_hsa-mir-144	-1	-1
11.8176		6_TGTAAACATCCTACACTCTCAGA_hsa-mir-30c-2		-1													-1
108.557		47_GTACAGTACTGTGATAACTG_hsa-mir-101-2															-1
186.697		12_AACCCGTAGATCCGAACTTGTGA_hsa-mir-100	-1														-1
17.2069		15_GTCCAGTTTTCCCAGGAATCC_hsa-mir-145	-1														-1
25.4459		41_TAGCACCATCTGAAATCGGAAA_hsa-mir-29a															-1
47.3997		50_CTACAGTATAGATGATGTACT_hsa-mir-144	-1														-1
74.4315		5_TGTAAACATCCTCGACTGGAAGT_hsa-mir-30a	-1														-1
60.3879		16_TCCCTGAGACCCTAACTTGT_hsa-mir-125b-2	-1														-1
608.937		45_GTACAGTACTGTGATAACTGA_hsa-mir-101-1	-1														-1
22.0027		44_TCCCCCAGGTGTGATTCTGAAA_hsa-mir-361		-1													-1
720.865		16_AAACCGTTACCATTACTGAG_hsa-mir-451a	-1														-1
32.8146		48_TACAGTACTGTGATAACTGATT_hsa-mir-101-2	-1														-1
34.6322		14_TCCCTGAGACTCTAACTTGTGA_hsa-mir-125b-1	-1														-1
62.5892		16_TGTAAACATCCTTGACTGGAAA_hsa-mir-30e	-1														-1
76.0909		5_TGTAAACATCCTCGACTGGAAA_hsa-mir-30a	-1	-1													-1
13.8557		53_TAGCACCATTTGAAATCGGTTAG_hsa-mir-29c		-1													-1
76.6215		62_ACCACAGGGTAGAACCACGGA_hsa-mir-140	-1														-1
17.5147		15_CATAAAGTAGAAAGCACTAAAA_hsa-mir-142		-1													-1
27.677		16_TCCCTGAGACTCTAACTTGTGA_hsa-mir-125b-2	-1														-1
145.903		0_TCCTGTACTGAGCTGCCCCG_hsa-mir-486-2	-1														-1
296.263		61_TACCACAGGGTAGAACCACGGA_hsa-mir-140	-1														-1
21.9066		14_TAGCAGCACAGAAATATTGGCAA_hsa-mir-195	-1	-1													-1
58.5793		47_GTACAGTACTGTGATAACTGAAA_hsa-mir-101-2	-1														-1
377.995		53_TAGCACCATTTGAAATCGGTT_hsa-mir-29c	-1														-1
630.063		46_TACAGTACTGTGATAACTGAAG_hsa-mir-101-1	-1														-1
643.266		48_TACAGTACTGTGATAACTGAAG_hsa-mir-101-2	-1														-1
2131.81		3_TCCTGTACTGAGCTGCCCCGA_hsa-mir-486-1	-1														-1
175.766		45_GTACAGTACTGTGATAACTG_hsa-mir-101-1	-1														-1
55.5081		41_TAGCACCATCTGAAATCGGTAA_hsa-mir-29a		-1													-1
21.3122		52_GTAGTGTTTCCTACTTTATGG_hsa-mir-142		-1													-1
24.2936		10_ACTGGACTTGGAGTCAGAAGA_hsa-mir-378c	-1	-1													-1
73.6313		12_AACCCGTAGATCCGAACTTGTGG_hsa-mir-100	-1														-1
17.9724		41_TAGCACCATCTGAAATCGGTAAA_hsa-mir-29a		-1													-1
35.5081		16_TGTAAACATCCTACACTCTCA_hsa-mir-30c-1		-1													-1
13.8908		41_TAGCACCATCTGAAATCGGTAAG_hsa-mir-29a		-1													-1
58.465		14_TCCCTGAGACCCTAACTTGT_hsa-mir-125b-1	-1														-1
13.3415		41_TAGCACCATCTGAAATCGGTAG_hsa-mir-29a		-1													-1
2131.78		0_TCCTGTACTGAGCTGCCCCGA_hsa-mir-486-2	-1														-1
43.2624		46_TACAGTACTGTGATAACTGAC_hsa-mir-101-1		-1													-1
28.1882		53_TAGCACCATTTGAAATCGGAAA_hsa-mir-29c	-1														-1
231.696		5_TGTAAACATCCCCGACTGGAAA_hsa-mir-30d	-1	-1													-1
385.901		61_TACCACAGGGTAGAACCACGGAA_hsa-mir-140	-1	-1													-1
56.2176		62_ACCACAGGGTAGAACCACGGAAA_hsa-mir-140	-1	-1													-1
229.094		46_TACAGTACTGTGATAACTGAAA_hsa-mir-101-1	-1	-1													-1
603.98		46_TACAGTACTGTGATAACTGAAT_hsa-mir-101-1	-1	-1													-1
3069.43		16_AAACCGTTACCATTACTGAGTTT_hsa-mir-451a	-1	-1													-1
17.8787		5_TGTAAACATCCCCGACTGGAAAA_hsa-mir-30d	-1	-1													-1
119.55		46_TACAGTACTGTGATAACTGAAGT_hsa-mir-101-1	-1	-1													-1
45.1578		14_GGATATCATCATATACTGTA_hsa-mir-144	-1	-1													-1
109.737		48_TACAGTACTGTGATAACTGAAGT_hsa-mir-101-2	-1	-1													-1
302.729		46_TACAGTACTGTGATAACTGA_hsa-mir-101-1	-1	-1													-1
596.573		48_TACAGTACTGTGATAACTGAAT_hsa-mir-101-2	-1	-1													-1
6154.91		16_AAACCGTTACCATTACTGAGT_hsa-mir-451a	-1	-1													-1
2304.07		42_ACTGGACTTGGAGTCAGAAGG_hsa-mir-378a	-1	-1													-1
303.952		48_TACAGTACTGTGATAACTGA_hsa-mir-101-2	-1	-1													-1
39.8285		5_AACAATATCCTGGTGCTGAGT_hsa-mir-338	-1	-1													-1
44.908		53_TAGCACCATTTGAAATCGGTAA_hsa-mir-29c	-1	-1													-1
99.6109		48_TACAGTACTGTGATAACTGACC_hsa-mir-101-2	-1	-1													-1
60.2832		15_GTCCAGTTTTCCCAGGAATCCC_hsa-mir-145	-1	-1													-1
28.7736		46_CTTTCAGTCGGATGTTTGCAGT_hsa-mir-30a	-1	-1													-1
17.9132		14_GGATATCATCATATACTGTAA_hsa-mir-144	-1	-1													-1
996.028		48_TACAGTACTGTGATAACTGACT_hsa-mir-101-2	-1	-1													-1
230.574		14_GGATATCATCATATACTGTAAGT_hsa-mir-144	-1	-1													-1
108.255		62_ACCACAGGGTAGAACCACGGAA_hsa-mir-140	-1	-1													-1
995.387		46_TACAGTACTGTGATAACTGACT_hsa-mir-101-1	-1	-1													-1
58.8348		62_ACCACAGGGTAGAACCACGGACA_hsa-mir-140	-1	-1													-1
15.3806		41_TAGCACCATCTGAAATCGGTTGA_hsa-mir-29a	-1	-1													-1
18.0685		53_TAGCACCATTTGAAATCGGTAAA_hsa-mir-29c	-1	-1													-1
226.973		48_TACAGTACTGTGATAACTGAAA_hsa-mir-101-2	-1	-1													-1
137.928		53_TAGCACCATTTGAAATCGGTTAA_hsa-mir-29c	-1	-1													-1
105.517		46_TACAGTACTGTGATAACTGACC_hsa-mir-101-1	-1	-1													-1
20.9109		48_TACAGTACTGTGATAACTGAAAA_hsa-mir-101-2	-1	-1													-1
173.017		48_TACAGTACTGTGATAACTGAAGA_hsa-mir-101-2	-1	-1													-1
[truncated: 30 more columns]
