# Supplementary material for: Genome-wide miRNA profiling reinforces the importance of miR-9 in human papillomavirus associated oral and oropharyngeal head and neck cancer
Source: Sci Rep. 2019 Feb 19;9:2306. doi: 10.1038/s41598-019-38797-z (PMC6381209; doi:10.1038/s41598-019-38797-z)
Supplement: Supplementary file 4 — Dataset 3 [file 41598_2019_38797_MOESM4_ESM.xlsx]

## Sheet: differentially expressed miRNA
Genome-wide miRNA profiling reinforces the importance of miR-9 in human papillomavirus associated oral and oropharyngeal head and neck cancer
Ksenija Božinović, Ivan Sabol, Emil Dediol, Nina Milutin Gašperov, Spomenka Manojlović, Zuzana Vojtechova, Ruth Tachezy, Magdalena Grce
miRNA	baseMean	log2FoldChange	lfcSE	stat	pvalue	padj	FC	Sample Group (vs normal)
hsa-miR-21-5p	55107	1.97922	0.472113	4.19225	2.76196e-05	0.000517103	3.94279	OP+
hsa-miR-21-3p	8932.48	3.33076	0.483316	6.89146	5.52209e-12	1.70357e-09	10.0614	OP+
hsa-miR-24-3p	226.156	1.03533	0.412799	2.50806	0.0121394	0.0481674	2.04958	OP+
hsa-miR-25-5p	11.1414	4.12126	1.04329	3.95027	7.80628e-05	0.00120412	17.403	OP+
hsa-miR-27a-5p	80.1523	2.1845	0.645123	3.38617	0.000708746	0.00586975	4.54568	OP+
hsa-miR-29a-3p	803.798	-0.986083	0.304328	-3.2402	0.00119445	0.00842082	-1.9808	OP+
hsa-miR-30a-3p	99.2306	-2.13711	0.654488	-3.26532	0.00109342	0.00779927	-4.39881	OP+
hsa-miR-31-5p	274.852	3.51509	0.831479	4.22752	2.36283e-05	0.000462815	11.4327	OP+
hsa-miR-93-5p	772.72	0.932544	0.368504	2.53062	0.0113862	0.0457674	1.90864	OP+
hsa-miR-101-3p	999.605	-0.900931	0.328667	-2.74116	0.00612222	0.0282952	-1.86727	OP+
hsa-miR-29b-3p	140.983	-0.856566	0.320644	-2.67139	0.00755369	0.0325918	-1.81072	OP+
hsa-miR-196a-5p	24.4554	3.9009	1.065	3.6628	0.000249471	0.00287708	14.9379	OP+
hsa-miR-139-5p	24.766	-2.27177	0.646549	-3.51368	0.000441945	0.00406985	-4.82914	OP+
hsa-miR-34a-5p	197.445	1.28927	0.301654	4.27401	1.91985e-05	0.000408464	2.44405	OP+
hsa-miR-205-5p	19363.9	3.01227	0.392554	7.67353	1.67323e-14	6.88253e-12	8.06836	OP+
hsa-miR-205-3p	33.4268	3.58403	0.714903	5.01331	5.35012e-07	2.38142e-05	11.9923	OP+
hsa-miR-210-5p	13.6985	1.99453	0.783051	2.54713	0.0108614	0.0442692	3.98486	OP+
hsa-miR-210-3p	355.807	2.69948	0.545615	4.94759	7.51391e-07	3.0442e-05	6.49566	OP+
hsa-miR-224-5p	77.9861	5.11055	0.995385	5.13424	2.83281e-07	1.37244e-05	34.5484	OP+
hsa-miR-200b-5p	16.3242	2.78824	0.832123	3.35075	0.000805921	0.00629435	6.90785	OP+
hsa-miR-200b-3p	159.673	2.5266	0.487264	5.18527	2.15697e-07	1.15726e-05	5.76212	OP+
hsa-miR-27b-5p	389.819	2.60743	0.720952	3.61665	0.00029844	0.00314765	6.09418	OP+
hsa-miR-133a-5p	28.8791	-3.35053	1.24132	-2.69916	0.00695155	0.0309683	-10.2002	OP+
hsa-miR-133a-3p	1410.16	-3.47081	1.26173	-2.75084	0.00594429	0.0276802	-11.0871	OP+
hsa-miR-140-5p	44.092	-1.20108	0.434952	-2.7614	0.00575541	0.0271076	-2.29911	OP+
hsa-miR-141-5p	355.326	3.80928	0.573344	6.64396	3.05367e-11	6.28038e-09	14.0187	OP+
hsa-miR-141-3p	170.092	3.17072	0.611425	5.18579	2.15105e-07	1.15726e-05	9.00495	OP+
hsa-miR-144-5p	195.555	-2.67599	0.848122	-3.15519	0.00160393	0.0103626	-6.39076	OP+
hsa-miR-145-5p	621.563	-2.09676	0.684147	-3.06477	0.00217836	0.0128617	-4.27746	OP+
hsa-miR-9-5p	488.98	3.67723	0.863394	4.25904	2.05306e-05	0.000415323	12.7925	OP+
hsa-miR-200c-3p	936.759	2.56321	0.469493	5.45954	4.77372e-08	2.94539e-06	5.91022	OP+
hsa-miR-106b-5p	261.164	0.922646	0.29528	3.12465	0.00178018	0.0112653	1.89559	OP+
hsa-miR-29c-3p	294.826	-1.12996	0.319477	-3.5369	0.000404856	0.00382356	-2.18853	OP+
hsa-miR-200a-5p	81.9358	3.27117	0.69971	4.67504	2.93901e-06	9.29934e-05	9.65429	OP+
hsa-miR-200a-3p	207.356	2.77366	0.540636	5.13037	2.89169e-07	1.37244e-05	6.83842	OP+
hsa-miR-301a-3p	417.767	1.16935	0.399011	2.93062	0.00338282	0.0187193	2.2491	OP+
hsa-miR-130b-3p	49.0796	1.39373	0.434057	3.21093	0.00132305	0.00897056	2.62757	OP+
hsa-miR-328-3p	14.5426	-1.63573	0.639993	-2.55586	0.0105927	0.0434266	-3.10745	OP+
hsa-miR-151a-3p	1199.88	1.62414	0.461271	3.521	0.000429918	0.00398886	3.08258	OP+
hsa-miR-135b-5p	40.8141	2.69596	0.684339	3.93951	8.16496e-05	0.0012439	6.47984	OP+
hsa-miR-338-3p	38.4522	-1.8968	0.558874	-3.39397	0.000688877	0.00574762	-3.72387	OP+
hsa-miR-335-3p	97.9472	2.18555	0.661161	3.30562	0.000947661	0.0068789	4.54899	OP+
hsa-miR-424-5p	55.6602	2.4672	0.612789	4.02618	5.66914e-05	0.000932762	5.52968	OP+
hsa-miR-424-3p	15.0442	2.9374	0.811405	3.62014	0.000294445	0.00314765	7.6603	OP+
hsa-miR-429	387.423	2.20196	0.573474	3.83968	0.000123195	0.00174738	4.60104	OP+
hsa-miR-450a-5p	14.8721	2.50436	0.798644	3.13576	0.00171407	0.0110165	5.67398	OP+
hsa-miR-451a	4487.19	-2.79167	0.873391	-3.19636	0.00139174	0.00928331	-6.92431	OP+
hsa-miR-486-5p	11037.6	-2.95482	0.841612	-3.5109	0.000446591	0.00408218	-7.75333	OP+
hsa-miR-486-3p	13.4309	-2.91235	0.804455	-3.62028	0.000294288	0.00314765	-7.52843	OP+
hsa-miR-497-5p	179.619	-1.23442	0.333528	-3.7011	0.000214665	0.00254708	-2.35287	OP+
hsa-miR-499a-5p	29.3439	-3.60804	0.903979	-3.99128	6.57172e-05	0.00102652	-12.1935	OP+
hsa-miR-455-5p	129.228	1.51319	0.518589	2.9179	0.003524	0.0191262	2.8544	OP+
hsa-miR-582-3p	51.9864	2.02169	0.43925	4.6026	4.17245e-06	0.00011974	4.0606	OP+
hsa-miR-542-3p	16.8269	2.90436	0.869374	3.34075	0.000835526	0.0064271	7.48686	OP+
hsa-miR-378d	30.8327	-2.56743	0.769998	-3.33434	0.000855026	0.00645542	-5.92754	OP+
hsa-miR-450b-5p	11.0864	2.24765	0.789348	2.84747	0.00440679	0.022471	4.74907	OP+
hsa-miR-147b	11.989	3.57162	0.969702	3.68322	0.00023031	0.00270669	11.8896	OP+
hsa-miR-301b-3p	52.6219	1.93361	0.675747	2.86144	0.0042172	0.0219477	3.8201	OP+
hsa-miR-208b-3p	136.358	-3.33633	1.23767	-2.69565	0.00702523	0.0311699	-10.1003	OP+
hsa-miR-944	19.7374	3.74148	0.787241	4.75265	2.00767e-06	6.69584e-05	13.3751	OP+
hsa-miR-1180-3p	19.9822	2.12719	0.791058	2.68904	0.00716584	0.0315809	4.36864	OP+
hsa-miR-1307-5p	890.835	1.3977	0.454757	3.0735	0.00211561	0.0125513	2.63481	OP+
hsa-miR-1307-3p	33.1864	1.76831	0.523086	3.38053	0.000723469	0.00595174	3.40654	OP+
hsa-miR-4662a-5p	13.6869	2.07725	0.768277	2.70378	0.00685563	0.0307631	4.22002	OP+
0_TCCTGTACTGAGCTGCCCCG_hsa-mir-486-2	145.903	-2.68414	0.7612	-3.52619	0.000421578	0.00394112	-6.42696	OP+
0_TCCTGTACTGAGCTGCCCCGA_hsa-mir-486-2	2131.78	-2.71578	0.777102	-3.49475	0.000474498	0.00430537	-6.56949	OP+
10_ACTGGACTTGGAGTCAGAAGA_hsa-mir-378c	24.2936	-2.06471	0.756727	-2.72848	0.00636272	0.0290941	-4.18351	OP+
10_CAGCAGCAATTCATGTTTTGA_hsa-mir-424	105.923	1.82051	0.546144	3.33339	0.000857933	0.00645542	3.53207	OP+
10_CAGCAGCAATTCATGTTTTGAAT_hsa-mir-424	17.6361	3.07043	0.89338	3.43688	0.000588467	0.0050781	8.40026	OP+
10_TCGAGGAGCTCACAGTCTAGTA_hsa-mir-151a	401.138	1.32395	0.46822	2.82762	0.00468961	0.0235243	2.5035	OP+
10_TTTTGCAATATGTTCCTGAAT_hsa-mir-450b	55.0249	2.27705	0.584292	3.89711	9.73464e-05	0.00144729	4.84687	OP+
11_TAAAGTGCTGACAGTGCAGATA_hsa-mir-106b	37.0323	1.36231	0.478421	2.84751	0.0044063	0.022471	2.57096	OP+
12_AACCCGTAGATCCGAACTTG_hsa-mir-100	250.751	-1.44843	0.505329	-2.86631	0.00415287	0.021807	-2.72911	OP+
12_AACCCGTAGATCCGAACTTGT_hsa-mir-100	358.081	-1.84437	0.593721	-3.10646	0.00189342	0.0117894	-3.59096	OP+
12_AACCCGTAGATCCGAACTTGTGA_hsa-mir-100	186.697	-1.86662	0.662821	-2.81618	0.00485982	0.0238925	-3.64678	OP+
12_AACCCGTAGATCCGAACTTGTGAA_hsa-mir-100	24.0751	-2.20463	0.605149	-3.64311	0.000269365	0.00300931	-4.60955	OP+
12_AACCCGTAGATCCGAACTTGTGG_hsa-mir-100	73.6313	-2.15857	0.59739	-3.61334	0.000302273	0.00315531	-4.46474	OP+
13_AGGCGGAGACTTGGGCAATTGCT_hsa-mir-25	13.1858	3.19258	0.919382	3.47253	0.000515582	0.00461035	9.14244	OP+
14_GGATATCATCATATACTGTA_hsa-mir-144	45.1578	-2.51631	0.861909	-2.91946	0.00350641	0.0191262	-5.72116	OP+
14_GGATATCATCATATACTGTAA_hsa-mir-144	17.9132	-2.76736	0.823421	-3.36081	0.000777154	0.00624894	-6.80859	OP+
14_GGATATCATCATATACTGTAAGT_hsa-mir-144	230.574	-2.606	0.844926	-3.08429	0.00204036	0.0122223	-6.08814	OP+
14_TAGCAGCACAGAAATATTGGCAA_hsa-mir-195	21.9066	-1.79462	0.661441	-2.71319	0.0066638	0.0301213	-3.46924	OP+
14_TCCCTGAGACCCTAACTTGT_hsa-mir-125b-1	58.465	-1.74937	0.520934	-3.35815	0.000784653	0.00624894	-3.36213	OP+
14_TCCCTGAGACCCTAACTTGTGAA_hsa-mir-125b-1	280.97	-1.25302	0.373234	-3.35719	0.000787399	0.00624894	-2.38339	OP+
14_TCCCTGAGACCCTAACTTGTGAAA_hsa-mir-125b-1	24.5639	-1.4628	0.576312	-2.53821	0.0111422	0.0451745	-2.75643	OP+
14_TCCCTGAGACTCTAACTTGTGA_hsa-mir-125b-1	34.6322	-2.18256	0.586658	-3.72033	0.000198963	0.00250531	-4.53959	OP+
14_TCTGGCTCCGTGTCTTCACT_hsa-mir-149	101.139	3.71083	0.740478	5.0114	5.40354e-07	2.38142e-05	13.094	OP+
14_TCTGGCTCCGTGTCTTCACTC_hsa-mir-149	79.1201	2.44225	0.798183	3.05976	0.00221513	0.0129548	5.43488	OP+
15_CATCTTACCGGACAGTGCTGG_hsa-mir-200a	16.1278	4.57968	1.02533	4.46653	7.94986e-06	0.000204378	23.9123	OP+
15_GATATCATCATATACTGTAAGT_hsa-mir-144	12.3528	-2.41037	0.844499	-2.85419	0.00431462	0.0222771	-5.31609	OP+
15_GTCCAGTTTTCCCAGGAATCC_hsa-mir-145	17.2069	-2.37031	0.757513	-3.12907	0.0017536	0.0111544	-5.17053	OP+
15_GTCCAGTTTTCCCAGGAATCCC_hsa-mir-145	60.2832	-2.24477	0.710172	-3.16088	0.00157293	0.010295	-4.73961	OP+
15_TATGGCTTTTCATTCCTATGTG_hsa-mir-135b	38.2556	2.81809	0.759173	3.71205	0.000205588	0.00253695	7.05227	OP+
15_TCTTTGGTTATCTAGCTGTAT_hsa-mir-9-1	11.1785	3.98487	1.08384	3.67664	0.000236331	0.00275124	15.8331	OP+
15_TCTTTGGTTATCTAGCTGTATG_hsa-mir-9-1	17.7212	3.54156	0.996677	3.55336	0.000380339	0.00366671	11.6443	OP+
15_TCTTTGGTTATCTAGCTGTATG_hsa-mir-9-2	18.9742	3.60988	0.999517	3.61163	0.00030428	0.00315531	12.2091	OP+
15_TCTTTGGTTATCTAGCTGTATG_hsa-mir-9-3	19.3309	4.39081	1.0955	4.00803	6.12285e-05	0.000994158	20.978	OP+
15_TTATGGTTTGCCTGGGACTGA_hsa-mir-584	11.2612	-1.79582	0.640324	-2.80455	0.0050387	0.0246273	-3.47213	OP+
16_AAACCGTTACCATTACTGAG_hsa-mir-451a	720.865	-2.70207	0.865228	-3.12296	0.00179044	0.0112725	-6.50735	OP+
16_AAACCGTTACCATTACTGAGT_hsa-mir-451a	6154.91	-2.63603	0.856941	-3.07609	0.00209735	0.0125031	-6.21617	OP+
16_AAACCGTTACCATTACTGAGTTT_hsa-mir-451a	3069.43	-2.85802	0.888802	-3.21558	0.0013018	0.00887525	-7.25017	OP+
16_AAACCGTTACCATTACTGAGTTTA_hsa-mir-451a	144.538	-2.52514	1.01181	-2.49566	0.0125722	0.0497247	-5.75628	OP+
16_AAACCGTTACCATTACTGAGTTTAG_hsa-mir-451a	109.858	-2.31681	0.858055	-2.70007	0.00693256	0.0309683	-4.98228	OP+
16_TCCCTGAGACCCTAACTTGT_hsa-mir-125b-2	60.3879	-1.48305	0.576012	-2.57469	0.010033	0.0415459	-2.7954	OP+
16_TCCCTGAGACCCTAACTTGTGAA_hsa-mir-125b-2	295.924	-1.23152	0.389701	-3.16017	0.00157679	0.010295	-2.34814	OP+
16_TCCCTGAGACCCTAACTTGTGAAA_hsa-mir-125b-2	24.9225	-1.50177	0.513355	-2.92541	0.00343999	0.0189507	-2.83191	OP+
16_TCCCTGAGACTCTAACTTGTGA_hsa-mir-125b-2	27.677	-1.93599	0.563234	-3.43728	0.000587588	0.0050781	-3.82641	OP+
16_TGTAAACATCCTTGACTGGAAA_hsa-mir-30e	62.5892	-0.961515	0.362256	-2.65424	0.00794869	0.0340579	-1.94735	OP+
16_TGTTTGCAGAGGAAACTGAGAC_hsa-mir-452	34.505	3.80525	0.715874	5.31553	1.06346e-07	6.24912e-06	13.9796	OP+
17_CAGAGCTTAGCTGATTGGTGAAC_hsa-mir-27b	23.7866	3.47527	0.971381	3.57766	0.000346688	0.0034225	11.1214	OP+
17_GCTGACTCCTAGTCCAGGGCT_hsa-mir-345	231.738	1.16562	0.404006	2.88514	0.00391236	0.0208998	2.24329	OP+
17_TCTCTGGGCCTGTGTCTTAGGCT_hsa-mir-330	28.703	1.55145	0.577256	2.68764	0.00719599	0.0316009	2.93113	OP+
18_AGAGCTTAGCTGATTGGTGAACA_hsa-mir-27b	25.1131	2.87199	0.70595	4.06827	4.73632e-05	0.000800632	7.32077	OP+
19_TAGCAGCACATCATGGTTTAC_hsa-mir-15b	46.4414	1.23561	0.456872	2.7045	0.00684068	0.0307631	2.35481	OP+
21_TACCCTGTAGAACCGAATTTGA_hsa-mir-10a	20.2616	-1.37674	0.514305	-2.6769	0.00743077	0.0321739	-2.59681	OP+
21_TGGCAGTGTCTTAGCTGGTT_hsa-mir-34a	24.4884	2.16732	0.702191	3.08651	0.0020252	0.0121907	4.49189	OP+
21_TGGCAGTGTCTTAGCTGGTTG_hsa-mir-34a	24.0249	2.02807	0.612591	3.31064	0.00093084	0.00686537	4.07858	OP+
21_TGGCAGTGTCTTAGCTGGTTGTT_hsa-mir-34a	139.044	1.75497	0.452223	3.88077	0.000104124	0.00151164	3.3752	OP+
22_CAGTGGTTTTACCCTATGGTAGT_hsa-mir-140	15.4513	-1.38373	0.476527	-2.90378	0.00368683	0.019867	-2.60942	OP+
22_TTTGGCAATGGTAGAACTCACACTG_hsa-mir-182	361.256	2.32805	0.704105	3.30639	0.000945054	0.0068789	5.02125	OP+
22_TTTGGCAATGGTAGAACTCACACTGG_hsa-mir-182	254.962	2.35493	0.70165	3.35628	0.00078998	0.00624894	5.11571	OP+
22_TTTGGCAATGGTAGAACTCACACTGGT_hsa-mir-182	29.7909	2.27048	0.81999	2.76891	0.00562433	0.0268869	4.82485	OP+
22_TTTGGCAATGGTAGAACTCACACTGT_hsa-mir-182	73.254	2.20266	0.857103	2.56989	0.0101732	0.0419858	4.60326	OP+
24_ACCTGGCATACAATGTAGATTTC_hsa-mir-221	19.9318	2.00801	0.620468	3.23628	0.00121097	0.00844256	4.02228	OP+
24_TAGGTAGTTTCATGTTGTTGGGA_hsa-mir-196a-2	12.8121	3.52701	1.08904	3.23864	0.00120102	0.00842082	11.5275	OP+
26_TACCCTGTAGAACCGAATTTGTAA_hsa-mir-10b	98.4039	-1.35679	0.525801	-2.58042	0.00986797	0.0411388	-2.56114	OP+
26_TATGGCACTGGTAGAATTCACTG_hsa-mir-183	160.984	2.08942	0.778703	2.68321	0.00729196	0.0317961	4.25577	OP+
27_ACCCTGTAGAACCGAATTTGTGG_hsa-mir-10b	185.564	-1.21768	0.48366	-2.51763	0.0118146	0.0471819	-2.32572	OP+
3_TCCTGTACTGAGCTGCCCCGA_hsa-mir-486-1	2131.81	-2.6501	0.78087	-3.39378	0.000689341	0.00574762	-6.27712	OP+
31_CACCGACTCTGTCTCCTGCAGT_hsa-mir-6510	61.026	3.29457	0.98564	3.34257	0.00083006	0.0064271	9.81217	OP+
33_TCCTTCATTCCACCGGAGTC_hsa-mir-205	870.534	4.36604	0.6529	6.68715	2.27555e-11	5.61606e-09	20.621	OP+
33_TCCTTCATTCCACCGGAGTCT_hsa-mir-205	2664.51	3.26356	0.519838	6.27804	3.42859e-10	3.84626e-08	9.60352	OP+
33_TCCTTCATTCCACCGGAGTCTGA_hsa-mir-205	1850.45	2.69692	0.597705	4.51213	6.41785e-06	0.000171349	6.48418	OP+
33_TCCTTCATTCCACCGGAGTCTGT_hsa-mir-205	6099.03	2.80124	0.459073	6.10194	1.04789e-09	9.94693e-08	6.97038	OP+
33_TCCTTCATTCCACCGGAGTCTGTT_hsa-mir-205	520.587	2.84979	0.520224	5.47802	4.30116e-08	2.79349e-06	7.20897	OP+
38_AAAAGCTGGGTTGAGAGGGC_hsa-mir-320b-1	29.7776	1.9953	0.716661	2.78416	0.00536667	0.025869	3.98698	OP+
40_CTAGCACCATCTGAAATCGGTT_hsa-mir-29a	248.1	-1.11919	0.305774	-3.66019	0.000252024	0.00287961	-2.17225	OP+
41_TAGCACCATCTGAAATCGGTT_hsa-mir-29a	1482.32	-0.958255	0.330667	-2.89795	0.00375612	0.0201524	-1.94296	OP+
41_TAGCACCATCTGAAATCGGTTAA_hsa-mir-29a	125.201	-1.36535	0.382709	-3.56758	0.00036029	0.00352856	-2.57638	OP+
41_TAGCACCATCTGAAATCGGTTGA_hsa-mir-29a	15.3806	-2.05305	0.647387	-3.17129	0.00151763	0.0100147	-4.14983	OP+
41_TCCAGCATCAGTGATTTTGTT_hsa-mir-338	68.0714	-1.61983	0.566325	-2.86025	0.00423303	0.0219477	-3.07339	OP+
42_ACTGGACTTGGAGTCAGAAGG_hsa-mir-378a	2304.07	-2.14979	0.787954	-2.72832	0.00636581	0.0290941	-4.43763	OP+
43_TAATACTGCCGGGTAATGAT_hsa-mir-200c	22.4489	3.86274	0.921466	4.19195	2.76571e-05	0.000517103	14.5479	OP+
43_TAATACTGCCGGGTAATGATG_hsa-mir-200c	38.2752	3.15334	0.680413	4.63444	3.57897e-06	0.000107718	8.8971	OP+
43_TAATACTGCCGGGTAATGATGG_hsa-mir-200c	227.123	2.35563	0.496298	4.7464	2.07065e-06	6.72417e-05	5.11818	OP+
43_TAATACTGCCGGGTAATGATGGAA_hsa-mir-200c	57.7052	2.0203	0.561184	3.60006	0.000318139	0.00327153	4.05668	OP+
43_TAATACTGCCGGGTAATGATGGAT_hsa-mir-200c	77.0776	2.41808	0.652478	3.706	0.000210556	0.00254	5.34461	OP+
43_TAATACTGCCGGGTAATGATGGT_hsa-mir-200c	84.6816	2.1702	0.658494	3.2957	0.000981776	0.00708486	4.50085	OP+
43_TAATACTGCCGGGTAATGATGGTT_hsa-mir-200c	11.1097	2.37267	0.93505	2.53748	0.0111655	0.0451745	5.17898	OP+
44_ATCACATTGCCAGGGATTTC_hsa-mir-23a	241.718	1.20699	0.390394	3.09173	0.00198992	0.0120371	2.30856	OP+
44_ATCACATTGCCAGGGATTTCCAA_hsa-mir-23a	98.7813	1.15908	0.379552	3.05382	0.0022595	0.013152	2.23315	OP+
44_ATCACATTGCCAGGGATTTCCAAT_hsa-mir-23a	45.0322	1.24594	0.435491	2.861	0.00422308	0.0219477	2.37173	OP+
44_TACTAGACTGAAGCTCCTTGAG_hsa-mir-151a	189.665	1.68443	0.405419	4.15478	3.25607e-05	0.000567115	3.21412	OP+
44_TACTAGACTGAAGCTCCTTGAGA_hsa-mir-151a	114.065	1.36692	0.52191	2.61907	0.00881708	0.0372612	2.57919	OP+
44_TACTAGACTGAAGCTCCTTGAGG_hsa-mir-151a	219.037	2.15586	0.50541	4.26557	1.99394e-05	0.000410087	4.45635	OP+
44_TACTAGACTGAAGCTCCTTGAGGA_hsa-mir-151a	35.3741	2.35406	0.656052	3.58822	0.000332942	0.00337859	5.11261	OP+
44_TACTAGACTGAAGCTCCTTGAGGT_hsa-mir-151a	35.2764	2.06197	0.749955	2.74947	0.00596926	0.027692	4.17557	OP+
44_TGCCCTGTGGACTCAGTTCTGGT_hsa-mir-146b	14.7538	2.06902	0.784002	2.63905	0.00831399	0.0353775	4.19601	OP+
45_ACTAGACTGAAGCTCCTTGAG_hsa-mir-151a	21.4152	1.85107	0.574674	3.22107	0.00127714	0.00875551	3.60766	OP+
45_ATAAGACGAACAAAAGGTTTG_hsa-mir-208b	90.9395	-3.21681	1.24827	-2.57701	0.00996602	0.0414076	-9.29727	OP+
45_CAACACCAGTCGATGGGCTGA_hsa-mir-21	55.4512	2.52608	0.756413	3.33955	0.000839141	0.0064271	5.76004	OP+
45_CAACACCAGTCGATGGGCTGTAA_hsa-mir-21	26.3564	2.16669	0.634174	3.41655	0.000634189	0.00539716	4.48992	OP+
45_CAACACCAGTCGATGGGCTGTC_hsa-mir-21	437.054	3.03746	0.510077	5.95491	2.6022e-09	2.14075e-07	8.21043	OP+
45_CAACACCAGTCGATGGGCTGTCA_hsa-mir-21	16.6987	2.59287	0.679949	3.81332	0.000137111	0.00192268	6.03296	OP+
45_CAACACCAGTCGATGGGCTGTCT_hsa-mir-21	73.0577	3.04592	0.538812	5.65303	1.5764e-08	1.2158e-06	8.25873	OP+
45_GTACAGTACTGTGATAACTG_hsa-mir-101-1	175.766	-0.916283	0.305939	-2.99499	0.00274458	0.0155358	-1.88725	OP+
45_GTACAGTACTGTGATAACTGA_hsa-mir-101-1	608.937	-0.811644	0.261408	-3.10489	0.00190352	0.0117894	-1.75521	OP+
45_GTACAGTACTGTGATAACTGAAA_hsa-mir-101-1	63.276	-1.25231	0.3651	-3.43004	0.000603503	0.00517168	-2.38222	OP+
46_AACACCAGTCGATGGGCTGTCT_hsa-mir-21	11.3817	2.2878	0.738512	3.09785	0.0019493	0.0119057	4.8831	OP+
46_CTAGACTGAAGCTCCTTGAG_hsa-mir-151a	190.153	1.52539	0.425774	3.58261	0.000340172	0.00338526	2.87864	OP+
46_CTAGACTGAAGCTCCTTGAGGA_hsa-mir-151a	1807.27	1.31781	0.393212	3.3514	0.000804031	0.00629435	2.49288	OP+
46_CTAGACTGAAGCTCCTTGAGGAT_hsa-mir-151a	369.339	1.45027	0.485879	2.98483	0.00283732	0.0159875	2.73259	OP+
46_CTAGACTGAAGCTCCTTGAGGATT_hsa-mir-151a	39.0097	1.90234	0.673688	2.82377	0.00474622	0.0236163	3.7382	OP+
46_CTGCCCTGGCCCGAGGGACCGAC_hsa-mir-874	17.6447	-1.52298	0.500919	-3.04036	0.00236294	0.0136895	-2.87383	OP+
46_CTTTCAGTCGGATGTTTGCAGT_hsa-mir-30a	28.7736	-2.57885	0.719597	-3.58374	0.000338705	0.00338526	-5.97464	OP+
46_TACAGTACTGTGATAACTGA_hsa-mir-101-1	302.729	-1.03156	0.391878	-2.63235	0.00847956	0.035958	-2.04423	OP+
46_TACAGTACTGTGATAACTGAAA_hsa-mir-101-1	229.094	-1.58571	0.381477	-4.15677	3.22773e-05	0.000567115	-3.00156	OP+
46_TACAGTACTGTGATAACTGAAG_hsa-mir-101-1	630.063	-0.929269	0.369287	-2.51639	0.0118564	0.0471962	-1.90431	OP+
46_TACAGTACTGTGATAACTGAAGT_hsa-mir-101-1	119.55	-1.43966	0.38865	-3.70426	0.00021201	0.00254	-2.71257	OP+
46_TACAGTACTGTGATAACTGAAT_hsa-mir-101-1	603.98	-1.39344	0.332938	-4.18528	2.84812e-05	0.000524565	-2.62704	OP+
46_TACAGTACTGTGATAACTGACC_hsa-mir-101-1	105.517	-1.90443	0.495726	-3.84169	0.000122189	0.00174738	-3.74361	OP+
46_TACAGTACTGTGATAACTGACT_hsa-mir-101-1	995.387	-1.85103	0.420807	-4.39876	1.0887e-05	0.000267326	-3.60757	OP+
47_AAAAGCTGGGTTGAGAGGGC_hsa-mir-320a	28.7637	1.84161	0.669296	2.75157	0.00593108	0.0276802	3.58411	OP+
47_CTGGCCCTCTCTGCCCTTCCGTT_hsa-mir-328	11.6596	-1.65723	0.564705	-2.93468	0.00333889	0.0185594	-3.15411	OP+
47_GTACAGTACTGTGATAACTGA_hsa-mir-101-2	570.891	-0.660677	0.2503	-2.63954	0.00830178	0.0353775	-1.58082	OP+
47_GTACAGTACTGTGATAACTGAAA_hsa-mir-101-2	58.5793	-1.09154	0.373912	-2.91923	0.00350894	0.0191262	-2.13101	OP+
47_TTCACCACCTTCTCCACCCAG_hsa-mir-197	48.5867	1.30032	0.501365	2.59356	0.00949884	0.0397341	2.46284	OP+
48_TACAGTACTGTGATAACTGA_hsa-mir-101-2	303.952	-1.10948	0.372784	-2.97621	0.00291839	0.0163695	-2.15768	OP+
48_TACAGTACTGTGATAACTGAAA_hsa-mir-101-2	226.973	-1.4755	0.352955	-4.18043	2.90963e-05	0.000528012	-2.78081	OP+
48_TACAGTACTGTGATAACTGAAAA_hsa-mir-101-2	20.9109	-1.6666	0.516812	-3.22478	0.00126071	0.00869115	-3.17467	OP+
48_TACAGTACTGTGATAACTGAAG_hsa-mir-101-2	643.266	-1.02265	0.356754	-2.86653	0.00414997	0.021807	-2.03164	OP+
48_TACAGTACTGTGATAACTGAAGA_hsa-mir-101-2	173.017	-1.41668	0.35404	-4.00148	6.2948e-05	0.00100828	-2.66971	OP+
48_TACAGTACTGTGATAACTGAAGT_hsa-mir-101-2	109.737	-1.28528	0.411864	-3.12065	0.00180452	0.0113035	-2.4373	OP+
48_TACAGTACTGTGATAACTGAAT_hsa-mir-101-2	596.573	-1.36079	0.316616	-4.29791	1.72417e-05	0.000380573	-2.56825	OP+
48_TACAGTACTGTGATAACTGACC_hsa-mir-101-2	99.6109	-1.79121	0.476549	-3.75871	0.00017079	0.00224207	-3.46105	OP+
48_TACAGTACTGTGATAACTGACT_hsa-mir-101-2	996.028	-1.88477	0.4341	-4.34179	1.41329e-05	0.000329055	-3.69294	OP+
48_TACAGTACTGTGATAACTGATT_hsa-mir-101-2	32.8146	-1.28722	0.4835	-2.66229	0.00776101	0.0333696	-2.44057	OP+
5_AACAATATCCTGGTGCTGAGT_hsa-mir-338	39.8285	-4.16064	0.892181	-4.66345	3.10953e-06	9.59291e-05	-17.8846	OP+
5_TGTAAACATCCCCGACTGGAAA_hsa-mir-30d	231.696	-1.08634	0.392649	-2.76669	0.0056629	0.0268869	-2.12334	OP+
5_TGTAAACATCCCCGACTGGAAAA_hsa-mir-30d	17.8787	-1.54295	0.535411	-2.8818	0.00395405	0.0210315	-2.9139	OP+
5_TGTAAACATCCTCGACTGGAAA_hsa-mir-30a	76.0909	-2.08891	0.653226	-3.19784	0.00138462	0.00928331	-4.25427	OP+
5_TGTAAACATCCTCGACTGGAAGA_hsa-mir-30a	151.525	-1.58569	0.622608	-2.54685	0.01087	0.0442692	-3.00152	OP+
5_TGTAAACATCCTCGACTGGAAGT_hsa-mir-30a	74.4315	-1.68702	0.668801	-2.52246	0.0116538	0.0466907	-3.21992	OP+
50_CAGTGCAATGATGAAAGGGCATT_hsa-mir-130b	29.6617	1.64922	0.546604	3.01721	0.00255114	0.0145746	3.13664	OP+
50_CTACAGTATAGATGATGTACT_hsa-mir-144	47.3997	-2.18498	0.785616	-2.78123	0.00541537	0.0260022	-4.54719	OP+
50_CTCGTACCGTGAGTAATAATGC_hsa-mir-126	35.5974	-1.65176	0.550884	-2.99838	0.00271421	0.0154347	-3.14216	OP+
50_TAATACTGTCTGGTAAAACC_hsa-mir-429	50.4333	3.11709	0.635085	4.90815	9.19402e-07	3.33689e-05	8.67638	OP+
50_TAATACTGTCTGGTAAAACCG_hsa-mir-429	856.687	3.36648	0.423148	7.95579	1.77989e-15	1.09819e-12	10.3136	OP+
50_TTCACAGTGGCTAAGTTCCG_hsa-mir-27a	8447.89	2.02891	0.450011	4.50858	6.52625e-06	0.000171349	4.08096	OP+
51_ACCAATATTACTGTGCTGCTTT_hsa-mir-16-2	83.5906	2.16028	0.593183	3.64184	0.000270692	0.00300931	4.47001	OP+
51_TCACAGTGAACCGGTCTCTTTC_hsa-mir-128-2	33.3818	-3.33434	1.04098	-3.20308	0.00135967	0.0091685	-10.0864	OP+
51_TCGTACCGTGAGTAATAATGA_hsa-mir-126	28.2372	-1.36238	0.492446	-2.76657	0.00566498	0.0268869	-2.5711	OP+
51_TCGTACCGTGAGTAATAATGAA_hsa-mir-126	38.5837	-1.70311	0.491614	-3.46433	0.000531562	0.00471905	-3.25602	OP+
51_TCGTACCGTGAGTAATAATGC_hsa-mir-126	144.298	-1.39211	0.503875	-2.7628	0.00573071	0.0270946	-2.62462	OP+
51_TCGTACCGTGAGTAATAATGCGA_hsa-mir-126	141.384	-1.32869	0.470159	-2.82604	0.00471269	0.0235444	-2.51174	OP+
51_TTTTTCATTATTGCTCCTGA_hsa-mir-335	19.3343	2.34617	0.828693	2.83117	0.00463776	0.0233592	5.08473	OP+
51_TTTTTCATTATTGCTCCTGAC_hsa-mir-335	60.865	2.73159	0.693952	3.93628	8.27545e-05	0.00124535	6.64186	OP+
52_CGTACCGTGAGTAATAATGCGT_hsa-mir-126	138.307	-1.59753	0.480812	-3.32256	0.000891963	0.0066708	-3.02624	OP+
52_GAAATTATTGTACATCGGATGA_hsa-mir-944	29.9017	2.64811	0.787785	3.36146	0.000775312	0.00624894	6.26846	OP+
52_TGGAATGTAAAGAAGTATGTATT_hsa-mir-1-2	14.0008	-3.88282	1.01949	-3.8086	0.000139757	0.00193775	-14.7518	OP+
52_TTTGGTCCCCTTCAACCAGCTGT_hsa-mir-133a-1	1965.79	-3.694	1.20595	-3.06315	0.00219019	0.01287	-12.9421	OP+
53_AAATTATTGTACATCGGATGA_hsa-mir-944	54.6317	2.57293	0.582833	4.41452	1.01232e-05	0.00025494	5.95017	OP+
53_AAATTATTGTACATCGGATGAGA_hsa-mir-944	79.4178	2.45107	0.674592	3.63341	0.000279699	0.00308168	5.46822	OP+
53_TAACACTGTCTGGTAACGAT_hsa-mir-200a	12.5536	2.65362	0.777618	3.41249	0.000643715	0.00544072	6.29242	OP+
53_TAACACTGTCTGGTAACGATG_hsa-mir-200a	214.249	2.77292	0.570223	4.86288	1.1569e-06	4.07891e-05	6.83492	OP+
53_TAACACTGTCTGGTAACGATGTT_hsa-mir-200a	475.819	3.07573	0.502437	6.12162	9.2627e-10	9.52515e-08	8.43117	OP+
53_TAACACTGTCTGGTAACGATGTTT_hsa-mir-200a	25.8241	3.4865	0.860369	4.05234	5.07086e-05	0.0008456	11.2084	OP+
53_TAGCACCATTTGAAATCGGA_hsa-mir-29c	87.6527	-1.4018	0.480558	-2.91703	0.00353385	0.0191262	-2.64231	OP+
53_TAGCACCATTTGAAATCGGAAA_hsa-mir-29c	28.1882	-1.76897	0.650967	-2.71745	0.00657867	0.0298459	-3.40811	OP+
53_TAGCACCATTTGAAATCGGTAA_hsa-mir-29c	44.908	-1.6221	0.578521	-2.80388	0.0050492	0.0246273	-3.07823	OP+
53_TAGCACCATTTGAAATCGGTAAA_hsa-mir-29c	18.0685	-1.86384	0.717533	-2.59756	0.00938886	0.0394077	-3.63974	OP+
53_TAGCACCATTTGAAATCGGTT_hsa-mir-29c	377.995	-1.12404	0.262236	-4.28639	1.81604e-05	0.000393156	-2.17957	OP+
53_TAGCACCATTTGAAATCGGTTAA_hsa-mir-29c	137.928	-1.66202	0.333255	-4.98722	6.12556e-07	2.60653e-05	-3.16458	OP+
53_TAGCACCATTTGAAATCGGTTAAA_hsa-mir-29c	11.8867	-1.93122	0.583541	-3.30949	0.00093467	0.00686537	-3.81378	OP+
53_TTGGTCCCCTTCAACCAGCTG_hsa-mir-133a-1	146.612	-3.55994	1.23926	-2.87263	0.00407067	0.0215588	-11.7937	OP+
53_TTGGTCCCCTTCAACCAGCTGTT_hsa-mir-133a-1	189.256	-3.40607	1.2709	-2.68006	0.00736096	0.0319839	-10.6006	OP+
53_TTGGTCCCCTTCAACCAGCTGTTT_hsa-mir-133a-1	36.7614	-3.94609	1.22012	-3.23419	0.00121989	0.008457	-15.4131	OP+
54_AATTATTGTACATCGGATGAGA_hsa-mir-944	12.4156	2.89314	0.818145	3.53621	0.000405904	0.00382356	7.42884	OP+
55_ACAAGTCAGGCTCTTGGGAC_hsa-mir-125b-2	131.116	2.39208	0.791702	3.02143	0.00251581	0.0144396	5.24912	OP+
56_CAACTAGACTGTGAGCTTCTAGA_hsa-mir-708	29.7896	1.53932	0.607829	2.53248	0.0113259	0.0456736	2.90657	OP+
56_TAATACTGCCTGGTAATGATG_hsa-mir-200b	44.5035	2.66865	0.540504	4.93734	7.91972e-07	3.0442e-05	6.35833	OP+
56_TAATACTGCCTGGTAATGATGAC_hsa-mir-200b	2239.68	2.73605	0.531176	5.15093	2.59201e-07	1.33273e-05	6.66244	OP+
56_TAATACTGCCTGGTAATGATGACA_hsa-mir-200b	155.413	2.22829	0.667546	3.33803	0.000843752	0.0064271	4.68577	OP+
56_TAATACTGCCTGGTAATGATGACT_hsa-mir-200b	1040.36	2.33197	0.628914	3.70793	0.000208957	0.00254	5.03493	OP+
57_AATACTGCCTGGTAATGATGACT_hsa-mir-200b	158.442	1.82565	0.655565	2.78485	0.00535522	0.025869	3.54467	OP+
57_ATCACATTGCCAGGGATTACCATT_hsa-mir-23b	49.3498	1.47176	0.474186	3.10376	0.00191077	0.0117894	2.7736	OP+
58_TAACACTGTCTGGTAAAGATG_hsa-mir-141	19250.1	3.49961	0.708032	4.94273	7.7035e-07	3.0442e-05	11.3107	OP+
58_TAACACTGTCTGGTAAAGATGGA_hsa-mir-141	30.2941	2.99964	0.724988	4.1375	3.51118e-05	0.000601777	7.99798	OP+
58_TAACACTGTCTGGTAAAGATGGC_hsa-mir-141	547.296	3.09669	0.472355	6.55584	5.53279e-11	9.75352e-09	8.55453	OP+
58_TAACACTGTCTGGTAAAGATGGCT_hsa-mir-141	79.0493	3.05119	0.554787	5.49975	3.80336e-08	2.60741e-06	8.28895	OP+
58_TTTGGTCCCCTTCAACCAGCTGT_hsa-mir-133a-2	1938.51	-3.78152	1.19201	-3.17238	0.00151194	0.0100147	-13.7515	OP+
59_TTGGTCCCCTTCAACCAGCT_hsa-mir-133a-2	12.9127	-4.03222	1.06752	-3.7772	0.000158603	0.00212735	-16.3614	OP+
59_TTGGTCCCCTTCAACCAGCTG_hsa-mir-133a-2	142.657	-3.4484	1.2611	-2.73444	0.00624866	0.0287718	-10.9162	OP+
59_TTGGTCCCCTTCAACCAGCTGT_hsa-mir-133a-2	1575.29	-3.58268	1.22005	-2.9365	0.00331939	0.0185345	-11.9811	OP+
59_TTGGTCCCCTTCAACCAGCTGTTT_hsa-mir-133a-2	41.0808	-3.89985	1.25946	-3.09644	0.00195856	0.0119057	-14.927	OP+
6_TCTACAGTGCACGTGTCTCCA_hsa-mir-139	11.1362	-2.65614	0.702492	-3.78102	0.000156186	0.00211795	-6.30344	OP+
60_TATTGCACTCGTCCCGGCCA_hsa-mir-92b	64.4696	2.8701	0.806212	3.55998	0.000370878	0.00360365	7.31116	OP+
60_TATTGCACTCGTCCCGGCCT_hsa-mir-92b	472.237	2.57952	0.607542	4.24583	2.17791e-05	0.000433473	5.9774	OP+
60_TATTGCACTCGTCCCGGCCTT_hsa-mir-92b	63.9343	2.58489	0.680935	3.79609	0.000146995	0.00201546	5.99971	OP+
60_TATTGCACTCGTCCCGGCCTTT_hsa-mir-92b	21.6954	1.95541	0.728283	2.68496	0.00725381	0.0317419	3.87826	OP+
60_TTCACAGTGGCTAAGTTCTG_hsa-mir-27b	66314.2	2.15779	0.555276	3.88597	0.000101921	0.00149727	4.4623	OP+
61_TACCACAGGGTAGAACCACG_hsa-mir-140	40.1807	-1.39277	0.533854	-2.6089	0.00908346	0.0382559	-2.62583	OP+
61_TACCACAGGGTAGAACCACGGA_hsa-mir-140	296.263	-1.49163	0.442868	-3.36812	0.000756836	0.006185	-2.81207	OP+
61_TACCACAGGGTAGAACCACGGAA_hsa-mir-140	385.901	-1.69459	0.54631	-3.10189	0.00192292	0.0118054	-3.23685	OP+
61_TACCACAGGGTAGAACCACGGAC_hsa-mir-140	154.304	-1.34131	0.322874	-4.15429	3.26298e-05	0.000567115	-2.53382	OP+
61_TACCACAGGGTAGAACCACGGACA_hsa-mir-140	20.253	-1.41224	0.495825	-2.84827	0.0043957	0.022471	-2.66151	OP+
61_TACCACAGGGTAGAACCACGGAGA_hsa-mir-140	13.4646	-1.74061	0.630791	-2.75941	0.00579067	0.0271699	-3.34176	OP+
61_TGTGCAAATCCATGCAAAACTG_hsa-mir-19b-2	647.212	-1.15794	0.45292	-2.5566	0.01057	0.0434266	-2.23138	OP+
62_ACCACAGGGTAGAACCACGGA_hsa-mir-140	76.6215	-1.46941	0.341918	-4.29754	1.72707e-05	0.000380573	-2.76908	OP+
62_ACCACAGGGTAGAACCACGGAA_hsa-mir-140	108.255	-1.40635	0.385445	-3.64863	0.000263644	0.00298474	-2.65065	OP+
62_ACCACAGGGTAGAACCACGGAAA_hsa-mir-140	56.2176	-1.4991	0.53222	-2.81669	0.00485218	0.0238925	-2.82666	OP+
62_ACCACAGGGTAGAACCACGGAC_hsa-mir-140	338.385	-1.32577	0.35572	-3.72701	0.000193766	0.00246502	-2.50667	OP+
62_ACCACAGGGTAGAACCACGGACA_hsa-mir-140	58.8348	-2.00195	0.457185	-4.37886	1.19302e-05	0.000283112	-4.0054	OP+
62_ACCACAGGGTAGAACCACGGACT_hsa-mir-140	117.815	-1.2045	0.363294	-3.3155	0.000914784	0.00680026	-2.30458	OP+
62_TTGTGAAATGTTTAGGACCACT_hsa-mir-203a	19.2835	3.11013	0.836874	3.71637	0.000202107	0.00251919	8.63461	OP+
63_CCACAGGGTAGAACCACGGACT_hsa-mir-140	28.3636	-1.3114	0.433664	-3.02401	0.00249451	0.0143842	-2.48183	OP+
63_TAGTGCAATATTGCTTATAGGGTT_hsa-mir-454	66.7033	1.10921	0.411643	2.6946	0.00704732	0.0311699	2.15728	OP+
63_TAGTGCAATATTGCTTATAGGGTTT_hsa-mir-454	27.9111	1.45196	0.51479	2.82049	0.00479497	0.023763	2.7358	OP+
64_ACTGTGCGTGTGACAGCGGCT_hsa-mir-210	22.2569	3.27101	0.911812	3.58737	0.000334026	0.00337859	9.65323	OP+
64_AGCTACATTGTCTGCTGGGTT_hsa-mir-221	1320.11	1.63795	0.452796	3.61741	0.000297561	0.00314765	3.11223	OP+
64_AGCTACATTGTCTGCTGGGTTT_hsa-mir-221	1743.9	1.37891	0.320203	4.30637	1.65952e-05	0.000379232	2.60072	OP+
64_GTGAAATGTTTAGGACCACT_hsa-mir-203a	1643.39	3.85135	0.611717	6.29597	3.05489e-10	3.76974e-08	14.4335	OP+
64_GTGAAATGTTTAGGACCACTA_hsa-mir-203a	163.057	1.95212	0.618695	3.15522	0.00160375	0.0103626	3.86943	OP+
64_GTGAAATGTTTAGGACCACTAGA_hsa-mir-203a	790.694	1.67896	0.511395	3.2831	0.00102673	0.0073662	3.20197	OP+
65_CTGTGCGTGTGACAGCGGCT_hsa-mir-210	148.075	3.17404	0.687399	4.61746	3.88472e-06	0.000114137	9.02568	OP+
65_CTGTGCGTGTGACAGCGGCTG_hsa-mir-210	35.8471	3.64711	0.761767	4.7877	1.68708e-06	5.78293e-05	12.5282	OP+
65_CTGTGCGTGTGACAGCGGCTGAA_hsa-mir-210	21.0007	2.87964	0.831909	3.46148	0.000537207	0.0047351	7.35965	OP+
65_CTGTGCGTGTGACAGCGGCTGAAT_hsa-mir-210	14.4962	3.01238	0.848909	3.54853	0.000387388	0.00370571	8.06894	OP+
65_CTGTGCGTGTGACAGCGGCTGAT_hsa-mir-210	58.1523	2.57224	0.689282	3.73177	0.000190142	0.0024549	5.94731	OP+
65_CTGTGCGTGTGACAGCGGCTGATT_hsa-mir-210	12.2849	2.59127	0.912722	2.83906	0.00452471	0.0228831	6.02629	OP+
65_CTGTGCGTGTGACAGCGGCTGT_hsa-mir-210	73.1673	3.33424	0.676048	4.93196	8.14088e-07	3.0442e-05	10.0857	OP+
65_TGAAATGTTTAGGACCACTA_hsa-mir-203a	75.8935	2.24318	0.651924	3.44086	0.00057987	0.00507489	4.73439	OP+
65_TGAAATGTTTAGGACCACTAGA_hsa-mir-203a	821.018	1.70525	0.54495	3.12919	0.00175287	0.0111544	3.26086	OP+
68_AGCTACATCTGGCTACTGGGTC_hsa-mir-222	317.505	2.18578	0.497268	4.39557	1.10483e-05	0.000267326	4.54971	OP+
68_AGCTACATCTGGCTACTGGGTCT_hsa-mir-222	613.695	1.63464	0.468677	3.48776	0.000487078	0.00438726	3.10509	OP+
68_AGCTACATCTGGCTACTGGGTCTC_hsa-mir-222	811.59	1.73506	0.637032	2.72366	0.00645638	0.0293991	3.32892	OP+
7_AGGCAAGATGCTGGCATAGC_hsa-mir-31	32.1607	2.83684	0.869583	3.2623	0.00110511	0.00783742	7.14455	OP+
7_AGGCAAGATGCTGGCATAGCTG_hsa-mir-31	1407.99	3.20381	0.707413	4.52892	5.92872e-06	0.000162579	9.2139	OP+
7_AGGCAAGATGCTGGCATAGCTGT_hsa-mir-31	247.079	2.83	0.672041	4.21106	2.54179e-05	0.000490089	7.11076	OP+
7_CAAGTCACTAGTGGTTCCGTTT_hsa-mir-224	157.434	4.1318	0.642355	6.43227	1.25708e-10	1.93905e-08	17.5306	OP+
7_CAAGTCACTAGTGGTTCCGTTTA_hsa-mir-224	26.2997	3.2229	0.755416	4.26639	1.98662e-05	0.000410087	9.33662	OP+
7_CAAGTCACTAGTGGTTCCGTTTAG_hsa-mir-224	103.635	3.6173	0.64343	5.6219	1.88864e-08	1.37093e-06	12.272	OP+
7_CAAGTCACTAGTGGTTCCGTTTAGT_hsa-mir-224	16.6282	2.87351	0.794076	3.61868	0.000296107	0.00314765	7.32846	OP+
7_TAGCTTATCAGACTGATGTTGAAA_hsa-mir-21	65.3881	1.18743	0.417482	2.84426	0.00445151	0.0226056	2.27746	OP+
7_TAGCTTATCAGACTGATGTTGAC_hsa-mir-21	11251.4	2.29345	0.361154	6.35035	2.14824e-10	2.94548e-08	4.90228	OP+
7_TAGCTTATCAGACTGATGTTGACA_hsa-mir-21	888.336	1.93043	0.423447	4.55885	5.14353e-06	0.000144253	3.81169	OP+
7_TAGCTTATCAGACTGATGTTGACC_hsa-mir-21	883.41	3.44345	0.418516	8.22778	1.90717e-16	2.35344e-13	10.8788	OP+
7_TAGCTTATCAGACTGATGTTGACT_hsa-mir-21	13589.1	2.76397	0.45432	6.08376	1.17398e-09	1.03478e-07	6.79264	OP+
71_AAAAGCTGGGTTGAGAGGGC_hsa-mir-320b-2	29.3661	1.98887	0.712681	2.79068	0.00525967	0.0255529	3.96925	OP+
8_TGAGAACTGAATTCCATAGGCTGT_hsa-mir-146b	4327.47	1.80077	0.478047	3.76694	0.000165261	0.00219281	3.48407	OP+
8_TGAGAACTGAATTCCATAGGCTGTAT_hsa-mir-146b	20.4316	2.3471	0.629139	3.73066	0.000190981	0.0024549	5.08801	OP+
9_AGGGCTTAGCTGCTTGTGAGC_hsa-mir-27a	33.7337	3.28709	0.822071	3.99855	6.37325e-05	0.00100828	9.76141	OP+
hsa-miR-21-5p	31102.6	1.90197	0.574688	3.30956	0.000934418	0.00641594	3.73722	OP-
hsa-miR-21-3p	5839.86	3.56644	0.587664	6.06884	1.28841e-09	1.54322e-07	11.8469	OP-
hsa-miR-26b-5p	992.391	-1.11841	0.449469	-2.4883	0.0128356	0.0444838	-2.17108	OP-
hsa-miR-27a-5p	42.9061	2.07753	0.714376	2.90817	0.00363549	0.0177333	4.22084	OP-
hsa-miR-30a-3p	84.335	-2.72477	0.675189	-4.03557	5.44706e-05	0.000690815	-6.61054	OP-
hsa-miR-31-5p	248.865	4.38683	0.818277	5.36105	8.27376e-08	3.78169e-06	20.9202	OP-
hsa-miR-96-5p	29.0702	2.82957	0.737026	3.83917	0.000123453	0.00126745	7.1086	OP-
hsa-miR-100-5p	527.811	-1.48265	0.528949	-2.803	0.00506289	0.0223076	-2.79461	OP-
hsa-miR-101-3p	682.087	-1.56883	0.45717	-3.43161	0.00060002	0.0045356	-2.96664	OP-
hsa-miR-196a-5p	28.8378	5.42107	0.991998	5.4648	4.63426e-08	2.49786e-06	42.8456	OP-
hsa-miR-10a-5p	1719.42	2.08684	0.633004	3.29672	0.000978217	0.00659074	4.24815	OP-
hsa-miR-182-5p	3528.31	2.33956	0.483073	4.84308	1.27844e-06	3.62674e-05	5.06148	OP-
hsa-miR-183-5p	215.813	2.36513	0.550499	4.29633	1.73647e-05	0.000296364	5.15197	OP-
hsa-miR-203a-3p	2058.38	1.85399	0.682751	2.71547	0.00661815	0.0267497	3.61499	OP-
hsa-miR-205-5p	9532.35	2.79801	0.495183	5.65046	1.60018e-08	1.14999e-06	6.95481	OP-
hsa-miR-205-3p	13.0155	3.09454	0.896575	3.45152	0.000557448	0.00439798	8.54182	OP-
hsa-miR-210-3p	132.914	2.07106	0.535666	3.86633	0.000110485	0.00115633	4.20196	OP-
hsa-miR-221-3p	375.098	1.93218	0.709031	2.72511	0.0064281	0.0262481	3.81632	OP-
hsa-miR-224-5p	35.9456	5.5572	1.07173	5.18527	2.15703e-07	7.26648e-06	47.0851	OP-
hsa-miR-200b-3p	100.426	2.66513	0.616279	4.32455	1.52845e-05	0.000273737	6.34284	OP-
hsa-miR-27b-5p	132.297	1.88954	0.661558	2.8562	0.00428743	0.020095	3.70518	OP-
hsa-miR-138-5p	37.7442	-1.99428	0.76218	-2.61655	0.00888231	0.0339544	-3.98418	OP-
hsa-miR-141-5p	197.661	3.92071	0.563361	6.9595	3.41493e-12	3.6813e-09	15.1444	OP-
hsa-miR-141-3p	101.927	3.34189	0.630465	5.30067	1.15376e-07	4.60651e-06	10.1393	OP-
hsa-miR-142-5p	9250.91	-1.92156	0.686343	-2.79971	0.00511479	0.0223228	-3.78834	OP-
hsa-miR-142-3p	419.243	-1.88424	0.698283	-2.69838	0.00696773	0.0278083	-3.69157	OP-
hsa-miR-144-5p	179.23	-3.21835	0.912117	-3.52844	0.000418009	0.00349313	-9.30724	OP-
hsa-miR-144-3p	322.855	-3.05095	0.786334	-3.87996	0.000104473	0.00110413	-8.28756	OP-
hsa-miR-145-5p	597.247	-1.70177	0.664494	-2.561	0.0104372	0.0381326	-3.253	OP-
hsa-miR-125a-5p	606.488	1.73674	0.462175	3.75774	0.000171452	0.00168023	3.33281	OP-
hsa-miR-150-5p	2083.23	-2.544	0.76513	-3.32493	0.000884421	0.00611158	-5.83204	OP-
hsa-miR-195-5p	187.127	-1.37605	0.557768	-2.46706	0.0136228	0.0464728	-2.59556	OP-
hsa-miR-200c-3p	985.733	3.45294	0.656778	5.2574	1.46107e-07	5.25012e-06	10.9506	OP-
hsa-miR-29c-3p	215.318	-1.60352	0.514839	-3.1146	0.00184197	0.0106184	-3.03883	OP-
hsa-miR-200a-5p	36.5282	3.03624	0.702572	4.32161	1.54898e-05	0.000273737	8.2035	OP-
hsa-miR-200a-3p	114.262	2.7441	0.639141	4.29341	1.75949e-05	0.000296364	6.6997	OP-
hsa-miR-34c-5p	161.07	1.87108	0.654125	2.86043	0.00423061	0.0199153	3.65806	OP-
hsa-miR-301a-3p	355.138	1.72399	0.601755	2.86494	0.00417083	0.0198069	3.3035	OP-
hsa-miR-130b-3p	44.9734	2.10411	0.661506	3.18078	0.00146878	0.00895026	4.29932	OP-
hsa-miR-376c-3p	19.5793	-2.46188	0.982842	-2.50486	0.01225	0.0432847	-5.50934	OP-
hsa-miR-151a-3p	1041.52	2.25068	0.588663	3.82338	0.000131633	0.00133869	4.75908	OP-
hsa-miR-135b-5p	20.985	2.58784	0.736201	3.51513	0.000439542	0.00364481	6.01199	OP-
hsa-miR-338-3p	33.1214	-2.00353	0.73494	-2.72612	0.0064084	0.0262481	-4.0098	OP-
hsa-miR-335-3p	86.139	2.84924	0.770173	3.69949	0.000216037	0.00202511	7.20622	OP-
hsa-miR-345-5p	127.166	2.15295	0.662231	3.25106	0.00114975	0.00751172	4.44738	OP-
hsa-miR-196b-5p	15.5448	2.89525	0.966751	2.99483	0.002746	0.0144176	7.43974	OP-
hsa-miR-424-5p	31.6129	2.46495	0.684694	3.60007	0.000318126	0.00284123	5.52108	OP-
hsa-miR-429	327.49	2.80301	0.67639	4.14407	3.41188e-05	0.000483949	6.97896	OP-
hsa-miR-450a-5p	12.1322	3.05692	0.925697	3.30229	0.000958991	0.00650184	8.32193	OP-
hsa-miR-451a	4113.12	-3.68121	0.866844	-4.24668	2.16963e-05	0.000354373	-12.8278	OP-
hsa-miR-486-5p	10441.3	-3.42759	0.816201	-4.19944	2.67576e-05	0.000412068	-10.7599	OP-
hsa-miR-486-3p	12.2734	-3.67688	0.940665	-3.90881	9.27528e-05	0.00100997	-12.7894	OP-
hsa-miR-497-5p	135.095	-1.63143	0.510583	-3.19523	0.0013972	0.00870627	-3.0982	OP-
hsa-miR-455-5p	177.656	2.8224	0.704697	4.00513	6.19838e-05	0.000759301	7.07339	OP-
hsa-miR-582-3p	28.9462	1.93267	0.716526	2.69728	0.00699076	0.0278083	3.81762	OP-
hsa-miR-421	36.254	2.17767	0.769403	2.83034	0.00464987	0.0210754	4.52422	OP-
hsa-miR-542-3p	12.1136	3.34058	0.942703	3.54362	0.00039468	0.00335012	10.1301	OP-
hsa-miR-378d	28.0498	-2.89346	0.910709	-3.17715	0.00148732	0.00900749	-7.43049	OP-
hsa-miR-450b-5p	11.747	3.10482	0.899288	3.45253	0.000555353	0.00439798	8.60288	OP-
hsa-miR-708-5p	65.8657	1.79351	0.6394	2.80499	0.00503174	0.0223076	3.46658	OP-
hsa-miR-301b-3p	73.154	3.27487	0.748835	4.37328	1.22391e-05	0.000227479	9.67907	OP-
hsa-miR-944	15.8029	4.24804	0.930641	4.56464	5.00351e-06	0.000101769	19.0015	OP-
hsa-miR-1180-3p	13.6201	2.45633	0.923531	2.65971	0.0078207	0.0304358	5.48818	OP-
hsa-miR-548k	204.707	4.10491	0.605045	6.78448	1.16506e-11	6.27968e-09	17.2069	OP-
hsa-miR-4662a-5p	18.154	3.20634	0.904525	3.54478	0.000392944	0.00335012	9.23006	OP-
0_TCCTGTACTGAGCTGCCCCG_hsa-mir-486-2	135.443	-2.95507	0.811414	-3.64188	0.000270658	0.00251525	-7.75468	OP-
0_TCCTGTACTGAGCTGCCCCGA_hsa-mir-486-2	1971.09	-3.13713	0.78269	-4.00814	6.11998e-05	0.000758315	-8.7977	OP-
10_AAGGAGCTTACAATCTAGCTGGGT_hsa-mir-708	14.5592	2.3671	0.831777	2.84584	0.00442948	0.0206709	5.15904	OP-
10_CAAAGTGCTGTTCGTGCAGGTAGT_hsa-mir-93	160.18	1.50974	0.614577	2.45656	0.0140276	0.0475094	2.84759	OP-
10_CAGCAGCAATTCATGTTTTGA_hsa-mir-424	64.8019	1.87189	0.637778	2.93502	0.00333525	0.0164927	3.66012	OP-
10_TCGAGGAGCTCACAGTCTAGTA_hsa-mir-151a	353.803	1.97021	0.570042	3.45625	0.00054775	0.00439798	3.91824	OP-
10_TTTTGCAATATGTTCCTGAAT_hsa-mir-450b	46.9698	2.92401	0.63522	4.60315	4.1615e-06	8.88012e-05	7.58953	OP-
11_TAAAGTGCTGACAGTGCAGATA_hsa-mir-106b	33.9589	2.06882	0.767381	2.69594	0.00701896	0.0278178	4.19542	OP-
11_TTCAAGTAATTCAGGATAGA_hsa-mir-26b	14.0347	-1.99947	0.786924	-2.54087	0.0110577	0.0400007	-3.99854	OP-
12_AACCCGTAGATCCGAACTTGT_hsa-mir-100	310.731	-1.96275	0.548806	-3.5764	0.000348355	0.00305306	-3.89805	OP-
12_AACCCGTAGATCCGAACTTGTGA_hsa-mir-100	160.139	-2.16165	0.520922	-4.14966	3.32967e-05	0.000478584	-4.47427	OP-
12_AACCCGTAGATCCGAACTTGTGAA_hsa-mir-100	22.7704	-1.91415	0.662607	-2.88882	0.00386694	0.0186096	-3.76892	OP-
12_AACCCGTAGATCCGAACTTGTGG_hsa-mir-100	65.5872	-2.34445	0.573853	-4.08545	4.3991e-05	0.000592778	-5.07867	OP-
12_ACTCTTTCCCTGTTGCACTACT_hsa-mir-130b	19.7842	2.28845	0.833944	2.74413	0.00606711	0.0256484	4.88532	OP-
13_AGGCAGTGTCATTAGCTGATTGT_hsa-mir-34b	11.0719	2.43121	0.890906	2.72892	0.00635426	0.0261446	5.39345	OP-
13_CCCATAAAGTAGAAAGCACTA_hsa-mir-142	497.09	-1.49018	0.606813	-2.45575	0.0140589	0.0475094	-2.80925	OP-
13_CCCATAAAGTAGAAAGCACTAA_hsa-mir-142	160.29	-2.06416	0.648979	-3.18063	0.00146957	0.00895026	-4.1819	OP-
13_TAGCAGCACATAATGGTTTG_hsa-mir-15a	669.237	-1.41228	0.502627	-2.80979	0.00495738	0.0222669	-2.66157	OP-
14_CAAAGAATTCTCCTTTTGGGAA_hsa-mir-186	93.5407	-1.73498	0.613039	-2.83012	0.00465302	0.0210754	-3.32874	OP-
14_GGATATCATCATATACTGTA_hsa-mir-144	41.8384	-2.79291	0.831686	-3.35813	0.000784707	0.00552885	-6.93027	OP-
14_GGATATCATCATATACTGTAA_hsa-mir-144	17.0025	-2.85904	0.881817	-3.24221	0.00118605	0.00767935	-7.25532	OP-
14_GGATATCATCATATACTGTAAGT_hsa-mir-144	206.808	-3.48256	0.83212	-4.18516	2.84963e-05	0.000415122	-11.1777	OP-
14_TCCCTGAGACCCTAACTTGT_hsa-mir-125b-1	49.6923	-1.87768	0.572947	-3.27723	0.00104832	0.00693305	-3.67483	OP-
14_TCCCTGAGACCCTAACTTGTGAA_hsa-mir-125b-1	218.941	-1.48442	0.522367	-2.84172	0.00448702	0.0208492	-2.79805	OP-
14_TCCCTGAGACTCTAACTTGTGA_hsa-mir-125b-1	29.1851	-2.90447	0.693885	-4.18581	2.84154e-05	0.000415122	-7.48741	OP-
14_TCTGGCTCCGTGTCTTCACT_hsa-mir-149	31.9613	3.07917	0.747403	4.11982	3.79164e-05	0.000524024	8.45126	OP-
14_TCTGGCTCCGTGTCTTCACTC_hsa-mir-149	40.9704	2.45648	0.718652	3.41819	0.000630402	0.00468672	5.48878	OP-
15_CAACGGAATCCCAAAAGCAG_hsa-mir-191	88.9028	-1.44607	0.573447	-2.52171	0.0116786	0.0416873	-2.72464	OP-
15_CATAAAGTAGAAAGCACTAAAA_hsa-mir-142	17.5147	-2.80486	0.887485	-3.16046	0.0015752	0.00938158	-6.98792	OP-
15_GTCCAGTTTTCCCAGGAATCCC_hsa-mir-145	55.7013	-2.20905	0.724999	-3.04697	0.00231158	0.0127137	-4.62372	OP-
15_TATGGCTTTTCATTCCTATGTG_hsa-mir-135b	14.6744	2.31509	0.81618	2.8365	0.0045611	0.0210123	4.97637	OP-
15_TCTCCCAACCCTTGTACCAG_hsa-mir-150	190.517	-2.58758	0.790183	-3.27466	0.00105788	0.00695364	-6.01091	OP-
15_TCTCCCAACCCTTGTACCAGT_hsa-mir-150	645.196	-2.75305	0.77812	-3.53808	0.000403049	0.00339443	-6.74141	OP-
16_AAACCGTTACCATTACTGAG_hsa-mir-451a	685.185	-2.81507	0.889219	-3.16577	0.00154671	0.00931481	-7.03752	OP-
16_AAACCGTTACCATTACTGAGT_hsa-mir-451a	5615.6	-3.25964	0.873293	-3.73259	0.000189522	0.00180801	-9.57745	OP-
16_AAACCGTTACCATTACTGAGTTT_hsa-mir-451a	2800.73	-4.10095	0.869244	-4.71783	2.38368e-06	5.84002e-05	-17.1597	OP-
16_AAACCGTTACCATTACTGAGTTTA_hsa-mir-451a	128.26	-3.29385	1.31666	-2.50167	0.012361	0.0434045	-9.80728	OP-
16_AAACCGTTACCATTACTGAGTTTAG_hsa-mir-451a	94.2415	-3.45512	0.788114	-4.38404	1.165e-05	0.000220329	-10.9672	OP-
16_AAACCGTTACCATTACTGAGTTTAGT_hsa-mir-451a	125.484	-3.98089	0.838598	-4.74708	2.06375e-06	5.42614e-05	-15.7895	OP-
16_TCCCTGAGACCCTAACTTGT_hsa-mir-125b-2	47.8916	-1.86649	0.603862	-3.09093	0.00199533	0.0112616	-3.64645	OP-
16_TCCCTGAGACCCTAACTTGTGAA_hsa-mir-125b-2	226.776	-1.53762	0.53342	-2.88257	0.00394446	0.0188147	-2.90315	OP-
16_TCCCTGAGACCCTAACTTGTGG_hsa-mir-125b-2	49.9718	-1.47747	0.584399	-2.52819	0.0114653	0.0410616	-2.7846	OP-
16_TCCCTGAGACTCTAACTTGTGA_hsa-mir-125b-2	23.5656	-2.23275	0.690928	-3.23152	0.00123135	0.00780819	-4.70028	OP-
16_TGTAAACATCCTACACTCTCA_hsa-mir-30c-1	35.5081	-1.73643	0.650287	-2.67025	0.00757948	0.0296039	-3.3321	OP-
16_TGTAAACATCCTTGACTGGAAA_hsa-mir-30e	43.9327	-1.61391	0.589997	-2.73545	0.00622947	0.0259281	-3.0608	OP-
16_TGTTTGCAGAGGAAACTGAGAC_hsa-mir-452	40.7145	4.82305	0.908784	5.30715	1.11352e-07	4.60651e-06	28.3063	OP-
17_GCTGACTCCTAGTCCAGGGC_hsa-mir-345	30.2898	1.77843	0.715851	2.48436	0.0129785	0.0446992	3.43053	OP-
17_GCTGACTCCTAGTCCAGGGCT_hsa-mir-345	272.067	2.26468	0.622809	3.63623	0.000276655	0.00254901	4.80548	OP-
17_GCTGACTCCTAGTCCAGGGCTT_hsa-mir-345	20.1213	2.09809	0.807577	2.59801	0.00937657	0.0350085	4.28143	OP-
18_AGAGCTTAGCTGATTGGTGAACA_hsa-mir-27b	19.8982	3.27864	0.875195	3.74618	0.000179546	0.0017437	9.7044	OP-
19_TAGCAGCACATCATGGTTTAC_hsa-mir-15b	38.656	1.75594	0.625788	2.80597	0.00501656	0.0223076	3.37747	OP-
21_TACCCTGTAGATCCGAATTTG_hsa-mir-10a	444.913	1.43367	0.556509	2.57619	0.00998945	0.0370056	2.70134	OP-
21_TACCCTGTAGATCCGAATTTGT_hsa-mir-10a	2499.69	1.86846	0.713386	2.61914	0.00881517	0.0339384	3.65142	OP-
21_TACCCTGTAGATCCGAATTTGTGT_hsa-mir-10a	82.0645	1.9117	0.698067	2.73857	0.00617072	0.0258947	3.76253	OP-
22_ACCCTGTAGATCCGAATTTGTG_hsa-mir-10a	670.502	2.65813	0.664266	4.00161	6.2914e-05	0.000762037	6.31214	OP-
22_ACCCTGTAGATCCGAATTTGTGT_hsa-mir-10a	63.078	1.84766	0.709374	2.60463	0.00919723	0.0345457	3.59916	OP-
22_TTTGGCAATGGTAGAACTCAC_hsa-mir-182	150.349	1.62697	0.555531	2.92867	0.00340417	0.0166951	3.08863	OP-
22_TTTGGCAATGGTAGAACTCACAC_hsa-mir-182	327.254	2.00864	0.538938	3.72704	0.000193745	0.00183208	4.02403	OP-
22_TTTGGCAATGGTAGAACTCACACTG_hsa-mir-182	326.728	3.20662	0.47714	6.7205	1.81104e-11	6.50769e-09	9.23185	OP-
22_TTTGGCAATGGTAGAACTCACACTGA_hsa-mir-182	23.3627	2.28399	0.686642	3.32632	0.000879995	0.00611158	4.87024	OP-
22_TTTGGCAATGGTAGAACTCACACTGG_hsa-mir-182	201.122	3.00166	0.518482	5.78932	7.06707e-09	5.44164e-07	8.00919	OP-
22_TTTGGCAATGGTAGAACTCACACTGGT_hsa-mir-182	19.9704	2.63744	0.739866	3.56475	0.000364205	0.00316623	6.22226	OP-
22_TTTGGCAATGGTAGAACTCACACTGT_hsa-mir-182	65.7235	3.15008	0.596668	5.27945	1.2957e-07	4.87776e-06	8.87704	OP-
23_AACATTCAACGCTGTCGGTGT_hsa-mir-181a-1	75.8032	-1.66301	0.655915	-2.5354	0.0112318	0.0404947	-3.16676	OP-
24_TAGGTAGTTTCATGTTGTTGGGA_hsa-mir-196a-2	14.7514	4.9549	1.06303	4.66111	3.14509e-06	7.32889e-05	31.0152	OP-
26_TATGGCACTGGTAGAATTCACTG_hsa-mir-183	148.683	2.9904	0.573509	5.21422	1.84593e-07	6.41907e-06	7.94695	OP-
26_TATGGCACTGGTAGAATTCACTGT_hsa-mir-183	23.5888	3.2528	0.803312	4.04923	5.13859e-05	0.000675536	9.53211	OP-
27_ATGGCACTGGTAGAATTCACT_hsa-mir-183	62.2354	2.30397	0.669146	3.44314	0.000574994	0.00445931	4.93813	OP-
27_ATGGCACTGGTAGAATTCACTG_hsa-mir-183	117.079	3.08391	0.657696	4.68897	2.74589e-06	6.57794e-05	8.47912	OP-
27_ATGGCACTGGTAGAATTCACTGT_hsa-mir-183	30.7145	2.43874	0.77087	3.16363	0.00155817	0.00933169	5.42169	OP-
3_TCCTGTACTGAGCTGCCCCGA_hsa-mir-486-1	1957.9	-3.09663	0.776111	-3.98993	6.60926e-05	0.000782944	-8.55417	OP-
3_TGAGGTAGTAGGTTGTATAG_hsa-let-7a-3	113.186	-1.28798	0.493094	-2.61203	0.00900058	0.0341642	-2.44186	OP-
3_TTAATGCTAATCGTGATAGGGA_hsa-mir-155	39.5762	-1.97895	0.773059	-2.55989	0.0104705	0.0381326	-3.94205	OP-
3_TTAATGCTAATCGTGATAGGGAT_hsa-mir-155	15.7515	-2.10809	0.847571	-2.48722	0.0128747	0.0444838	-4.31121	OP-
3_TTAATGCTAATCGTGATAGGGGA_hsa-mir-155	15.1887	-2.48327	0.789436	-3.14563	0.00165729	0.00980146	-5.59164	OP-
31_CACCGACTCTGTCTCCTGCAGT_hsa-mir-6510	31.5534	3.47927	0.979308	3.55278	0.000381178	0.00328728	11.1523	OP-
33_TCCTTCATTCCACCGGAGTC_hsa-mir-205	271.026	3.72717	0.599346	6.21873	5.01208e-10	7.7186e-08	13.2431	OP-
33_TCCTTCATTCCACCGGAGTCT_hsa-mir-205	946.67	2.61451	0.511723	5.10922	3.23494e-07	1.02567e-05	6.12413	OP-
33_TCCTTCATTCCACCGGAGTCTGA_hsa-mir-205	638.387	1.93874	0.598755	3.23795	0.00120391	0.00767935	3.83371	OP-
33_TCCTTCATTCCACCGGAGTCTGT_hsa-mir-205	2750.69	2.46883	0.457124	5.40078	6.63511e-08	3.2512e-06	5.53594	OP-
33_TCCTTCATTCCACCGGAGTCTGTT_hsa-mir-205	364.29	3.15111	0.665142	4.73749	2.16378e-06	5.55036e-05	8.88336	OP-
4_TGAGGTAGTAGGTTGTATAG_hsa-let-7a-2	113.331	-1.30377	0.522545	-2.49505	0.0125941	0.043795	-2.46874	OP-
4_TGAGGTAGTAGTTTGTACAG_hsa-let-7g	127.322	-2.15801	0.504902	-4.27411	1.91899e-05	0.000318257	-4.46299	OP-
4_TGAGGTAGTAGTTTGTACAGT_hsa-let-7g	1074.6	-1.91889	0.455744	-4.21045	2.54862e-05	0.000404031	-3.78132	OP-
41_TAGCACCATCTGAAATCGGAAA_hsa-mir-29a	25.4459	-2.121	0.740926	-2.86264	0.00420132	0.0198641	-4.34996	OP-
41_TAGCACCATCTGAAATCGGTAA_hsa-mir-29a	55.5081	-2.41492	0.672771	-3.58951	0.000331302	0.00292741	-5.33289	OP-
41_TAGCACCATCTGAAATCGGTAAA_hsa-mir-29a	17.9724	-2.69165	0.794627	-3.38731	0.000705815	0.005141	-6.46051	OP-
41_TAGCACCATCTGAAATCGGTAAG_hsa-mir-29a	13.8908	-2.50787	0.889978	-2.8179	0.00483388	0.021803	-5.68779	OP-
41_TAGCACCATCTGAAATCGGTAG_hsa-mir-29a	13.3415	-2.65696	0.917688	-2.89528	0.00378822	0.018395	-6.30704	OP-
41_TAGCACCATCTGAAATCGGTTAA_hsa-mir-29a	101.573	-1.46553	0.521949	-2.8078	0.00498819	0.0223076	-2.76164	OP-
41_TAGCACCATCTGAAATCGGTTAG_hsa-mir-29a	49.7502	-1.93016	0.65912	-2.92839	0.00340717	0.0166951	-3.81098	OP-
41_TAGCACCATCTGAAATCGGTTGA_hsa-mir-29a	12.751	-2.6458	0.824528	-3.20886	0.00133261	0.00835208	-6.25842	OP-
41_TCCAGCATCAGTGATTTTGTT_hsa-mir-338	52.2327	-2.36053	0.728977	-3.23814	0.00120313	0.00767935	-5.13558	OP-
42_ACTGGACTTGGAGTCAGAAGG_hsa-mir-378a	2099.95	-2.15257	0.825632	-2.60718	0.00912923	0.0344102	-4.44619	OP-
43_TAATACTGCCGGGTAATGATG_hsa-mir-200c	27.9694	3.5527	0.799569	4.44326	8.86048e-06	0.000170564	11.7346	OP-
43_TAATACTGCCGGGTAATGATGG_hsa-mir-200c	245.46	3.29142	0.706641	4.65785	3.19534e-06	7.32889e-05	9.79078	OP-
43_TAATACTGCCGGGTAATGATGGAA_hsa-mir-200c	56.1342	2.8476	0.679805	4.18886	2.80363e-05	0.000415122	7.19804	OP-
43_TAATACTGCCGGGTAATGATGGAT_hsa-mir-200c	65.6891	3.09255	0.638359	4.84454	1.26907e-06	3.62674e-05	8.53005	OP-
43_TAATACTGCCGGGTAATGATGGT_hsa-mir-200c	57.1118	2.4597	0.703097	3.49837	0.000468107	0.00385205	5.50101	OP-
43_TGCTATGCCAACATATTGCCATC_hsa-mir-31	14.5902	3.31555	0.983975	3.36955	0.00075291	0.00533971	9.95591	OP-
43_TGGCTCAGTTCAGCAGGAACA_hsa-mir-24-1	98.5535	1.70363	0.620242	2.74672	0.0060194	0.0255469	3.2572	OP-
44_ATCACATTGCCAGGGATTTCCAA_hsa-mir-23a	68.099	1.34438	0.53121	2.53078	0.0113808	0.040895	2.53921	OP-
44_ATCACATTGCCAGGGATTTCCAAT_hsa-mir-23a	37.3699	1.78318	0.645471	2.7626	0.00573427	0.0247262	3.44184	OP-
44_TACTAGACTGAAGCTCCTTGAG_hsa-mir-151a	169.841	2.35683	0.604099	3.90139	9.56415e-05	0.00103101	5.12243	OP-
44_TACTAGACTGAAGCTCCTTGAGG_hsa-mir-151a	223.841	3.03994	0.642307	4.73284	2.21397e-06	5.55036e-05	8.22455	OP-
44_TACTAGACTGAAGCTCCTTGAGGA_hsa-mir-151a	23.6477	2.62552	0.777538	3.37672	0.000733567	0.00526492	6.17109	OP-
44_TACTAGACTGAAGCTCCTTGAGGT_hsa-mir-151a	24.9638	2.47089	0.718728	3.43786	0.000586324	0.00449368	5.54385	OP-
44_TCCCCCAGGTGTGATTCTGAAA_hsa-mir-361	22.0027	-2.40586	0.883526	-2.72302	0.00646872	0.0263143	-5.29953	OP-
45_ACTAGACTGAAGCTCCTTGAG_hsa-mir-151a	16.8074	2.31883	0.849143	2.73079	0.00631823	0.0260965	4.98929	OP-
45_CAACACCAGTCGATGGGCTGTC_hsa-mir-21	299.362	3.33717	0.606794	5.49968	3.80479e-08	2.15872e-06	10.1062	OP-
45_CAACACCAGTCGATGGGCTGTCT_hsa-mir-21	60.0503	3.62813	0.644082	5.63304	1.77065e-08	1.19297e-06	12.3645	OP-
45_GTACAGTACTGTGATAACTG_hsa-mir-101-1	119.991	-1.60218	0.535163	-2.99381	0.00275513	0.0144176	-3.03602	OP-
45_GTACAGTACTGTGATAACTGA_hsa-mir-101-1	408.605	-1.45871	0.48821	-2.98789	0.00280915	0.0144893	-2.74863	OP-
45_GTACAGTACTGTGATAACTGAC_hsa-mir-101-1	31.3099	-1.9297	0.695506	-2.77453	0.00552819	0.0240298	-3.80976	OP-
46_AACACCAGTCGATGGGCTGTCT_hsa-mir-21	14.8023	3.47902	0.923229	3.76832	0.000164352	0.00162542	11.1504	OP-
46_CTAGACTGAAGCTCCTTGAG_hsa-mir-151a	133.054	1.78228	0.606694	2.9377	0.00330658	0.0164927	3.4397	OP-
46_CTAGACTGAAGCTCCTTGAGGA_hsa-mir-151a	1474.16	1.82178	0.551146	3.30544	0.000948279	0.0064699	3.53517	OP-
46_CTAGACTGAAGCTCCTTGAGGAT_hsa-mir-151a	243.489	1.61709	0.491078	3.29294	0.000991466	0.00663851	3.06755	OP-
46_CTAGACTGAAGCTCCTTGAGGATT_hsa-mir-151a	23.7066	2.01187	0.678529	2.96505	0.00302634	0.0153164	4.03305	OP-
46_CTAGACTGAAGCTCCTTGAGGT_hsa-mir-151a	350.865	1.54721	0.484848	3.19111	0.00141725	0.00878046	2.9225	OP-
46_CTTTCAGTCGGATGTTTGCAGT_hsa-mir-30a	28.5038	-2.10395	0.835351	-2.51865	0.0117807	0.0419129	-4.29886	OP-
46_TACAGTACTGTGATAACTGA_hsa-mir-101-1	203.426	-1.98441	0.504903	-3.93028	8.48456e-05	0.000942923	-3.95701	OP-
46_TACAGTACTGTGATAACTGAAA_hsa-mir-101-1	174.03	-2.37711	0.495046	-4.80179	1.57253e-06	4.34663e-05	-5.19495	OP-
46_TACAGTACTGTGATAACTGAAG_hsa-mir-101-1	431.821	-1.58322	0.511889	-3.09289	0.00198216	0.0112462	-2.99637	OP-
46_TACAGTACTGTGATAACTGAAGT_hsa-mir-101-1	89.9595	-2.08599	0.527838	-3.95195	7.75155e-05	0.000888955	-4.24566	OP-
46_TACAGTACTGTGATAACTGAAT_hsa-mir-101-1	465.179	-1.82257	0.4635	-3.93218	8.41792e-05	0.000942923	-3.5371	OP-
46_TACAGTACTGTGATAACTGAC_hsa-mir-101-1	43.2624	-2.41599	0.608279	-3.97185	7.13167e-05	0.00082666	-5.33687	OP-
46_TACAGTACTGTGATAACTGACC_hsa-mir-101-1	87.4585	-2.38284	0.534475	-4.45829	8.26178e-06	0.000161931	-5.21563	OP-
46_TACAGTACTGTGATAACTGACT_hsa-mir-101-1	778.034	-2.81103	0.480918	-5.84513	5.06175e-09	4.19736e-07	-7.01785	OP-
46_TACAGTACTGTGATAACTGAT_hsa-mir-101-1	40.4134	-1.96162	0.570702	-3.4372	0.000587763	0.00449368	-3.89498	OP-
47_ATCAACAGACATTAATTGGGCG_hsa-mir-421	49.0793	2.26492	0.720286	3.14447	0.00166388	0.00980146	4.80627	OP-
47_GTACAGTACTGTGATAACTG_hsa-mir-101-2	108.557	-1.5015	0.520169	-2.88657	0.00389465	0.0186597	-2.83138	OP-
47_GTACAGTACTGTGATAACTGA_hsa-mir-101-2	380.242	-1.20292	0.481533	-2.49811	0.0124858	0.0435588	-2.30206	OP-
47_GTACAGTACTGTGATAACTGAAA_hsa-mir-101-2	43.4272	-1.45204	0.566384	-2.56371	0.010356	0.0380143	-2.73595	OP-
47_TATTGCACTTGTCCCGGCCTGAT_hsa-mir-92a-1	82.0106	-1.91796	0.694756	-2.76062	0.00576915	0.0247775	-3.77888	OP-
48_TACAGTACTGTGATAACTGA_hsa-mir-101-2	206.296	-2.09796	0.49802	-4.2126	2.52448e-05	0.000404031	-4.28104	OP-
48_TACAGTACTGTGATAACTGAAA_hsa-mir-101-2	169.464	-2.22738	0.479025	-4.64982	3.32223e-06	7.46117e-05	-4.68283	OP-
48_TACAGTACTGTGATAACTGAAAA_hsa-mir-101-2	15.6498	-2.67903	0.742082	-3.61016	0.000306012	0.00277211	-6.40426	OP-
48_TACAGTACTGTGATAACTGAAG_hsa-mir-101-2	459.286	-1.53913	0.507054	-3.03544	0.00240181	0.0130108	-2.9062	OP-
48_TACAGTACTGTGATAACTGAAGA_hsa-mir-101-2	129.174	-2.08108	0.49527	-4.20191	2.64676e-05	0.000412068	-4.23123	OP-
48_TACAGTACTGTGATAACTGAAGT_hsa-mir-101-2	81.5028	-1.84902	0.538938	-3.43086	0.000601661	0.0045356	-3.60256	OP-
48_TACAGTACTGTGATAACTGAAT_hsa-mir-101-2	449.68	-1.89675	0.459929	-4.124	3.72351e-05	0.000521291	-3.72373	OP-
48_TACAGTACTGTGATAACTGACC_hsa-mir-101-2	79.5396	-2.41428	0.591371	-4.08251	4.45512e-05	0.000592916	-5.33053	OP-
48_TACAGTACTGTGATAACTGACT_hsa-mir-101-2	788.006	-2.78167	0.475441	-5.85072	4.89451e-09	4.19736e-07	-6.87648	OP-
48_TACAGTACTGTGATAACTGAT_hsa-mir-101-2	40.4928	-1.96727	0.616884	-3.18905	0.00142742	0.0087929	-3.91028	OP-
48_TACAGTACTGTGATAACTGATT_hsa-mir-101-2	24.0581	-1.9312	0.635648	-3.03817	0.00238022	0.0129797	-3.81373	OP-
49_AATTGCACGGTATCCATCTG_hsa-mir-363	53.9324	-2.56207	0.653407	-3.9211	8.81474e-05	0.000969622	-5.90555	OP-
49_AATTGCACGGTATCCATCTGT_hsa-mir-363	84.3459	-1.90321	0.670274	-2.83946	0.00451905	0.0209079	-3.74046	OP-
49_AATTGCACGGTATCCATCTGTAA_hsa-mir-363	13.5807	-2.59502	0.942419	-2.75357	0.00589492	0.0252172	-6.04196	OP-
49_ACTGCTGAGCTAGCACTTCCCGA_hsa-mir-93	19.5421	2.65605	0.896551	2.96252	0.00305133	0.0153707	6.30304	OP-
49_TGGCTCAGTTCAGCAGGAACA_hsa-mir-24-2	97.8759	1.5708	0.600999	2.61365	0.00895802	0.0341228	2.9707	OP-
5_AACAATATCCTGGTGCTGAGT_hsa-mir-338	40.6609	-4.1071	0.979436	-4.19333	2.74891e-05	0.000415122	-17.2329	OP-
5_CCCAGTGTTCAGACTACCTGTTT_hsa-mir-199a-1	64.55	1.53855	0.623004	2.46957	0.0135275	0.0462941	2.90503	OP-
5_TGTAAACATCCCCGACTGGA_hsa-mir-30d	1017.91	-1.38741	0.495052	-2.80256	0.0050699	0.0223076	-2.61609	OP-
5_TGTAAACATCCCCGACTGGAAA_hsa-mir-30d	166.882	-1.62727	0.551921	-2.94836	0.0031946	0.0160176	-3.08927	OP-
5_TGTAAACATCCCCGACTGGAAAA_hsa-mir-30d	14.1827	-2.02422	0.74554	-2.71511	0.00662538	0.0267497	-4.06773	OP-
5_TGTAAACATCCTCGACTGGA_hsa-mir-30a	2003.57	-2.01273	0.583452	-3.44969	0.000561234	0.00439798	-4.03544	OP-
5_TGTAAACATCCTCGACTGGAA_hsa-mir-30a	637.446	-1.48956	0.604531	-2.46399	0.01374	0.0467246	-2.80803	OP-
5_TGTAAACATCCTCGACTGGAAA_hsa-mir-30a	69.529	-2.00926	0.668376	-3.00618	0.00264554	0.0141183	-4.02575	OP-
5_TGTAAACATCCTCGACTGGAAGA_hsa-mir-30a	125.675	-1.78574	0.637556	-2.80092	0.00509577	0.0223228	-3.44796	OP-
5_TGTAAACATCCTCGACTGGAAGC_hsa-mir-30a	491.398	-1.67861	0.609972	-2.75195	0.00592423	0.0252424	-3.20119	OP-
5_TGTAAACATCCTCGACTGGAAGT_hsa-mir-30a	62.1697	-1.98341	0.635536	-3.12085	0.00180327	0.0105077	-3.95428	OP-
50_CAGTGCAATGATGAAAGGGCATA_hsa-mir-130b	11.7203	2.4723	0.962122	2.56964	0.0101806	0.0375844	5.54929	OP-
50_CAGTGCAATGATGAAAGGGCATT_hsa-mir-130b	24.2736	2.19075	0.705046	3.10724	0.00188844	0.0108284	4.56542	OP-
50_CTACAGTATAGATGATGTACT_hsa-mir-144	39.5719	-3.25002	0.803326	-4.04571	5.21658e-05	0.000677526	-9.5138	OP-
50_TAATACTGTCTGGTAAAACC_hsa-mir-429	25.137	2.75891	0.85442	3.22898	0.00124231	0.00783162	6.76884	OP-
50_TAATACTGTCTGGTAAAACCG_hsa-mir-429	637.299	3.76841	0.585744	6.43355	1.24654e-10	3.35943e-08	13.6272	OP-
50_TTCACAGTGGCTAAGTTCCG_hsa-mir-27a	4685.8	1.947	0.488739	3.98373	6.78427e-05	0.00079494	3.85573	OP-
51_CCGCACTGTGGGTACTTGCTG_hsa-mir-106b	23.8986	2.10289	0.768183	2.73749	0.00619109	0.0258947	4.29569	OP-
51_TGTAGTGTTTCCTACTTTATG_hsa-mir-142	20.4041	-2.10091	0.790264	-2.65849	0.00784906	0.0304363	-4.28981	OP-
51_TGTAGTGTTTCCTACTTTATGG_hsa-mir-142	71.6993	-1.85163	0.727664	-2.54462	0.0109397	0.0397071	-3.60907	OP-
51_TGTAGTGTTTCCTACTTTATGGT_hsa-mir-142	31.9257	-2.18997	0.839008	-2.61019	0.00904909	0.0342278	-4.56297	OP-
51_TTTTTCATTATTGCTCCTGAC_hsa-mir-335	31.2539	2.60826	0.858634	3.03768	0.00238403	0.0129797	6.09768	OP-
52_AGCTCGGTCTGAGGCCCCTCAG_hsa-mir-423	67.5046	1.82006	0.595679	3.05544	0.00224727	0.0124874	3.53097	OP-
52_GAAATTATTGTACATCGGATGA_hsa-mir-944	22.4736	3.14671	0.830222	3.7902	0.000150523	0.00150245	8.85635	OP-
52_GTAGTGTTTCCTACTTTATGG_hsa-mir-142	21.3122	-2.1971	0.817468	-2.6877	0.00719469	0.0284098	-4.58558	OP-
52_GTAGTGTTTCCTACTTTATGGA_hsa-mir-142	141.195	-1.92801	0.631842	-3.05141	0.00227769	0.0125916	-3.8053	OP-
52_GTAGTGTTTCCTACTTTATGGAT_hsa-mir-142	49.9558	-2.21146	0.844942	-2.61729	0.00886299	0.0339544	-4.63144	OP-
53_AAATTATTGTACATCGGATGA_hsa-mir-944	38.0515	2.87188	0.714612	4.0188	5.84954e-05	0.000733234	7.3202	OP-
53_AAATTATTGTACATCGGATGAGA_hsa-mir-944	53.8348	2.78287	0.680674	4.0884	4.34356e-05	0.000592703	6.8822	OP-
53_GCAGTCCATGGGCATATACACT_hsa-mir-455	53.4423	2.83746	0.914905	3.10137	0.0019263	0.010987	7.14759	OP-
53_TAACACTGTCTGGTAACGATG_hsa-mir-200a	125.692	2.81867	0.715631	3.93872	8.19159e-05	0.00092953	7.05513	OP-
53_TAACACTGTCTGGTAACGATGTT_hsa-mir-200a	302.705	3.27016	0.603953	5.41459	6.14276e-08	3.15329e-06	9.64752	OP-
53_TAACACTGTCTGGTAACGATGTTT_hsa-mir-200a	14.4432	3.64961	0.903643	4.03878	5.37309e-05	0.000689547	12.55	OP-
53_TAGCACCATTTGAAATCGGA_hsa-mir-29c	68.1682	-1.84207	0.612163	-3.00911	0.00262013	0.0140523	-3.58523	OP-
53_TAGCACCATTTGAAATCGGAAA_hsa-mir-29c	23.0019	-2.33939	0.712426	-3.2837	0.00102454	0.00681762	-5.0609	OP-
53_TAGCACCATTTGAAATCGGTAA_hsa-mir-29c	34.0983	-2.59055	0.681531	-3.80108	0.000144068	0.00145145	-6.02329	OP-
53_TAGCACCATTTGAAATCGGTAAA_hsa-mir-29c	14.937	-2.43887	0.86029	-2.83494	0.00458349	0.0210255	-5.42216	OP-
53_TAGCACCATTTGAAATCGGTT_hsa-mir-29c	276.719	-1.60799	0.468981	-3.42869	0.000606508	0.00454038	-3.04827	OP-
53_TAGCACCATTTGAAATCGGTTAA_hsa-mir-29c	104.962	-2.5058	0.501716	-4.99445	5.90026e-07	1.7668e-05	-5.67962	OP-
53_TAGCACCATTTGAAATCGGTTAG_hsa-mir-29c	13.8557	-2.21754	0.766497	-2.89308	0.00381482	0.0184412	-4.65099	OP-
53_TGTGCAAATCCATGCAAAACTG_hsa-mir-19b-1	472.532	-1.52129	0.605879	-2.51087	0.0120433	0.0427062	-2.87047	OP-
54_AGTGTTTCCTACTTTATGGATG_hsa-mir-142	517.598	-1.68042	0.672431	-2.49902	0.0124537	0.0435588	-3.20521	OP-
56_CAACTAGACTGTGAGCTTCTAGA_hsa-mir-708	24.202	2.02254	0.789029	2.56332	0.0103675	0.0380143	4.06297	OP-
56_TAATACTGCCTGGTAATGATG_hsa-mir-200b	27.6497	2.73481	0.802578	3.40753	0.000655527	0.00484013	6.65672	OP-
56_TAATACTGCCTGGTAATGATGAC_hsa-mir-200b	1629.94	3.18294	0.507001	6.27799	3.42987e-10	6.16233e-08	9.08159	OP-
56_TAATACTGCCTGGTAATGATGACA_hsa-mir-200b	102.496	2.56852	0.558231	4.60117	4.20117e-06	8.88012e-05	5.93199	OP-
56_TAATACTGCCTGGTAATGATGACT_hsa-mir-200b	575.205	2.37084	0.499203	4.74924	2.0418e-06	5.42614e-05	5.17241	OP-
57_AATACTGCCTGGTAATGATGACT_hsa-mir-200b	93.6121	1.88866	0.604167	3.12605	0.00177171	0.0103799	3.70291	OP-
57_ATCACATTGCCAGGGATTACCATT_hsa-mir-23b	50.0059	2.23401	0.752062	2.97052	0.00297301	0.0151175	4.70441	OP-
58_TAACACTGTCTGGTAAAGATG_hsa-mir-141	7180.4	3.13266	0.517746	6.05057	1.44338e-09	1.55596e-07	8.77049	OP-
58_TAACACTGTCTGGTAAAGATGGA_hsa-mir-141	12.0918	2.5112	0.887177	2.83055	0.00464679	0.0210754	5.70094	OP-
58_TAACACTGTCTGGTAAAGATGGC_hsa-mir-141	461.79	3.69235	0.597821	6.17635	6.56008e-10	8.83971e-08	12.9273	OP-
58_TAACACTGTCTGGTAAAGATGGCT_hsa-mir-141	49.8205	3.18005	0.686408	4.63289	3.606e-06	7.9332e-05	9.06338	OP-
60_TATTGCACTCGTCCCGGCCA_hsa-mir-92b	44.6411	3.31439	0.725184	4.57041	4.86776e-06	0.000100912	9.94786	OP-
60_TATTGCACTCGTCCCGGCCT_hsa-mir-92b	332.673	2.98238	0.587052	5.08027	3.76903e-07	1.16086e-05	7.9029	OP-
60_TATTGCACTCGTCCCGGCCTC_hsa-mir-92b	214.183	1.81573	0.582966	3.11464	0.0018417	0.0106184	3.52038	OP-
60_TATTGCACTCGTCCCGGCCTT_hsa-mir-92b	47.6757	3.07025	0.677541	4.53146	5.85784e-06	0.00011694	8.39916	OP-
60_TATTGCACTCGTCCCGGCCTTT_hsa-mir-92b	21.9678	2.82363	0.845166	3.34092	0.000835022	0.00584515	7.07941	OP-
60_TCCGAGCCTGGGTCTCCCTCT_hsa-mir-615	11.0649	5.00838	1.16567	4.29657	1.7346e-05	0.000296364	32.1863	OP-
60_TCTCACACAGAAATCGCACC_hsa-mir-342	11.452	-3.33945	0.968283	-3.44884	0.000563007	0.00439798	-10.1222	OP-
60_TCTCACACAGAAATCGCACCCG_hsa-mir-342	178.16	-2.07271	0.672897	-3.08027	0.00206814	0.0115516	-4.20675	OP-
60_TCTCACACAGAAATCGCACCCGA_hsa-mir-342	22.0557	-2.59639	0.884392	-2.93579	0.00332701	0.0164927	-6.0477	OP-
60_TGAGATGAAGCACTGTAGCTT_hsa-mir-143	4123.95	1.53489	0.511903	2.99841	0.00271396	0.0143414	2.89767	OP-
60_TTCACAGTGGCTAAGTTCTG_hsa-mir-27b	34117.2	1.98634	0.568539	3.49376	0.000476265	0.0038895	3.9623	OP-
61_TACCACAGGGTAGAACCACGGA_hsa-mir-140	240.694	-1.70447	0.473538	-3.59943	0.000318913	0.00284123	-3.25908	OP-
61_TACCACAGGGTAGAACCACGGAA_hsa-mir-140	320.024	-2.00022	0.514609	-3.88687	0.000101546	0.00108382	-4.0006	OP-
61_TGTGCAAATCCATGCAAAACTG_hsa-mir-19b-2	477.88	-1.60936	0.600278	-2.68102	0.00733978	0.0288769	-3.05116	OP-
62_ACCACAGGGTAGAACCACGGA_hsa-mir-140	60.3591	-1.73553	0.562834	-3.08356	0.0020454	0.0114841	-3.33002	OP-
62_ACCACAGGGTAGAACCACGGAA_hsa-mir-140	84.3547	-1.7425	0.516258	-3.37525	0.00073748	0.00526492	-3.34615	OP-
62_ACCACAGGGTAGAACCACGGAAA_hsa-mir-140	44.6429	-1.82234	0.604336	-3.01544	0.00256607	0.0138311	-3.53654	OP-
62_ACCACAGGGTAGAACCACGGACA_hsa-mir-140	53.3891	-1.77966	0.657717	-2.70581	0.00681379	0.0273058	-3.43345	OP-
62_TCAGTGCATCACAGAACTTTGTTT_hsa-mir-148b	217.373	1.29327	0.516523	2.5038	0.0122868	0.0432847	2.45083	OP-
62_TTGTGAAATGTTTAGGACCACT_hsa-mir-203a	17.08	3.63053	1.0029	3.62004	0.000294562	0.002691	12.3851	OP-
63_TAGTGCAATATTGCTTATAGGGTTT_hsa-mir-454	22.8425	2.00168	0.733005	2.73079	0.00631836	0.0260965	4.00466	OP-
64_GTGAAATGTTTAGGACCACT_hsa-mir-203a	1083.78	4.10812	0.732693	5.60687	2.06015e-08	1.2338e-06	17.2451	OP-
64_GTGAAATGTTTAGGACCACTA_hsa-mir-203a	144.875	2.59923	0.747463	3.4774	0.000506302	0.00410371	6.05961	OP-
64_GTGAAATGTTTAGGACCACTAGA_hsa-mir-203a	505.959	1.77674	0.654973	2.71269	0.00667401	0.0268455	3.4265	OP-
65_CTGTGCGTGTGACAGCGGCT_hsa-mir-210	33.6702	1.86373	0.680902	2.73715	0.00619742	0.0258947	3.63948	OP-
65_CTGTGCGTGTGACAGCGGCTG_hsa-mir-210	11.2546	2.88788	0.89123	3.24033	0.0011939	0.00767935	7.40182	OP-
65_CTGTGCGTGTGACAGCGGCTGAT_hsa-mir-210	25.0978	2.17327	0.727349	2.98793	0.00280876	0.0144893	4.51044	OP-
65_CTGTGCGTGTGACAGCGGCTGT_hsa-mir-210	22.9069	2.52167	0.740629	3.40477	0.000662186	0.00485603	5.74248	OP-
65_TGAAATGTTTAGGACCACTA_hsa-mir-203a	85.7181	3.22342	0.807474	3.99198	6.55244e-05	0.000782944	9.33997	OP-
65_TGAAATGTTTAGGACCACTAG_hsa-mir-203a	1022.58	1.93271	0.699348	2.76359	0.0057169	0.0247262	3.81772	OP-
65_TGAAATGTTTAGGACCACTAGA_hsa-mir-203a	614.245	2.06945	0.692138	2.98994	0.00279029	0.0144893	4.19728	OP-
65_TTTGGTCCCCTTCAACCAGC_hsa-mir-133b	12.1481	-3.3621	1.1197	-3.00267	0.00267619	0.0142115	-10.2824	OP-
67_TGTCAGTTTGTCAAATACCC_hsa-mir-223	68.2061	1.72307	0.644335	2.67418	0.00749116	0.0293653	3.30138	OP-
68_AGCTACATCTGGCTACTGGGTC_hsa-mir-222	127.167	1.53155	0.589583	2.59769	0.0093854	0.0350085	2.89097	OP-
68_AGCTACATCTGGCTACTGGGTCTC_hsa-mir-222	464.819	1.73841	0.514918	3.3761	0.000735224	0.00526492	3.33668	OP-
68_AGCTACATCTGGCTACTGGGTCTCT_hsa-mir-222	131.52	1.58084	0.529876	2.98342	0.0028505	0.0145632	2.99144	OP-
7_AGGCAAGATGCTGGCATAGC_hsa-mir-31	33.5068	3.7099	0.965348	3.84307	0.000121504	0.00125944	13.0855	OP-
7_AGGCAAGATGCTGGCATAGCTG_hsa-mir-31	2253.04	4.72263	0.787857	5.99427	2.04401e-09	2.00313e-07	26.403	OP-
7_AGGCAAGATGCTGGCATAGCTGT_hsa-mir-31	379.182	4.24229	0.803901	5.27713	1.3122e-07	4.87776e-06	18.9259	OP-
7_CAAGTCACTAGTGGTTCCGTTT_hsa-mir-224	109.609	4.51713	0.71001	6.36206	1.99069e-10	4.29193e-08	22.8976	OP-
7_CAAGTCACTAGTGGTTCCGTTTA_hsa-mir-224	16.3603	3.36549	0.900861	3.73586	0.000187078	0.00180062	10.3065	OP-
7_CAAGTCACTAGTGGTTCCGTTTAG_hsa-mir-224	72.9219	4.00759	0.713581	5.61616	1.95245e-08	1.2338e-06	16.0844	OP-
7_TAGCTTATCAGACTGATGTTGAC_hsa-mir-21	8330.66	2.67879	0.49997	5.3579	8.41934e-08	3.78169e-06	6.4032	OP-
7_TAGCTTATCAGACTGATGTTGACA_hsa-mir-21	687.344	2.37424	0.545536	4.35213	1.34823e-05	0.000246337	5.18463	OP-
7_TAGCTTATCAGACTGATGTTGACC_hsa-mir-21	518.985	3.44145	0.64689	5.31999	1.03773e-07	4.4747e-06	10.8637	OP-
7_TAGCTTATCAGACTGATGTTGACT_hsa-mir-21	10417.9	3.19224	0.624455	5.11203	3.18707e-07	1.02567e-05	9.14027	OP-
7_TGAGGTAGTAGATTGTATAG_hsa-let-7f-2	99.0251	-1.52917	0.512125	-2.98593	0.00282713	0.0145126	-2.8862	OP-
8_TGAGAACTGAATTCCATAGGCTGT_hsa-mir-146b	2396.78	1.65159	0.637902	2.58909	0.00962299	0.035771	3.14179	OP-
8_TGAGAACTGAATTCCATAGGCTGTAT_hsa-mir-146b	11.6895	2.16627	0.873695	2.47944	0.0131589	0.0451761	4.48863	OP-
9_AGGGCTTAGCTGCTTGTGAGC_hsa-mir-27a	11.2102	2.62668	0.999176	2.62884	0.00856766	0.0331037	6.17601	OP-
hsa-miR-21-5p	38200.4	1.61138	0.562447	2.86495	0.00417074	0.0320474	3.05544	O+
hsa-miR-21-3p	5088.38	2.7586	0.575241	4.79555	1.62229e-06	9.66074e-05	6.76737	O+
hsa-miR-27a-5p	72.618	2.35219	0.590591	3.98277	6.81173e-05	0.00193161	5.10597	O+
hsa-miR-31-5p	135.454	3.06746	0.629336	4.87412	1.09297e-06	8.13576e-05	8.38294	O+
hsa-miR-33a-5p	16.9929	2.00402	0.718844	2.78784	0.00530611	0.0376165	4.01116	O+
hsa-miR-96-5p	29.0168	2.19483	0.69396	3.16275	0.00156284	0.0168622	4.57834	O+
hsa-miR-196a-5p	36.6587	4.83329	0.911432	5.30297	1.13936e-07	2.26164e-05	28.508	O+
hsa-miR-182-5p	3462.16	1.65386	0.5394	3.06611	0.0021686	0.0213455	3.14675	O+
hsa-miR-183-5p	183.358	1.44749	0.543571	2.66293	0.00774638	0.0490742	2.72733	O+
hsa-miR-203a-3p	2480.77	1.56605	0.574269	2.72703	0.00639065	0.042247	2.96093	O+
hsa-miR-205-5p	12958.7	2.67225	0.51307	5.20836	1.9052e-07	2.52121e-05	6.37423	O+
hsa-miR-205-3p	15.9265	2.76749	0.79053	3.5008	0.000463865	0.00699321	6.8092	O+
hsa-miR-210-3p	197.513	2.08959	0.562385	3.71559	0.000202733	0.00431169	4.25627	O+
hsa-miR-224-5p	13.2157	3.74405	0.934058	4.00838	6.11376e-05	0.00177597	13.399	O+
hsa-miR-200b-5p	11.5855	2.54433	0.862464	2.95008	0.00317696	0.0270269	5.83339	O+
hsa-miR-200b-3p	102.914	2.09321	0.582012	3.5965	0.000322527	0.00545205	4.26695	O+
hsa-miR-27b-5p	212.795	2.06279	0.612216	3.36938	0.000753382	0.00974384	4.17792	O+
hsa-miR-141-5p	178.609	3.16697	0.554436	5.71206	1.11619e-08	9.81138e-06	8.98158	O+
hsa-miR-141-3p	107.262	2.79439	0.632991	4.41457	1.0121e-05	0.000430502	6.93736	O+
hsa-miR-144-5p	267.193	-2.43484	0.792623	-3.07188	0.00212717	0.021318	-5.40705	O+
hsa-miR-9-5p	255.609	3.20809	0.789429	4.06381	4.8279e-05	0.00151317	9.24124	O+
hsa-miR-125a-5p	798.214	1.55923	0.516232	3.0204	0.00252437	0.0233064	2.94696	O+
hsa-miR-200c-3p	559.667	2.01343	0.557348	3.61251	0.000303242	0.00545205	4.03741	O+
hsa-miR-200a-5p	45.38	2.74416	0.661393	4.14907	3.33836e-05	0.00116941	6.70001	O+
hsa-miR-200a-3p	114.278	2.15574	0.567507	3.79862	0.000145504	0.00333261	4.45598	O+
hsa-miR-130b-3p	56.0184	1.81175	0.660974	2.74103	0.00612475	0.0419229	3.51068	O+
hsa-miR-378a-3p	6994.84	-1.94276	0.719577	-2.69987	0.00693663	0.045393	-3.84442	O+
hsa-miR-135b-5p	30.1449	2.49298	0.723094	3.44766	0.00056547	0.00803938	5.6294	O+
hsa-miR-196b-5p	25.679	2.99125	0.784489	3.81299	0.000137294	0.00320623	7.95163	O+
hsa-miR-424-5p	49.67	2.51713	0.679533	3.7042	0.000212055	0.00443084	5.72443	O+
hsa-miR-429	291.41	2.0555	0.561132	3.66313	0.000249153	0.00486462	4.15688	O+
hsa-miR-450a-5p	18.9454	2.97859	0.862502	3.45343	0.000553503	0.00803929	7.88217	O+
hsa-miR-451a	6196.25	-2.53799	0.784964	-3.23326	0.00122385	0.0143366	-5.80781	O+
hsa-miR-486-5p	15961.6	-2.25743	0.780638	-2.89178	0.00383072	0.0304159	-4.78138	O+
hsa-miR-486-3p	18.1332	-2.91007	0.747854	-3.89123	9.97381e-05	0.00258235	-7.51655	O+
hsa-miR-499a-5p	41.6025	-3.22564	0.898294	-3.59086	0.000329595	0.00545205	-9.35439	O+
hsa-miR-455-5p	152.845	2.04643	0.53121	3.8524	0.000116965	0.00296394	4.13084	O+
hsa-miR-582-3p	42.9983	1.93979	0.682464	2.84234	0.00447838	0.0336257	3.83651	O+
hsa-miR-542-3p	14.479	2.84472	0.897285	3.17036	0.00152249	0.0166356	7.18367	O+
hsa-miR-378d	39.3532	-2.82801	0.78553	-3.60013	0.000318055	0.00545205	-7.10094	O+
hsa-miR-450b-5p	18.1942	3.02733	0.836067	3.62091	0.000293564	0.005379	8.15298	O+
hsa-miR-301b-3p	49.8226	2.09884	0.66395	3.16114	0.00157154	0.0168622	4.28364	O+
hsa-miR-944	15.2363	3.50414	0.858844	4.08006	4.50234e-05	0.00145894	11.3462	O+
hsa-miR-548k	136.273	2.76192	0.723255	3.81874	0.000134135	0.00320623	6.783	O+
hsa-miR-4662a-5p	15.8797	2.45247	0.799115	3.06898	0.00214791	0.021318	5.47351	O+
hsa-miR-7974	20.1214	2.11513	0.772664	2.73745	0.00619183	0.0421398	4.33228	O+
10_ACTGGACTTGGAGTCAGAAGA_hsa-mir-378c	29.0544	-2.47184	0.749713	-3.29704	0.00097708	0.0117546	-5.5475	O+
10_CAGCAGCAATTCATGTTTTGA_hsa-mir-424	88.1149	1.75911	0.604816	2.9085	0.00363162	0.0292247	3.38489	O+
10_CAGCAGCAATTCATGTTTTGAAT_hsa-mir-424	20.7665	3.48435	0.865998	4.02351	5.73377e-05	0.00173514	11.1916	O+
10_TTTTGCAATATGTTCCTGAAT_hsa-mir-450b	61.4182	2.67008	0.654669	4.07852	4.5324e-05	0.00145894	6.36464	O+
11_GTGCCTACTGAGCTGAAACACAGT_hsa-mir-24-2	38.8456	2.02212	0.678048	2.98227	0.00286115	0.0255339	4.06181	O+
14_GGATATCATCATATACTGTA_hsa-mir-144	63.9393	-2.03055	0.736503	-2.75701	0.00583322	0.0403917	-4.0856	O+
14_GGATATCATCATATACTGTAA_hsa-mir-144	25.9556	-2.10156	0.760599	-2.76304	0.00572661	0.0398853	-4.29174	O+
14_GGATATCATCATATACTGTAAGT_hsa-mir-144	321.012	-2.19192	0.753549	-2.90879	0.00362832	0.0292247	-4.56912	O+
14_TAGCAGCACAGAAATATTGGCAA_hsa-mir-195	25.8648	-2.04096	0.638052	-3.19873	0.00138035	0.0155094	-4.11518	O+
14_TCTGGCTCCGTGTCTTCACT_hsa-mir-149	23.1003	1.956	0.69534	2.81302	0.00490793	0.0356423	3.87986	O+
15_CATAAAGTAGAAAGCACTAAAA_hsa-mir-142	25.3604	-2.4387	0.782772	-3.11547	0.00183651	0.0191009	-5.42154	O+
15_GATATCATCATATACTGTAAGT_hsa-mir-144	16.9244	-2.13157	0.747518	-2.85153	0.004351	0.0330066	-4.38194	O+
15_GATATCATCATATACTGTAAGTT_hsa-mir-144	12.4973	-2.66234	0.884495	-3.01002	0.00261234	0.023933	-6.33061	O+
15_GTCCAGTTTTCCCAGGAATCCC_hsa-mir-145	80.0978	-1.96909	0.721178	-2.73038	0.0063262	0.042247	-3.9152	O+
15_TATGGCTTTTCATTCCTATGTG_hsa-mir-135b	20.2386	2.19462	0.730703	3.00343	0.00266952	0.0242702	4.57768	O+
15_TCTCCCAACCCTTGTACCAGT_hsa-mir-150	989.833	-1.92215	0.717489	-2.67899	0.00738444	0.0477982	-3.78986	O+
16_AAACCGTTACCATTACTGAGT_hsa-mir-451a	8589.77	-2.20273	0.779386	-2.82624	0.0047098	0.0346257	-4.6035	O+
16_AAACCGTTACCATTACTGAGTTT_hsa-mir-451a	4199.89	-2.76245	0.787006	-3.51007	0.000447987	0.00684041	-6.78546	O+
16_AAACCGTTACCATTACTGAGTTTAGT_hsa-mir-451a	196.145	-2.27694	0.785842	-2.89746	0.003762	0.0300707	-4.8465	O+
16_TGTAAACATCCTACACTCTCA_hsa-mir-30c-1	48.1723	-1.95155	0.60376	-3.23234	0.00122782	0.0143366	-3.86791	O+
16_TGTTTGCAGAGGAAACTGAGAC_hsa-mir-452	24.9568	3.54354	0.808847	4.38098	1.18149e-05	0.000485225	11.6604	O+
17_CAGAGCTTAGCTGATTGGTGAAC_hsa-mir-27b	13.5077	3.27154	0.892533	3.66546	0.000246897	0.00486462	9.65677	O+
18_AGAGCTTAGCTGATTGGTGAACA_hsa-mir-27b	18.562	2.59964	0.781381	3.32698	0.000877914	0.0110063	6.06136	O+
22_TTTGGCAATGGTAGAACTCACAC_hsa-mir-182	386.842	1.63834	0.567619	2.88634	0.00389746	0.0305386	3.11308	O+
22_TTTGGCAATGGTAGAACTCACACTG_hsa-mir-182	319.572	2.54333	0.535047	4.75347	1.99957e-06	0.000108249	5.82932	O+
22_TTTGGCAATGGTAGAACTCACACTGA_hsa-mir-182	26.0503	1.82041	0.6506	2.79804	0.00514132	0.0366665	3.53181	O+
22_TTTGGCAATGGTAGAACTCACACTGG_hsa-mir-182	219.329	2.52804	0.523719	4.8271	1.38537e-06	9.36499e-05	5.76789	O+
22_TTTGGCAATGGTAGAACTCACACTGGT_hsa-mir-182	27.1096	2.48248	0.691053	3.59231	0.000327757	0.00545205	5.58856	O+
22_TTTGGCAATGGTAGAACTCACACTGT_hsa-mir-182	67.8688	2.57124	0.611757	4.20305	2.63341e-05	0.000950423	5.94322	O+
24_ACCTGGCATACAATGTAGATTTC_hsa-mir-221	17.7026	2.04509	0.739048	2.7672	0.00565398	0.0396111	4.127	O+
24_ACCTGGCATACAATGTAGATTTCTGT_hsa-mir-221	32.9439	1.90245	0.691527	2.75109	0.00593979	0.0408919	3.73848	O+
24_TAGGTAGTTTCATGTTGTTGGGA_hsa-mir-196a-2	21.0812	4.46082	0.957663	4.65802	3.19266e-06	0.000156104	22.0211	O+
26_AGTGGTTCTTAACAGTTCAACA_hsa-mir-203a	26.8244	1.84365	0.693789	2.65737	0.00787533	0.0495206	3.58918	O+
26_TATGGCACTGGTAGAATTCACTG_hsa-mir-183	136.51	2.25521	0.550429	4.09718	4.18214e-05	0.00142312	4.77403	O+
26_TATGGCACTGGTAGAATTCACTGT_hsa-mir-183	20.0754	2.36288	0.76008	3.10873	0.00187895	0.0192917	5.14397	O+
27_ATGGCACTGGTAGAATTCACTG_hsa-mir-183	84.6745	1.99541	0.581259	3.4329	0.000597155	0.00836719	3.98729	O+
3_ACCTTCTTGTATAAGCACTGTGCTAAAATTGCAGAC_hsa-mir-1248	16.4531	-3.02892	0.83425	-3.63071	0.000282647	0.00525989	-8.16196	O+
3_TTAATGCTAATCGTGATAGGGAT_hsa-mir-155	22.3766	-1.96838	0.722208	-2.7255	0.0064204	0.042247	-3.91328	O+
33_TCCTTCATTCCACCGGAGTC_hsa-mir-205	245.261	3.02135	0.539119	5.60423	2.0918e-08	9.81138e-06	8.11924	O+
33_TCCTTCATTCCACCGGAGTCT_hsa-mir-205	1084.74	2.22031	0.514496	4.31551	1.59232e-05	0.000611758	4.65995	O+
33_TCCTTCATTCCACCGGAGTCTGA_hsa-mir-205	1362.49	2.54583	0.585395	4.34891	1.36817e-05	0.000543163	5.83944	O+
33_TCCTTCATTCCACCGGAGTCTGT_hsa-mir-205	4450.02	2.61608	0.508824	5.14142	2.72665e-07	2.95221e-05	6.13081	O+
33_TCCTTCATTCCACCGGAGTCTGTT_hsa-mir-205	445.411	2.9041	0.561644	5.17071	2.33207e-07	2.77749e-05	7.48551	O+
4_TGAGGTAGTAGTTTGTACAGT_hsa-let-7g	1638.89	-1.41834	0.503922	-2.8146	0.00488374	0.0356423	-2.67278	O+
41_TAGCACCATCTGAAATCGGTAA_hsa-mir-29a	84.0496	-1.80656	0.63576	-2.84158	0.00448908	0.0336257	-3.49808	O+
41_TAGCACCATCTGAAATCGGTAAA_hsa-mir-29a	26.1028	-2.3649	0.714251	-3.31103	0.000929549	0.0114133	-5.15118	O+
41_TAGCACCATCTGAAATCGGTAAG_hsa-mir-29a	20.0394	-2.16444	0.72278	-2.9946	0.00274801	0.0247946	-4.48293	O+
41_TAGCACCATCTGAAATCGGTAG_hsa-mir-29a	19.4082	-2.21699	0.749614	-2.95751	0.00310139	0.0266744	-4.64921	O+
41_TAGCACCATCTGAAATCGGTTGA_hsa-mir-29a	18.5913	-2.33579	0.681753	-3.42616	0.000612189	0.00845409	-5.04828	O+
42_ACTGGACTTGGAGTCAGAAG_hsa-mir-378a	255.067	-2.05228	0.723721	-2.83573	0.00457214	0.0338224	-4.1476	O+
42_ACTGGACTTGGAGTCAGAAGG_hsa-mir-378a	2838.93	-2.42789	0.754823	-3.2165	0.00129765	0.0149295	-5.38105	O+
43_TAATACTGCCGGGTAATGATG_hsa-mir-200c	15.5788	2.06717	0.772747	2.67509	0.007471	0.0478385	4.19062	O+
43_TAATACTGCCGGGTAATGATGG_hsa-mir-200c	135.005	1.78384	0.603394	2.95634	0.00311313	0.0266744	3.44341	O+
43_TAATACTGCCGGGTAATGATGGAT_hsa-mir-200c	40.5203	1.71213	0.637621	2.68518	0.00724915	0.0471789	3.27643	O+
44_ATCACATTGCCAGGGATTTCCAA_hsa-mir-23a	108.508	1.53513	0.533429	2.87786	0.00400382	0.0310163	2.89815	O+
44_ATCACATTGCCAGGGATTTCCAAT_hsa-mir-23a	57.5721	1.88114	0.612769	3.06989	0.00214134	0.021318	3.68365	O+
44_TACTAGACTGAAGCTCCTTGAGG_hsa-mir-151a	157.124	1.90795	0.5248	3.63557	0.000277368	0.00524358	3.75275	O+
44_TACTAGACTGAAGCTCCTTGAGGA_hsa-mir-151a	22.574	1.95014	0.682722	2.85642	0.00428443	0.03271	3.86413	O+
44_TCCCCCAGGTGTGATTCTGAAA_hsa-mir-361	30.9225	-2.34482	0.752941	-3.11422	0.00184434	0.0191009	-5.07997	O+
45_CAACACCAGTCGATGGGCTGTC_hsa-mir-21	366.198	3.04181	0.580453	5.24041	1.60223e-07	2.38533e-05	8.23523	O+
45_CAACACCAGTCGATGGGCTGTCT_hsa-mir-21	59.5886	2.9988	0.640117	4.68476	2.80282e-06	0.000145137	7.99333	O+
46_CTTTCAGTCGGATGTTTGCAGT_hsa-mir-30a	40.7072	-1.94072	0.726677	-2.67067	0.00756997	0.048213	-3.83896	O+
46_TACAGTACTGTGATAACTGA_hsa-mir-101-1	310.858	-1.45481	0.519258	-2.8017	0.00508336	0.0364716	-2.7412	O+
46_TACAGTACTGTGATAACTGAAA_hsa-mir-101-1	262.56	-1.8176	0.510685	-3.55914	0.000372067	0.00600301	-3.52495	O+
46_TACAGTACTGTGATAACTGAAGT_hsa-mir-101-1	128.08	-1.99073	0.529584	-3.75904	0.000170569	0.003762	-3.97437	O+
46_TACAGTACTGTGATAACTGAAT_hsa-mir-101-1	686.209	-1.5176	0.499788	-3.0365	0.00239344	0.0222702	-2.86315	O+
46_TACAGTACTGTGATAACTGAC_hsa-mir-101-1	66.4459	-1.74887	0.547815	-3.19245	0.00141072	0.0156308	-3.36096	O+
46_TACAGTACTGTGATAACTGACC_hsa-mir-101-1	130.375	-1.88736	0.553463	-3.41009	0.000649404	0.00869034	-3.69958	O+
46_TACAGTACTGTGATAACTGACT_hsa-mir-101-1	1199.9	-1.94093	0.529773	-3.66371	0.000248592	0.00486462	-3.83954	O+
46_TACAGTACTGTGATAACTGT_hsa-mir-101-1	16.9849	-1.93024	0.707315	-2.72897	0.00635328	0.042247	-3.81118	O+
48_TACAGTACTGTGATAACTGA_hsa-mir-101-2	313.278	-1.5727	0.514004	-3.05971	0.00221555	0.0215395	-2.97461	O+
48_TACAGTACTGTGATAACTGAAA_hsa-mir-101-2	252.443	-1.79462	0.506533	-3.54295	0.000395673	0.00620062	-3.46924	O+
48_TACAGTACTGTGATAACTGAAAA_hsa-mir-101-2	23.3981	-2.0951	0.644148	-3.25252	0.00114387	0.0136235	-4.27257	O+
48_TACAGTACTGTGATAACTGAAGA_hsa-mir-101-2	188.981	-1.78969	0.513351	-3.48629	0.000489771	0.00729146	-3.4574	O+
48_TACAGTACTGTGATAACTGAAGT_hsa-mir-101-2	119.478	-1.58117	0.538294	-2.93737	0.0033101	0.0276109	-2.99212	O+
48_TACAGTACTGTGATAACTGAAT_hsa-mir-101-2	677.894	-1.46146	0.498102	-2.93405	0.0033457	0.0276109	-2.75386	O+
48_TACAGTACTGTGATAACTGACC_hsa-mir-101-2	118.884	-1.9052	0.566048	-3.36579	0.000763237	0.00974384	-3.74561	O+
48_TACAGTACTGTGATAACTGACT_hsa-mir-101-2	1210.98	-1.94735	0.528537	-3.68441	0.000229234	0.0047072	-3.85665	O+
5_AACAATATCCTGGTGCTGAGT_hsa-mir-338	56.7468	-4.16183	0.852652	-4.88104	1.05528e-06	8.13576e-05	-17.8993	O+
5_CCCAGTGTTCAGACTACCTGTTT_hsa-mir-199a-1	92.9647	1.55706	0.538987	2.88886	0.00386635	0.0304955	2.94253	O+
5_TGTAAACATCCCCGACTGGAAA_hsa-mir-30d	227.885	-1.80084	0.50813	-3.54405	0.000394024	0.00620062	-3.48423	O+
5_TGTAAACATCCCCGACTGGAAAA_hsa-mir-30d	19.6474	-2.08815	0.661874	-3.1549	0.00160554	0.0170732	-4.25201	O+
5_TGTAAACATCCTCGACTGGAAA_hsa-mir-30a	102.047	-1.70547	0.61547	-2.771	0.00558844	0.0393836	-3.26135	O+
50_CAGTGCAATGATGAAAGGGCATT_hsa-mir-130b	33.5668	2.07704	0.669708	3.10141	0.00192604	0.0196061	4.21939	O+
50_TAATACTGTCTGGTAAAACCG_hsa-mir-429	423.715	2.53266	0.602195	4.20572	2.60251e-05	0.000950423	5.78638	O+
50_TAGCACCATTTGAAATCAGTGA_hsa-mir-29b-1	12.3135	-2.20185	0.828912	-2.65631	0.00790002	0.0495206	-4.60069	O+
50_TTCACAGTGGCTAAGTTCCG_hsa-mir-27a	6592.96	1.9002	0.498318	3.81323	0.000137164	0.00320623	3.73265	O+
51_TCGTACCGTGAGTAATAATGAA_hsa-mir-126	46.81	-1.62125	0.593796	-2.73032	0.00632731	0.042247	-3.07642	O+
52_GTAGTGTTTCCTACTTTATGG_hsa-mir-142	30.3637	-2.08905	0.706023	-2.9589	0.00308741	0.0266744	-4.25468	O+
53_AAATTATTGTACATCGGATGA_hsa-mir-944	29.9609	1.87613	0.701304	2.6752	0.00746843	0.0478385	3.67089	O+
53_AAATTATTGTACATCGGATGAGA_hsa-mir-944	49.0163	2.06152	0.609718	3.3811	0.000721959	0.00955392	4.17425	O+
53_GCAGTCCATGGGCATATACACT_hsa-mir-455	43.7632	2.08715	0.70881	2.94458	0.00323392	0.0273163	4.24907	O+
53_TAACACTGTCTGGTAACGATGTT_hsa-mir-200a	304.155	2.705	0.541374	4.99655	5.83652e-07	4.96521e-05	6.52059	O+
53_TAACACTGTCTGGTAACGATGTTT_hsa-mir-200a	17.4926	3.25663	0.819621	3.97334	7.08732e-05	0.00196044	9.55747	O+
53_TAGCACCATTTGAAATCGGTAA_hsa-mir-29c	49.6073	-2.23803	0.628926	-3.5585	0.000372983	0.00600301	-4.71753	O+
53_TAGCACCATTTGAAATCGGTAAA_hsa-mir-29c	21.4516	-2.20996	0.753588	-2.93259	0.00336152	0.0276109	-4.62663	O+
53_TAGCACCATTTGAAATCGGTTAA_hsa-mir-29c	163.928	-1.7002	0.497118	-3.42011	0.000625951	0.00847168	-3.24946	O+
53_TAGCACCATTTGAAATCGGTTAG_hsa-mir-29c	20.4461	-1.89613	0.668532	-2.83627	0.00456441	0.0338224	-3.72215	O+
53_TAGCACCATTTGAAATCGGTTGA_hsa-mir-29c	12.0794	-2.62946	0.762842	-3.44692	0.000567009	0.00803938	-6.18794	O+
54_AATTATTGTACATCGGATGAGA_hsa-mir-944	11.68	2.86447	0.863919	3.31567	0.000914252	0.0113424	7.28267	O+
56_CAACTAGACTGTGAGCTTCTAGA_hsa-mir-708	39.1228	2.2039	0.643702	3.42379	0.000617553	0.00845409	4.60722	O+
56_TAATACTGCCTGGTAATGATGAC_hsa-mir-200b	2103.03	2.9261	0.578471	5.05833	4.2294e-07	4.19768e-05	7.60051	O+
56_TAATACTGCCTGGTAATGATGACA_hsa-mir-200b	145.706	2.461	0.612237	4.01969	5.8275e-05	0.00173514	5.50599	O+
56_TAATACTGCCTGGTAATGATGACT_hsa-mir-200b	871.579	2.42402	0.521923	4.6444	3.41074e-06	0.000156238	5.36664	O+
57_AATACTGCCTGGTAATGATGACT_hsa-mir-200b	140.474	1.95663	0.562423	3.47893	0.00050342	0.00740214	3.88154	O+
57_ATCACATTGCCAGGGATTACCATT_hsa-mir-23b	51.2628	1.71213	0.609651	2.80838	0.00497912	0.0359402	3.27645	O+
58_TAACACTGTCTGGTAAAGATG_hsa-mir-141	5866.01	2.19206	0.55241	3.96817	7.24261e-05	0.00196044	4.56956	O+
58_TAACACTGTCTGGTAAAGATGGC_hsa-mir-141	392.663	2.87866	0.546858	5.264	1.40957e-07	2.38533e-05	7.35466	O+
58_TAACACTGTCTGGTAAAGATGGCT_hsa-mir-141	49.7485	2.56424	0.647482	3.96032	7.48502e-05	0.00198103	5.91442	O+
6_TGTAAACATCCTACACTCTCA_hsa-mir-30c-2	41.3815	-1.81649	0.66575	-2.72849	0.0063626	0.042247	-3.52223	O+
6_TGTAAACATCCTACACTCTCAGA_hsa-mir-30c-2	15.2556	-2.27576	0.749275	-3.03728	0.00238721	0.0222702	-4.84253	O+
60_TATTGCACTCGTCCCGGCCA_hsa-mir-92b	30.6024	2.11461	0.722501	2.92679	0.00342481	0.027938	4.33073	O+
60_TATTGCACTCGTCCCGGCCT_hsa-mir-92b	266.905	2.01783	0.573224	3.52015	0.000431305	0.00667122	4.04975	O+
60_TATTGCACTCGTCCCGGCCTT_hsa-mir-92b	35.9385	2.00517	0.673054	2.97922	0.00288986	0.0255339	4.01437	O+
60_TTCACAGTGGCTAAGTTCTG_hsa-mir-27b	43027	1.77315	0.493096	3.59594	0.000323217	0.00545205	3.41799	O+
61_TACCACAGGGTAGAACCACGA_hsa-mir-140	13.7731	-2.25945	0.770336	-2.93307	0.00335627	0.0276109	-4.78809	O+
61_TACCACAGGGTAGAACCACGGAA_hsa-mir-140	458.875	-1.83628	0.572724	-3.20623	0.00134487	0.0152547	-3.57089	O+
62_ACCACAGGGTAGAACCACGGAA_hsa-mir-140	119.037	-1.72513	0.512867	-3.36371	0.000769035	0.00974384	-3.30611	O+
62_ACCACAGGGTAGAACCACGGAAA_hsa-mir-140	59.8909	-2.18457	0.570363	-3.83013	0.000128076	0.0031779	-4.5459	O+
62_ACCACAGGGTAGAACCACGGACA_hsa-mir-140	73.6575	-1.93268	0.573874	-3.36777	0.000757783	0.00974384	-3.81763	O+
62_TCAGTGCATCACAGAACTTTGTTT_hsa-mir-148b	354.805	1.53419	0.501616	3.0585	0.00222448	0.0215395	2.89626	O+
62_TTGTGAAATGTTTAGGACCACT_hsa-mir-203a	15.3566	3.00836	0.834325	3.60574	0.000311262	0.00545205	8.04649	O+
64_GTGAAATGTTTAGGACCACT_hsa-mir-203a	814.323	3.20881	0.575544	5.57528	2.47138e-08	9.81138e-06	9.2459	O+
64_GTGAAATGTTTAGGACCACTA_hsa-mir-203a	154.226	2.16658	0.595353	3.63915	0.000273538	0.00524358	4.48957	O+
64_GTGAAATGTTTAGGACCACTAGA_hsa-mir-203a	684.343	1.68074	0.564674	2.97649	0.00291571	0.0255339	3.20593	O+
65_CTGTGCGTGTGACAGCGGCT_hsa-mir-210	48.8471	1.87991	0.598702	3.13997	0.00168965	0.0178086	3.68051	O+
65_CTGTGCGTGTGACAGCGGCTGAT_hsa-mir-210	28.4604	1.7791	0.670226	2.65448	0.00794297	0.0495292	3.43213	O+
65_CTGTGCGTGTGACAGCGGCTGT_hsa-mir-210	26.8622	2.17134	0.675342	3.21517	0.00130367	0.0149295	4.50441	O+
65_TGAAATGTTTAGGACCACTA_hsa-mir-203a	74.6047	2.49063	0.66768	3.73028	0.000191265	0.00414175	5.62025	O+
65_TGAAATGTTTAGGACCACTAGA_hsa-mir-203a	806.288	1.89939	0.638019	2.97701	0.00291076	0.0255339	3.73055	O+
65_TTTGGTCCCCTTCAACCAGC_hsa-mir-133b	16.4164	-4.07317	0.916269	-4.44539	8.7733e-06	0.000387	-16.8324	O+
68_AGCTACATCTGGCTACTGGGTCTC_hsa-mir-222	596.811	1.53065	0.501602	3.05152	0.00227685	0.0217396	2.88916	O+
68_AGCTACATCTGGCTACTGGGTCTCT_hsa-mir-222	191.682	1.58662	0.551419	2.87733	0.0040105	0.0310163	3.00344	O+
7_AGGCAAGATGCTGGCATAGC_hsa-mir-31	19.0222	2.40502	0.789137	3.04766	0.00230629	0.0217999	5.29645	O+
7_AGGCAAGATGCTGGCATAGCTG_hsa-mir-31	1218.5	3.38616	0.619142	5.46913	4.5226e-08	1.07728e-05	10.4553	O+
7_AGGCAAGATGCTGGCATAGCTGT_hsa-mir-31	250.45	3.1599	0.655196	4.82283	1.41536e-06	9.36499e-05	8.93768	O+
7_CAAGTCACTAGTGGTTCCGTTT_hsa-mir-224	77.7287	3.4098	0.679274	5.01978	5.17312e-07	4.73937e-05	10.628	O+
7_CAAGTCACTAGTGGTTCCGTTTA_hsa-mir-224	15.1509	2.62758	0.823414	3.19108	0.0014174	0.0156308	6.1799	O+
7_CAAGTCACTAGTGGTTCCGTTTAG_hsa-mir-224	65.104	3.23123	0.671686	4.81063	1.50453e-06	9.43105e-05	9.3907	O+
7_CAAGTCACTAGTGGTTCCGTTTAGT_hsa-mir-224	14.6418	2.85636	0.864702	3.30329	0.000955585	0.0116133	7.24185	O+
7_TAGCTTATCAGACTGATGTTGAC_hsa-mir-21	10687.7	2.4539	0.527417	4.65266	3.27673e-06	0.000156104	5.47893	O+
7_TAGCTTATCAGACTGATGTTGACA_hsa-mir-21	824.873	2.04764	0.543568	3.76703	0.000165203	0.00371239	4.13428	O+
7_TAGCTTATCAGACTGATGTTGACC_hsa-mir-21	748.811	3.37762	0.613121	5.50889	3.61112e-08	1.07521e-05	10.3935	O+
7_TAGCTTATCAGACTGATGTTGACT_hsa-mir-21	12096.4	2.82187	0.590277	4.78058	1.74788e-06	9.91296e-05	7.07079	O+
9_AGGGCTTAGCTGCTTGTGAGC_hsa-mir-27a	14.6134	2.416	0.7919	3.05089	0.00228165	0.0217396	5.33689	O+
hsa-miR-17-5p	651.301	1.56353	0.604769	2.58533	0.00972852	0.0408161	2.95576	O-
hsa-miR-21-5p	49844.2	1.55611	0.488916	3.18279	0.00145866	0.0114334	2.94061	O-
hsa-miR-21-3p	5402.76	2.13582	0.838045	2.54857	0.0108166	0.0437004	4.39486	O-
hsa-miR-23a-5p	16.1152	2.31932	0.765908	3.0282	0.00246018	0.0159764	4.99097	O-
hsa-miR-24-3p	341.219	1.42664	0.531044	2.68648	0.00722088	0.0330494	2.6882	O-
hsa-miR-26b-5p	1621.05	-0.972283	0.386255	-2.51721	0.011829	0.0467798	-1.96194	O-
hsa-miR-27a-5p	145.046	2.82369	0.651666	4.33303	1.47069e-05	0.000310505	7.07971	O-
hsa-miR-30a-3p	127.567	-2.16031	0.615261	-3.51121	0.000446076	0.00455633	-4.47011	O-
hsa-miR-31-5p	440.5	4.13543	0.696367	5.93858	2.87504e-09	4.70429e-07	17.5747	O-
hsa-miR-92a-1-5p	30.2809	2.34859	0.810446	2.8979	0.00375667	0.0209255	5.09327	O-
hsa-miR-96-5p	60.6307	2.69999	0.768805	3.51193	0.000444869	0.00455633	6.49797	O-
hsa-miR-101-3p	1070.53	-1.39294	0.449563	-3.09843	0.00194548	0.0138404	-2.62613	O-
hsa-miR-196a-5p	19.171	3.44251	1.07093	3.2145	0.00130671	0.0104938	10.8717	O-
hsa-miR-182-5p	7436.12	2.33169	0.592426	3.93583	8.29095e-05	0.00126196	5.03394	O-
hsa-miR-183-5p	392.883	2.15021	0.599081	3.58918	0.000331724	0.00364896	4.43891	O-
hsa-miR-203a-3p	4774.63	2.1391	0.502186	4.25956	2.04826e-05	0.000412487	4.40486	O-
hsa-miR-204-5p	47.7062	-4.04235	0.817497	-4.94478	7.62284e-07	3.18825e-05	-16.4766	O-
hsa-miR-205-5p	22852.3	2.98262	0.521091	5.72379	1.04173e-08	1.36363e-06	7.90418	O-
hsa-miR-205-3p	27.8314	3.06535	0.783943	3.91017	9.22305e-05	0.0013267	8.37071	O-
hsa-miR-210-3p	370.714	2.45184	0.68563	3.57604	0.000348842	0.00377384	5.47113	O-
hsa-miR-223-3p	197.337	1.0987	0.43515	2.52489	0.0115736	0.0461174	2.14162	O-
hsa-miR-224-5p	52.9241	4.92202	0.949241	5.18521	2.1577e-07	1.08632e-05	30.3162	O-
hsa-miR-200b-5p	23.6579	3.14549	0.783789	4.01318	5.99055e-05	0.000980204	8.84885	O-
hsa-miR-200b-3p	193.359	2.5202	0.610175	4.1303	3.62298e-05	0.000658678	5.73662	O-
hsa-miR-27b-5p	532.119	2.86825	0.692705	4.14066	3.46312e-05	0.000647603	7.3018	O-
hsa-miR-141-5p	399.437	3.76662	0.581022	6.48276	9.00608e-11	2.94724e-08	13.6103	O-
hsa-miR-141-3p	180.08	3.10723	0.534286	5.81566	6.03948e-09	8.78408e-07	8.61724	O-
hsa-miR-143-3p	25441.7	-1.63759	0.628946	-2.60371	0.00922212	0.0393217	-3.11146	O-
hsa-miR-144-5p	274.333	-2.24648	0.823659	-2.72744	0.0063827	0.0309209	-4.74525	O-
hsa-miR-145-5p	814.073	-2.07874	0.608649	-3.41534	0.000637029	0.00583126	-4.22439	O-
hsa-miR-125a-5p	1224.32	1.76538	0.46447	3.80085	0.0001442	0.00183261	3.39964	O-
hsa-miR-184	12.8228	-3.83753	0.839095	-4.57342	4.79826e-06	0.000130852	-14.2959	O-
hsa-miR-200c-3p	1112.3	2.58836	0.489805	5.28447	1.26072e-07	7.17516e-06	6.01414	O-
hsa-miR-29c-3p	359.642	-1.2015	0.445751	-2.69545	0.00702944	0.0327457	-2.29978	O-
hsa-miR-200a-5p	106.675	3.46448	0.657186	5.2717	1.35169e-07	7.37237e-06	11.0386	O-
hsa-miR-200a-3p	216.523	2.6204	0.550919	4.75641	1.97061e-06	6.97171e-05	6.14921	O-
hsa-miR-301a-3p	630.575	1.54406	0.557272	2.77074	0.00559283	0.0280498	2.91613	O-
hsa-miR-130b-3p	89.5526	2.06129	0.587353	3.50946	0.00044902	0.00455633	4.1736	O-
hsa-miR-363-3p	28.6437	-1.78882	0.60829	-2.94073	0.00327436	0.0193943	-3.45532	O-
hsa-miR-151a-3p	1584.86	1.80333	0.526719	3.42371	0.000617723	0.00569436	3.49026	O-
hsa-miR-135b-5p	40.1347	2.46502	0.631147	3.90562	9.39825e-05	0.00133721	5.52136	O-
hsa-miR-338-3p	49.9234	-1.78607	0.624903	-2.85816	0.00426102	0.0229534	-3.44875	O-
hsa-miR-335-3p	85.7149	1.76632	0.647842	2.72647	0.00640151	0.0309209	3.40186	O-
hsa-miR-424-5p	77.2652	2.54896	0.77137	3.30447	0.000951576	0.0083196	5.85214	O-
hsa-miR-424-3p	16.9847	2.68426	0.967063	2.77568	0.00550863	0.0277338	6.4275	O-
hsa-miR-429	550.694	2.50135	0.584191	4.28174	1.85438e-05	0.000379278	5.66216	O-
hsa-miR-450a-5p	13.9475	2.15232	0.837529	2.56984	0.0101745	0.0420378	4.44541	O-
hsa-miR-451a	6357.67	-2.31368	0.81169	-2.85045	0.00436573	0.023421	-4.9715	O-
hsa-miR-486-5p	16049.3	-2.3015	0.759281	-3.03116	0.00243614	0.0159445	-4.92971	O-
hsa-miR-486-3p	18.5588	-2.57701	0.683262	-3.77163	0.000162185	0.00202191	-5.96702	O-
hsa-miR-499a-5p	40.3969	-3.0178	0.990017	-3.04824	0.00230189	0.0156123	-8.09934	O-
hsa-miR-455-5p	431.897	2.93028	0.753957	3.88653	0.000101686	0.00142631	7.62258	O-
hsa-miR-455-3p	26.7269	2.38843	0.875563	2.72787	0.00637443	0.0309209	5.23586	O-
hsa-miR-421	74.8087	2.15603	0.727024	2.96555	0.00302138	0.0185555	4.45686	O-
hsa-miR-542-3p	17.3861	2.68505	0.887345	3.02593	0.00247866	0.0159831	6.43102	O-
hsa-miR-378d	41.1462	-2.39351	0.783277	-3.05576	0.00224487	0.0154717	-5.25434	O-
hsa-miR-450b-5p	14.6102	2.2478	0.859238	2.61603	0.00889579	0.038179	4.74956	O-
hsa-miR-708-5p	183.139	2.30175	0.555052	4.14691	3.36995e-05	0.000639313	4.93056	O-
hsa-miR-708-3p	52.0004	2.05888	0.694555	2.96432	0.00303351	0.0185555	4.16664	O-
hsa-miR-301b-3p	93.3747	2.52686	0.686289	3.68192	0.000231485	0.00270548	5.76316	O-
hsa-miR-941	371.419	1.51024	0.574409	2.62921	0.00855828	0.0378473	2.84858	O-
hsa-miR-944	51.2838	4.54611	0.894096	5.08459	3.68412e-07	1.72233e-05	23.3623	O-
hsa-miR-1180-3p	26.0413	2.30596	0.792535	2.9096	0.00361889	0.0207769	4.94497	O-
hsa-miR-548k	227.894	2.94343	0.777666	3.78495	0.000153739	0.00193504	7.69237	O-
hsa-miR-664a-3p	39.137	-1.56888	0.61516	-2.55035	0.0107614	0.0436121	-2.96673	O-
hsa-miR-1307-5p	1005.6	1.30397	0.520301	2.50618	0.0122043	0.0481187	2.46907	O-
hsa-miR-4662a-5p	25.6276	2.52389	0.870535	2.89924	0.00374064	0.0209255	5.75132	O-
0_TCCTGTACTGAGCTGCCCCG_hsa-mir-486-2	221.556	-1.8589	0.736386	-2.52436	0.011591	0.0461174	-3.62731	O-
0_TCCTGTACTGAGCTGCCCCGA_hsa-mir-486-2	3195.91	-1.94364	0.73216	-2.65467	0.0079386	0.0355094	-3.84676	O-
10_AAGGAGCTTACAATCTAGCT_hsa-mir-708	41.9862	1.73778	0.646634	2.68742	0.00720066	0.0330494	3.33521	O-
10_AAGGAGCTTACAATCTAGCTG_hsa-mir-708	16.9031	1.99053	0.705468	2.82157	0.00477889	0.0249226	3.97382	O-
10_AAGGAGCTTACAATCTAGCTGG_hsa-mir-708	87.0542	1.78949	0.539456	3.31721	0.000909211	0.00809631	3.45692	O-
10_AAGGAGCTTACAATCTAGCTGGGAT_hsa-mir-708	16.9842	2.14223	0.742474	2.88526	0.00391085	0.0215845	4.41445	O-
10_AAGGAGCTTACAATCTAGCTGGGT_hsa-mir-708	32.8006	2.49755	0.680736	3.66889	0.000243603	0.00282191	5.64725	O-
10_ACTGGACTTGGAGTCAGAAGA_hsa-mir-378c	28.939	-2.50228	0.710175	-3.52346	0.000425944	0.00449646	-5.66579	O-
10_CAGCAGCAATTCATGTTTTGA_hsa-mir-424	146.798	1.99649	0.68718	2.90533	0.00366865	0.020789	3.99027	O-
10_CAGCAGCAATTCATGTTTTGAAT_hsa-mir-424	21.3636	3.08377	0.896072	3.44142	0.000578659	0.00541046	8.47825	O-
10_TCGAGGAGCTCACAGTCTAGTA_hsa-mir-151a	554.897	1.57291	0.524876	2.99673	0.00272896	0.0173002	2.97504	O-
10_TTTTGCAATATGTTCCTGAAT_hsa-mir-450b	64.7639	2.14938	0.735179	2.92361	0.00345994	0.0200981	4.43637	O-
11_GTGCCTACTGAGCTGAAACACAG_hsa-mir-24-2	49.9323	1.95832	0.612907	3.19513	0.00139768	0.0110883	3.88609	O-
11_GTGCCTACTGAGCTGAAACACAGT_hsa-mir-24-2	85.852	2.71076	0.656886	4.12669	3.68021e-05	0.000659918	6.54669	O-
11_TGAGGCTCTGTTAGCCTTGGCT_hsa-mir-2467	13.5628	2.34315	0.826767	2.83411	0.00459529	0.0240609	5.07411	O-
12_AACCCGTAGATCCGAACTTGTGG_hsa-mir-100	99.7277	-1.93306	0.618857	-3.1236	0.0017865	0.0131378	-3.81866	O-
13_AACTGTTTGCAGAGGAAACTGAGA_hsa-mir-452	26.2056	3.65433	0.932858	3.91735	8.95266e-05	0.00132652	12.5911	O-
13_AGGCGGAGACTTGGGCAATTGCT_hsa-mir-25	21.963	3.60469	0.928965	3.88032	0.000104318	0.00143739	12.1652	O-
13_CCCATAAAGTAGAAAGCAAA_hsa-mir-142	15.671	-2.1695	0.695702	-3.11843	0.00181814	0.0132958	-4.49868	O-
13_CCCATAAAGTAGAAAGCAAAA_hsa-mir-142	13.5774	-2.56656	0.778249	-3.29786	0.000974242	0.00844558	-5.92395	O-
13_CCCATAAAGTAGAAAGCACTAAA_hsa-mir-142	38.4028	-2.19345	0.724497	-3.02755	0.00246542	0.0159764	-4.57399	O-
14_GGATATCATCATATACTGTA_hsa-mir-144	68.8133	-1.83786	0.701452	-2.62007	0.00879105	0.038179	-3.57479	O-
14_GGATATCATCATATACTGTAA_hsa-mir-144	25.2446	-2.38764	0.766256	-3.11598	0.00183335	0.013321	-5.233	O-
14_GGATATCATCATATACTGTAAGT_hsa-mir-144	336.888	-2.00066	0.778905	-2.56855	0.0102124	0.0420378	-4.00183	O-
14_GTATGTGCCTTTGGACTACA_hsa-mir-455	19.9223	3.147	0.996156	3.15914	0.00158234	0.0120187	8.85811	O-
14_TAGCAGCACAGAAATATTGGCAA_hsa-mir-195	26.4413	-2.08687	0.600005	-3.4781	0.000504987	0.00500778	-4.24827	O-
14_TCCCTGAGACCCTAACTTGT_hsa-mir-125b-1	71.6023	-1.89905	0.624636	-3.04025	0.00236384	0.015736	-3.72967	O-
14_TCCCTGAGACCCTTTAACCTGTGG_hsa-mir-125a	174.878	1.20674	0.449734	2.68323	0.00729148	0.0331408	2.30815	O-
14_TCCCTGAGACTCTAACTTGTGA_hsa-mir-125b-1	41.5517	-2.58934	0.638941	-4.05255	5.06624e-05	0.00085022	-6.01824	O-
14_TCTGGCTCCGTGTCTTCACT_hsa-mir-149	68.8461	3.09089	0.673604	4.58858	4.46271e-06	0.000124291	8.52019	O-
14_TCTGGCTCCGTGTCTTCACTC_hsa-mir-149	83.3254	2.37857	0.71406	3.33105	0.000865187	0.00775706	5.20021	O-
14_TCTGGCTCCGTGTCTTCACTCC_hsa-mir-149	103.531	2.56778	0.831665	3.08752	0.00201836	0.0142813	5.92896	O-
15_CATAAAGTAGAAAGCACTAAAA_hsa-mir-142	22.9779	-3.15268	0.817219	-3.85782	0.000114404	0.00152811	-8.89308	O-
15_CATCTTACCGGACAGTGCTGG_hsa-mir-200a	19.8571	4.64078	1.02219	4.54003	5.62469e-06	0.000147209	24.9468	O-
15_GATATCATCATATACTGTAAGT_hsa-mir-144	18.3899	-1.88589	0.742982	-2.53828	0.01114	0.0447307	-3.69582	O-
15_GTCCAGTTTTCCCAGGAATCC_hsa-mir-145	23.7251	-2.21027	0.675244	-3.27329	0.00106303	0.0089199	-4.62762	O-
15_GTCCAGTTTTCCCAGGAATCCC_hsa-mir-145	76.1299	-2.47471	0.637027	-3.88478	0.000102424	0.00142631	-5.55854	O-
15_GTCCAGTTTTCCCAGGAATCCCTT_hsa-mir-145	28.5328	-1.90255	0.690887	-2.75378	0.00589121	0.0291004	-3.73873	O-
15_TATGGCTTTTCATTCCTATGTG_hsa-mir-135b	29.0589	2.25628	0.727092	3.10316	0.00191469	0.0136958	4.77758	O-
15_TCTCCCAACCCTTGTACCAGT_hsa-mir-150	972.059	-2.14463	0.805874	-2.66124	0.00778525	0.0350203	-4.42178	O-
15_TGACCGATTTCTCCTGGTGTT_hsa-mir-29c	13.7987	-1.70408	0.615893	-2.76684	0.00566026	0.0281722	-3.2582	O-
16_AAACCGTTACCATTACTGAG_hsa-mir-451a	1039.85	-2.1508	0.797053	-2.69844	0.00696656	0.0326854	-4.44073	O-
16_AAACCGTTACCATTACTGAGT_hsa-mir-451a	8612.86	-2.2549	0.791455	-2.84905	0.00438494	0.0234281	-4.773	O-
16_AAACCGTTACCATTACTGAGTTT_hsa-mir-451a	4297.44	-2.43933	0.827526	-2.94773	0.00320113	0.0191337	-5.42388	O-
16_TCCCTGAGACCCTAACTTGT_hsa-mir-125b-2	70.4347	-1.83408	0.564024	-3.25178	0.00114685	0.00944164	-3.56545	O-
16_TCCCTGAGACTCTAACTTGTGA_hsa-mir-125b-2	33.5441	-2.22694	0.562632	-3.95807	7.55592e-05	0.00117746	-4.68139	O-
16_TGAGGGGCAGAGAGCGAGACTTTT_hsa-mir-423	84.8665	1.34615	0.501462	2.68446	0.00726474	0.0331343	2.54233	O-
16_TGTAAACATCCTACACTCTCA_hsa-mir-30c-1	55.5475	-1.50601	0.53761	-2.8013	0.00508965	0.0259235	-2.84023	O-
16_TGTAAACATCCTTGACTGGAAA_hsa-mir-30e	65.8148	-1.55002	0.584833	-2.65037	0.0080404	0.0356776	-2.92822	O-
16_TGTTTGCAGAGGAAACTGAGAC_hsa-mir-452	90.0719	4.65924	0.872129	5.34237	9.17385e-08	5.76511e-06	25.268	O-
16_TGTTTGCAGAGGAAACTGAGACA_hsa-mir-452	12.501	3.16599	0.979901	3.23093	0.00123388	0.010032	8.97549	O-
17_CAGAGCTTAGCTGATTGGTGAAC_hsa-mir-27b	32.4865	3.80955	0.936264	4.06889	4.72385e-05	0.00081362	14.0213	O-
18_AGAGCTTAGCTGATTGGTGAACA_hsa-mir-27b	59.1458	3.69958	0.78365	4.72096	2.34739e-06	7.68185e-05	12.9922	O-
22_TTTGGCAATGGTAGAACTCACAC_hsa-mir-182	638.457	1.92177	0.596643	3.22097	0.00127758	0.0103231	3.78887	O-
22_TTTGGCAATGGTAGAACTCACACTG_hsa-mir-182	970.648	3.56271	0.64567	5.51786	3.43158e-08	2.99462e-06	11.8164	O-
22_TTTGGCAATGGTAGAACTCACACTGA_hsa-mir-182	67.773	2.66686	0.760408	3.50715	0.000452941	0.00456077	6.35047	O-
22_TTTGGCAATGGTAGAACTCACACTGG_hsa-mir-182	481.128	3.13908	0.578382	5.42735	5.71977e-08	4.67949e-06	8.80961	O-
22_TTTGGCAATGGTAGAACTCACACTGGT_hsa-mir-182	44.0827	2.68435	0.705641	3.80413	0.000142302	0.00182621	6.42791	O-
22_TTTGGCAATGGTAGAACTCACACTGT_hsa-mir-182	161.109	3.26413	0.668091	4.88576	1.03029e-06	4.08684e-05	9.60732	O-
24_TAGGTAGTTTCATGTTGTTGGGA_hsa-mir-196a-2	11.0491	3.10333	1.11059	2.7943	0.00520117	0.026287	8.59399	O-
26_AGTGGTTCTTAACAGTTCAACA_hsa-mir-203a	42.5397	2.14023	0.55989	3.82258	0.000132062	0.00171158	4.40831	O-
26_TATGGCACTGGTAGAATTCACTG_hsa-mir-183	345.761	3.05898	0.652215	4.69014	2.73024e-06	8.50924e-05	8.33382	O-
26_TATGGCACTGGTAGAATTCACTGT_hsa-mir-183	43.7731	2.86238	0.814095	3.51603	0.000438054	0.00455633	7.27214	O-
27_ATGGCACTGGTAGAATTCACT_hsa-mir-183	103.361	1.95595	0.6732	2.90545	0.0036673	0.020789	3.8797	O-
27_ATGGCACTGGTAGAATTCACTG_hsa-mir-183	239.67	2.95946	0.686392	4.31162	1.62063e-05	0.000336731	7.77832	O-
27_ATGGCACTGGTAGAATTCACTGT_hsa-mir-183	56.4015	2.12294	0.809778	2.62164	0.00875087	0.038179	4.35582	O-
3_ACCTTCTTGTATAAGCACTGTGCTAAAATTGCAGAC_hsa-mir-1248	17.0683	-2.60656	0.760626	-3.42686	0.000610613	0.00566874	-6.09048	O-
3_CTGAGGTAGTAGGTTGTATAGTT_hsa-let-7g	41.1476	1.81553	0.576473	3.14937	0.0016362	0.0123091	3.51989	O-
3_TCCTGTACTGAGCTGCCCCGA_hsa-mir-486-1	3186.87	-1.91202	0.729965	-2.61933	0.0088103	0.038179	-3.76335	O-
3_TTAATGCTAATCGTGATAGGG_hsa-mir-155	23.4271	-1.75071	0.668781	-2.61776	0.0088509	0.038179	-3.36524	O-
3_TTAATGCTAATCGTGATAGGGA_hsa-mir-155	54.3217	-2.23025	0.679681	-3.28131	0.00103325	0.00882007	-4.69214	O-
3_TTAATGCTAATCGTGATAGGGAT_hsa-mir-155	21.8795	-2.16544	0.733051	-2.95401	0.00313676	0.0190094	-4.48603	O-
3_TTAATGCTAATCGTGATAGGGGA_hsa-mir-155	23.416	-1.9726	0.604366	-3.26392	0.00109884	0.00910367	-3.92475	O-
3_TTAATGCTAATCGTGATAGGGT_hsa-mir-155	20.9347	-1.98354	0.707697	-2.80281	0.005066	0.0259039	-3.95461	O-
33_TCCTTCATTCCACCGGAGTC_hsa-mir-205	428.317	3.25995	0.584366	5.57861	2.42451e-08	2.80671e-06	9.57947	O-
33_TCCTTCATTCCACCGGAGTCT_hsa-mir-205	1959.72	2.62196	0.471654	5.55907	2.71218e-08	2.80671e-06	6.15584	O-
33_TCCTTCATTCCACCGGAGTCTGA_hsa-mir-205	1971.48	2.5416	0.639499	3.97437	7.05667e-05	0.00111291	5.82235	O-
33_TCCTTCATTCCACCGGAGTCTGT_hsa-mir-205	6488.97	2.62921	0.550837	4.77311	1.81404e-06	6.59606e-05	6.18685	O-
33_TCCTTCATTCCACCGGAGTCTGTT_hsa-mir-205	570.805	2.7572	0.536228	5.14185	2.72052e-07	1.31895e-05	6.76084	O-
4_TGAGGTAGTAGTTTGTACAG_hsa-let-7g	193.757	-1.86898	0.482625	-3.87253	0.000107713	0.00146667	-3.65274	O-
4_TGAGGTAGTAGTTTGTACAGT_hsa-let-7g	1715.33	-1.53998	0.46949	-3.28011	0.00103765	0.00882007	-2.90791	O-
41_TAGCACCATCTGAAATCGGAAA_hsa-mir-29a	35.8608	-2.13116	0.700266	-3.04335	0.00233959	0.0157052	-4.38069	O-
41_TAGCACCATCTGAAATCGGTAA_hsa-mir-29a	85.4877	-1.90639	0.65564	-2.90768	0.00364117	0.020789	-3.74871	O-
41_TAGCACCATCTGAAATCGGTAAA_hsa-mir-29a	25.2403	-2.52122	0.724281	-3.48099	0.000499555	0.00499174	-5.74067	O-
41_TAGCACCATCTGAAATCGGTAAG_hsa-mir-29a	19.4088	-2.35698	0.7754	-3.03969	0.00236822	0.015736	-5.12296	O-
41_TAGCACCATCTGAAATCGGTAG_hsa-mir-29a	18.5643	-2.50769	0.758076	-3.30796	0.000939767	0.00831186	-5.68708	O-
41_TAGCACCATCTGAAATCGGTAT_hsa-mir-29a	11.4668	-2.56181	0.835434	-3.06645	0.0021662	0.015245	-5.90449	O-
41_TAGCACCATCTGAAATCGGTTAG_hsa-mir-29a	80.7953	-1.46768	0.540231	-2.71677	0.00659226	0.0314937	-2.76577	O-
41_TAGCACCATCTGAAATCGGTTGA_hsa-mir-29a	19.4294	-2.03665	0.667631	-3.05056	0.00228414	0.0155726	-4.10292	O-
42_ACTGGACTTGGAGTCAGAAGG_hsa-mir-378a	3035.14	-2.07206	0.728778	-2.8432	0.00446633	0.0236427	-4.20487	O-
43_TAATACTGCCGGGTAATGAT_hsa-mir-200c	16.9507	3.35568	0.927291	3.61881	0.000295966	0.00328767	10.2367	O-
43_TAATACTGCCGGGTAATGATG_hsa-mir-200c	44.8492	3.17547	0.67527	4.70251	2.56979e-06	8.20452e-05	9.03465	O-
43_TAATACTGCCGGGTAATGATGG_hsa-mir-200c	244.745	2.24172	0.499737	4.48581	7.26379e-06	0.00017608	4.72962	O-
43_TAATACTGCCGGGTAATGATGGAA_hsa-mir-200c	78.572	2.23248	0.642686	3.47368	0.000513377	0.005015	4.69943	O-
43_TAATACTGCCGGGTAATGATGGAT_hsa-mir-200c	106.29	2.68803	0.611702	4.39435	1.11104e-05	0.000250751	6.44435	O-
43_TAATACTGCCGGGTAATGATGGT_hsa-mir-200c	71.5682	1.70712	0.633166	2.69617	0.00701423	0.0327457	3.26509	O-
43_TGCTATGCCAACATATTGCCATC_hsa-mir-31	42.1445	3.5998	0.895378	4.02043	5.80931e-05	0.000962581	12.1241	O-
43_TGGCTCAGTTCAGCAGGAACA_hsa-mir-24-1	191.538	1.69216	0.51404	3.29187	0.000995223	0.0085707	3.23139	O-
44_ATCACATTGCCAGGGATTTC_hsa-mir-23a	298.307	1.27431	0.462634	2.75447	0.00587879	0.0291004	2.41883	O-
44_ATCACATTGCCAGGGATTTCCAA_hsa-mir-23a	189.232	1.90795	0.582683	3.27443	0.00105876	0.0089199	3.75276	O-
44_ATCACATTGCCAGGGATTTCCAAA_hsa-mir-23a	18.6427	2.28801	0.842644	2.71527	0.0066221	0.031497	4.88382	O-
44_ATCACATTGCCAGGGATTTCCAAT_hsa-mir-23a	101.261	2.23809	0.61852	3.61845	0.000296367	0.00328767	4.71771	O-
44_TACTAGACTGAAGCTCCTTGAG_hsa-mir-151a	238.55	1.78064	0.516127	3.45001	0.000560556	0.00531716	3.4358	O-
44_TACTAGACTGAAGCTCCTTGAGG_hsa-mir-151a	275.547	2.26173	0.544998	4.14998	3.32498e-05	0.000639313	4.79568	O-
44_TACTAGACTGAAGCTCCTTGAGGA_hsa-mir-151a	34.7638	2.0976	0.659532	3.18043	0.00147054	0.011458	4.27996	O-
44_TACTAGACTGAAGCTCCTTGAGGT_hsa-mir-151a	29.8254	1.61905	0.62658	2.58394	0.00976779	0.04085	3.07172	O-
44_TCCCCCAGGTGTGATTCTGAAA_hsa-mir-361	29.1996	-2.60325	0.882436	-2.95007	0.00317703	0.0190768	-6.07653	O-
45_ACTAGACTGAAGCTCCTTGAG_hsa-mir-151a	26.498	1.90887	0.709028	2.69224	0.00709739	0.032945	3.75516	O-
45_CAACACCAGTCGATGGGCTGTC_hsa-mir-21	375.309	2.33862	0.833836	2.80465	0.00503705	0.0258569	5.05819	O-
45_CAACACCAGTCGATGGGCTGTCA_hsa-mir-21	13.7036	2.099	0.791146	2.65311	0.00797538	0.0355094	4.28412	O-
45_CAACACCAGTCGATGGGCTGTCT_hsa-mir-21	57.8976	2.38724	0.753644	3.1676	0.00153703	0.0118351	5.23156	O-
45_GTACAGTACTGTGATAACTG_hsa-mir-101-1	196.427	-1.26931	0.424587	-2.98952	0.00279416	0.0175003	-2.41047	O-
45_GTACAGTACTGTGATAACTGA_hsa-mir-101-1	685.268	-1.10925	0.385757	-2.87551	0.00403371	0.0219092	-2.15733	O-
45_GTACAGTACTGTGATAACTGAAA_hsa-mir-101-1	78.9891	-1.273	0.432373	-2.94422	0.00323766	0.0192641	-2.41664	O-
46_CTAGACTGAAGCTCCTTGAG_hsa-mir-151a	224.665	1.52166	0.540645	2.81453	0.0048848	0.0253738	2.87122	O-
46_CTAGACTGAAGCTCCTTGAGGA_hsa-mir-151a	2225.36	1.38099	0.472681	2.92161	0.00348223	0.0200981	2.60447	O-
46_CTAGACTGAAGCTCCTTGAGGAT_hsa-mir-151a	358.13	1.13324	0.421206	2.69046	0.00713543	0.0330045	2.1935	O-
46_CTAGACTGAAGCTCCTTGAGGATT_hsa-mir-151a	35.7349	1.53822	0.596644	2.57812	0.00993381	0.0412805	2.90437	O-
46_CTTTCAGTCGGATGTTTGCAGT_hsa-mir-30a	37.9981	-2.44859	0.731809	-3.34594	0.000820038	0.00740296	-5.45882	O-
46_TACAGTACTGTGATAACTGA_hsa-mir-101-1	330.746	-1.50916	0.436619	-3.45646	0.000547311	0.00522942	-2.84644	O-
46_TACAGTACTGTGATAACTGAAA_hsa-mir-101-1	261.587	-2.05738	0.462186	-4.45142	8.53059e-06	0.000196306	-4.16231	O-
46_TACAGTACTGTGATAACTGAAG_hsa-mir-101-1	698.715	-1.29895	0.4402	-2.95081	0.00316943	0.0190768	-2.46049	O-
46_TACAGTACTGTGATAACTGAAGT_hsa-mir-101-1	133.28	-1.97625	0.416779	-4.74172	2.11907e-06	7.29964e-05	-3.9347	O-
46_TACAGTACTGTGATAACTGAAT_hsa-mir-101-1	695.939	-1.69464	0.612132	-2.76842	0.00563294	0.0281432	-3.23695	O-
46_TACAGTACTGTGATAACTGAC_hsa-mir-101-1	65.1627	-2.02774	0.584146	-3.47129	0.000517965	0.00502235	-4.07765	O-
46_TACAGTACTGTGATAACTGACC_hsa-mir-101-1	125.193	-2.27098	0.590158	-3.84809	0.000119044	0.00157402	-4.82651	O-
46_TACAGTACTGTGATAACTGACT_hsa-mir-101-1	1165.18	-2.27433	0.550634	-4.13039	3.62149e-05	0.000658678	-4.83774	O-
46_TACAGTACTGTGATAACTGAT_hsa-mir-101-1	65.1082	-1.51306	0.499002	-3.03218	0.00242794	0.0159445	-2.85416	O-
46_TACAGTACTGTGATAACTGT_hsa-mir-101-1	15.5425	-2.52937	0.684223	-3.69671	0.000218413	0.00259912	-5.7732	O-
47_ATCAACAGACATTAATTGGGCG_hsa-mir-421	74.5249	1.80002	0.663156	2.71433	0.00664109	0.031497	3.48225	O-
47_CAGTAGTCTGCACATTGGTTAA_hsa-mir-199a-1	30.7488	-1.65832	0.641211	-2.58623	0.00970329	0.0408161	-3.15648	O-
47_GTACAGTACTGTGATAACTG_hsa-mir-101-2	180.082	-1.15356	0.457458	-2.52167	0.0116799	0.0463305	-2.22462	O-
47_GTACAGTACTGTGATAACTGAAA_hsa-mir-101-2	69.9557	-1.23279	0.470279	-2.62141	0.00875675	0.038179	-2.35021	O-
47_TATTGCACTTGTCCCGGCCTGAT_hsa-mir-92a-1	125.69	-1.68593	0.574258	-2.93583	0.00332652	0.0196145	-3.21747	O-
48_TACAGTACTGTGATAACTGA_hsa-mir-101-2	329.96	-1.63104	0.446853	-3.65005	0.000262188	0.00298438	-3.09736	O-
48_TACAGTACTGTGATAACTGAAA_hsa-mir-101-2	252.646	-2.01995	0.434922	-4.64439	3.41089e-06	0.000103834	-4.05568	O-
48_TACAGTACTGTGATAACTGAAAA_hsa-mir-101-2	23.5977	-2.17276	0.529632	-4.10239	4.08902e-05	0.000713669	-4.50884	O-
48_TACAGTACTGTGATAACTGAAG_hsa-mir-101-2	727.108	-1.3496	0.429186	-3.14457	0.00166332	0.0123709	-2.54842	O-
48_TACAGTACTGTGATAACTGAAGA_hsa-mir-101-2	192.302	-1.93872	0.428698	-4.52234	6.11605e-06	0.00015396	-3.83365	O-
48_TACAGTACTGTGATAACTGAAGT_hsa-mir-101-2	120.298	-1.8416	0.403281	-4.56655	4.95822e-06	0.000132455	-3.58407	O-
48_TACAGTACTGTGATAACTGAAT_hsa-mir-101-2	687.883	-1.6441	0.626251	-2.6253	0.00865725	0.038028	-3.12552	O-
48_TACAGTACTGTGATAACTGACC_hsa-mir-101-2	116.074	-2.1904	0.584624	-3.74669	0.000179185	0.00221277	-4.56433	O-
48_TACAGTACTGTGATAACTGACT_hsa-mir-101-2	1171.51	-2.29714	0.559032	-4.10913	3.97146e-05	0.000702518	-4.91482	O-
48_TACAGTACTGTGATAACTGAT_hsa-mir-101-2	63.5957	-1.57734	0.555206	-2.84099	0.00449735	0.0236427	-2.98418	O-
48_TACAGTACTGTGATAACTGATT_hsa-mir-101-2	39.065	-1.46547	0.478596	-3.06203	0.00219845	0.0153891	-2.76154	O-
49_AATTGCACGGTATCCATCTG_hsa-mir-363	83.747	-2.01835	0.552321	-3.6543	0.000257881	0.00296111	-4.0512	O-
49_AATTGCACGGTATCCATCTGT_hsa-mir-363	129	-1.73668	0.49986	-3.47432	0.000512141	0.005015	-3.33267	O-
49_ACTGCTGAGCTAGCACTTCCCGA_hsa-mir-93	27.8733	2.08678	0.758264	2.75205	0.00592234	0.0291441	4.24799	O-
49_TGGCTCAGTTCAGCAGGAACA_hsa-mir-24-2	189.499	1.56117	0.512495	3.04621	0.00231745	0.0156368	2.95093	O-
5_AACAATATCCTGGTGCTGAGT_hsa-mir-338	53.605	-4.05109	0.843784	-4.80109	1.57802e-06	5.90179e-05	-16.5767	O-
5_TGTAAACATCCCCGACTGGAAA_hsa-mir-30d	245.852	-1.6617	0.521668	-3.18535	0.0014458	0.0114009	-3.16388	O-
5_TGTAAACATCCCCGACTGGAAAA_hsa-mir-30d	20.165	-1.96179	0.676877	-2.8983	0.00375196	0.0209255	-3.89545	O-
5_TGTAAACATCCCCGACTGGAAGA_hsa-mir-30d	167.418	-1.40947	0.555861	-2.53565	0.0112237	0.0449292	-2.6564	O-
50_AACTGGCCCTCAAAGTCCCGCC_hsa-mir-193b	25.0592	2.72356	0.939634	2.89853	0.00374913	0.0209255	6.605	O-
50_CAGTGCAATAGTATTGTCAAAGCATT_hsa-mir-301a	11.1605	3.01263	0.991777	3.03761	0.00238463	0.015765	8.07035	O-
50_CAGTGCAATGATGAAAGGGCA_hsa-mir-130b	58.4504	1.41632	0.527062	2.68719	0.00720561	0.0330494	2.66903	O-
50_CAGTGCAATGATGAAAGGGCATA_hsa-mir-130b	20.198	2.16101	0.793935	2.72189	0.00649088	0.0312174	4.47227	O-
50_CAGTGCAATGATGAAAGGGCATT_hsa-mir-130b	46.869	2.08329	0.642462	3.24267	0.00118415	0.00968779	4.23774	O-
50_TAATACTGTCTGGTAAAACC_hsa-mir-429	50.6827	2.71009	0.756139	3.58412	0.000338215	0.00368936	6.54365	O-
50_TAATACTGTCTGGTAAAACCG_hsa-mir-429	1233.73	3.52129	0.659306	5.3409	9.24884e-08	5.76511e-06	11.4819	O-
50_TAGCACCATTTGAAATCAGTGA_hsa-mir-29b-1	11.6266	-2.62552	0.803979	-3.26565	0.00109211	0.00910367	-6.17106	O-
50_TTCACAGTGGCTAAGTTCCG_hsa-mir-27a	12353.5	2.37535	0.480796	4.94046	7.79404e-07	3.18825e-05	5.18862	O-
50_TTCACAGTGGCTAAGTTCCGTT_hsa-mir-27a	248.797	1.36533	0.514455	2.65394	0.00795579	0.0355094	2.57636	O-
51_TGTAGTGTTTCCTACTTTATG_hsa-mir-142	30.2795	-1.87786	0.686337	-2.73606	0.00621804	0.0303709	-3.67529	O-
51_TGTAGTGTTTCCTACTTTATGG_hsa-mir-142	96.1925	-2.29428	0.653667	-3.50987	0.000448333	0.00455633	-4.9051	O-
51_TTTTTCATTATTGCTCCTGAC_hsa-mir-335	39.6154	1.90197	0.703647	2.70302	0.00687119	0.0323539	3.73724	O-
52_GAAATTATTGTACATCGGATGA_hsa-mir-944	49.7778	3.12091	0.795244	3.92447	8.69217e-05	0.00130782	8.69937	O-
52_GAAATTATTGTACATCGGATGAGA_hsa-mir-944	20.9566	2.74283	0.908787	3.01812	0.00254345	0.0163204	6.69383	O-
52_GTAGTGTTTCCTACTTTATGG_hsa-mir-142	29.1144	-2.37311	0.776811	-3.05493	0.0022511	0.0154717	-5.18055	O-
53_AAATTATTGTACATCGGATGA_hsa-mir-944	98.56	3.11417	0.698567	4.45795	8.27487e-06	0.000196306	8.65884	O-
53_AAATTATTGTACATCGGATGAGA_hsa-mir-944	117.437	2.8492	0.615494	4.62912	3.67219e-06	0.00010682	7.206	O-
53_GCAGTCCATGGGCATATACACC_hsa-mir-455	125.898	2.48878	0.862956	2.88402	0.00392629	0.0215845	5.61305	O-
53_GCAGTCCATGGGCATATACACT_hsa-mir-455	116.415	2.87556	0.805891	3.56817	0.000359477	0.00385701	7.33888	O-
53_TAACACTGTCTGGTAACGAT_hsa-mir-200a	20.9376	2.7436	1.00175	2.73881	0.00616626	0.0302308	6.69738	O-
53_TAACACTGTCTGGTAACGATG_hsa-mir-200a	252.402	2.64126	0.799428	3.30394	0.000953354	0.0083196	6.23878	O-
53_TAACACTGTCTGGTAACGATGTT_hsa-mir-200a	652.64	3.26636	0.590217	5.53417	3.127e-08	2.92374e-06	9.62218	O-
53_TAACACTGTCTGGTAACGATGTTT_hsa-mir-200a	32.0359	3.61458	0.82399	4.38668	1.15093e-05	0.00025535	12.2489	O-
53_TAGCACCATTTGAAATCGGAAA_hsa-mir-29c	32.4556	-2.21839	0.757447	-2.92877	0.00340304	0.0199757	-4.65374	O-
53_TAGCACCATTTGAAATCGGTAA_hsa-mir-29c	51.2153	-2.0651	0.705679	-2.92639	0.00342916	0.0200391	-4.18462	O-
53_TAGCACCATTTGAAATCGGTAAA_hsa-mir-29c	20.2533	-2.4948	0.837625	-2.97842	0.00289739	0.0179748	-5.6365	O-
53_TAGCACCATTTGAAATCGGTT_hsa-mir-29c	431.405	-1.41746	0.553155	-2.5625	0.010392	0.0425099	-2.67115	O-
53_TAGCACCATTTGAAATCGGTTAA_hsa-mir-29c	170.89	-1.72038	0.552647	-3.11297	0.00185212	0.013321	-3.29522	O-
53_TAGCACCATTTGAAATCGGTTAG_hsa-mir-29c	21.9421	-1.68876	0.589502	-2.86471	0.00417387	0.0225768	-3.22378	O-
53_TAGCACCATTTGAAATCGGTTGA_hsa-mir-29c	12.1577	-2.35418	0.782317	-3.00924	0.00261898	0.0167232	-5.11305	O-
54_AATTATTGTACATCGGATGAGA_hsa-mir-944	23.0205	3.34994	0.855544	3.91557	9.01913e-05	0.00132652	10.1961	O-
54_AATTATTGTACATCGGATGAGT_hsa-mir-944	17.4903	2.29447	0.819731	2.79905	0.00512528	0.0260038	4.90574	O-
55_ATTCCTGGAAATACTGTTCTT_hsa-mir-145	121.879	-1.25224	0.484897	-2.58248	0.00980936	0.0408932	-2.3821	O-
56_CAACTAGACTGTGAGCTTCTAGA_hsa-mir-708	94.3947	2.89832	0.756113	3.83318	0.000126496	0.00165584	7.45556	O-
56_TAATACTGCCTGGTAATGATG_hsa-mir-200b	46.3716	2.42537	0.699461	3.46748	0.00052536	0.00505659	5.37166	O-
56_TAATACTGCCTGGTAATGATGAC_hsa-mir-200b	4166.66	3.37254	0.607196	5.55429	2.78741e-08	2.80671e-06	10.3571	O-
56_TAATACTGCCTGGTAATGATGACA_hsa-mir-200b	275.695	2.87104	0.632958	4.53591	5.73543e-06	0.000147209	7.31594	O-
56_TAATACTGCCTGGTAATGATGACT_hsa-mir-200b	1340.97	2.56709	0.484592	5.29742	1.17451e-07	6.98835e-06	5.92611	O-
57_AACTAGACTGTGAGCTTCTAG_hsa-mir-708	31.9954	2.29454	0.725445	3.16295	0.00156181	0.0119556	4.90599	O-
57_AACTAGACTGTGAGCTTCTAGA_hsa-mir-708	34.7453	1.97783	0.738764	2.67722	0.00742357	0.0335084	3.93901	O-
57_AATACTGCCTGGTAATGATGACT_hsa-mir-200b	193.744	1.97227	0.493783	3.99421	6.49114e-05	0.00103621	3.92385	O-
57_ATCACATTGCCAGGGATTACCA_hsa-mir-23b	1692.5	1.61832	0.637088	2.54018	0.0110794	0.0446244	3.07018	O-
57_ATCACATTGCCAGGGATTACCAT_hsa-mir-23b	171.02	1.88174	0.653808	2.87813	0.00400044	0.0218191	3.6852	O-
57_ATCACATTGCCAGGGATTACCATT_hsa-mir-23b	131.798	2.61493	0.675632	3.87034	0.000108684	0.00146667	6.12592	O-
58_TAACACTGTCTGGTAAAGATG_hsa-mir-141	12184.3	2.73176	0.629489	4.33964	1.42715e-05	0.000306252	6.64263	O-
58_TAACACTGTCTGGTAAAGATGGA_hsa-mir-141	20.7472	2.28598	0.727905	3.14049	0.00168667	0.0124738	4.87694	O-
58_TAACACTGTCTGGTAAAGATGGC_hsa-mir-141	819.6	3.45773	0.501077	6.9006	5.17837e-12	3.38924e-09	10.9871	O-
58_TAACACTGTCTGGTAAAGATGGCT_hsa-mir-141	109.096	3.2395	0.606009	5.34564	9.01004e-08	5.76511e-06	9.44468	O-
6_TGAGGTAGTAGATTGTATAG_hsa-let-7f-1	156.895	-1.28908	0.452812	-2.84683	0.00441569	0.0234965	-2.44372	O-
6_TGTAAACATCCTACACTCTCAGA_hsa-mir-30c-2	16.9528	-1.73941	0.671415	-2.59066	0.00957908	0.0404484	-3.33899	O-
60_TATTGCACTCGTCCCGGCCA_hsa-mir-92b	49.3547	2.33635	0.74244	3.14686	0.00165036	0.0123447	5.05024	O-
60_TATTGCACTCGTCCCGGCCT_hsa-mir-92b	435.923	2.28708	0.523932	4.36523	1.26991e-05	0.000277052	4.88068	O-
60_TATTGCACTCGTCCCGGCCTC_hsa-mir-92b	350.792	1.48227	0.577865	2.56508	0.0103152	0.0423278	2.79388	O-
60_TATTGCACTCGTCCCGGCCTT_hsa-mir-92b	57.0959	2.24747	0.602854	3.72805	0.000192966	0.00234797	4.74849	O-
60_TCTCACACAGAAATCGCACCCG_hsa-mir-342	277.955	-1.69018	0.645946	-2.61659	0.00888132	0.038179	-3.22696	O-
60_TCTCACACAGAAATCGCACCCGA_hsa-mir-342	32.4849	-2.17094	0.697248	-3.11358	0.0018483	0.013321	-4.50317	O-
60_TGAGATGAAGCACTGTAGCTCA_hsa-mir-143	7728.99	-1.48263	0.494876	-2.99596	0.00273579	0.0173002	-2.79458	O-
60_TGAGATGAAGCACTGTAGCTCT_hsa-mir-143	22752.2	-1.81723	0.697093	-2.60687	0.00913735	0.0390876	-3.52404	O-
60_TGAGATGAAGCACTGTAGCTCTT_hsa-mir-143	1484.16	-1.71689	0.64027	-2.6815	0.00732929	0.0331974	-3.28726	O-
60_TTCACAGTGGCTAAGTTCTG_hsa-mir-27b	73496.2	2.12012	0.470792	4.50331	6.69039e-06	0.00016524	4.3473	O-
60_TTCACAGTGGCTAAGTTCTGCT_hsa-mir-27b	6430.47	1.33231	0.489661	2.72089	0.00651058	0.0312174	2.51806	O-
61_TACCACAGGGTAGAACCACGA_hsa-mir-140	13.6741	-2.27192	0.715755	-3.17415	0.00150274	0.0116396	-4.82964	O-
61_TACCACAGGGTAGAACCACGGA_hsa-mir-140	356.195	-1.7147	0.460066	-3.72707	0.000193721	0.00234797	-3.28228	O-
61_TACCACAGGGTAGAACCACGGAA_hsa-mir-140	474.671	-1.90537	0.483994	-3.93677	8.2587e-05	0.00126196	-3.74605	O-
61_TACCACAGGGTAGAACCACGGACA_hsa-mir-140	22.6291	-1.78101	0.617794	-2.88285	0.00394095	0.0215845	-3.43666	O-
61_TACCACAGGGTAGAACCACGGAGA_hsa-mir-140	16.1885	-1.90206	0.637377	-2.9842	0.00284321	0.0177226	-3.73747	O-
62_ACCACAGGGTAGAACCACGGA_hsa-mir-140	102.837	-1.24203	0.406535	-3.05516	0.00224941	0.0154717	-2.36531	O-
62_ACCACAGGGTAGAACCACGGAA_hsa-mir-140	126.029	-1.69796	0.461157	-3.68196	0.000231446	0.00270548	-3.24442	O-
62_ACCACAGGGTAGAACCACGGAAA_hsa-mir-140	65.4448	-1.83813	0.52094	-3.52849	0.000417944	0.00444787	-3.57547	O-
62_ACCACAGGGTAGAACCACGGAC_hsa-mir-140	414.706	-1.39356	0.546391	-2.55048	0.0107576	0.0436121	-2.62726	O-
62_ACCACAGGGTAGAACCACGGACA_hsa-mir-140	74.7591	-2.02477	0.55746	-3.63213	0.000281092	0.00317198	-4.06927	O-
62_CTATACAATCTATTGCCTTCCT_hsa-let-7f-1	29.8351	1.88483	0.738176	2.55337	0.0106687	0.0435058	3.6931	O-
62_TCAGTGCATCACAGAACTTTGTTT_hsa-mir-148b	442.355	1.38269	0.510986	2.70593	0.00681131	0.0321877	2.60755	O-
62_TTGTGAAATGTTTAGGACCACT_hsa-mir-203a	31.55	3.70286	0.760852	4.86673	1.13461e-06	4.36825e-05	13.0218	O-
63_TAGTGCAATATTGCTTATAGGGTTT_hsa-mir-454	49.3919	2.05998	0.688271	2.99297	0.00276273	0.0173866	4.16979	O-
64_GTGAAATGTTTAGGACCACT_hsa-mir-203a	1772.88	3.8549	0.508086	7.58711	3.27112e-14	4.2819e-11	14.4691	O-
64_GTGAAATGTTTAGGACCACTA_hsa-mir-203a	289.953	2.66393	0.511406	5.20904	1.89824e-07	9.9392e-06	6.33758	O-
64_GTGAAATGTTTAGGACCACTAGA_hsa-mir-203a	1132.87	2.03738	0.4019	5.06936	3.99164e-07	1.80174e-05	4.10498	O-
65_CTGTGCGTGTGACAGCGGCT_hsa-mir-210	92.5054	2.27248	0.719588	3.15802	0.00158842	0.0120187	4.83152	O-
65_CTGTGCGTGTGACAGCGGCTG_hsa-mir-210	17.2854	2.38778	0.827864	2.88427	0.0039232	0.0215845	5.23353	O-
65_CTGTGCGTGTGACAGCGGCTGAA_hsa-mir-210	16.7088	2.2693	0.872948	2.59958	0.00933384	0.0395404	4.82088	O-
65_CTGTGCGTGTGACAGCGGCTGAT_hsa-mir-210	52.5841	2.15698	0.738355	2.92134	0.00348532	0.0200981	4.45982	O-
65_CTGTGCGTGTGACAGCGGCTGATT_hsa-mir-210	13.7337	2.51983	0.895993	2.81233	0.0049184	0.0254474	5.73513	O-
65_CTGTGCGTGTGACAGCGGCTGT_hsa-mir-210	34.3019	1.99566	0.767152	2.60139	0.0092848	0.0394604	3.98798	O-
65_TGAAATGTTTAGGACCACTA_hsa-mir-203a	145.588	3.0455	0.563272	5.40681	6.41587e-08	4.76073e-06	8.25633	O-
65_TGAAATGTTTAGGACCACTAG_hsa-mir-203a	2152.02	2.06042	0.515774	3.99482	6.47443e-05	0.00103621	4.17108	O-
65_TGAAATGTTTAGGACCACTAGA_hsa-mir-203a	1197.68	2.11301	0.391066	5.40319	6.54646e-08	4.76073e-06	4.32592	O-
67_TGTCAGTTTGTCAAATACCC_hsa-mir-223	158.117	2.00582	0.494788	4.0539	5.037e-05	0.00085022	4.01617	O-
67_TGTCAGTTTGTCAAATACCCC_hsa-mir-223	95.4085	1.46686	0.495571	2.95993	0.00307707	0.0187343	2.76419	O-
67_TGTCAGTTTGTCAAATACCCCAA_hsa-mir-223	126.517	1.28505	0.500137	2.56939	0.0101878	0.0420378	2.4369	O-
67_TGTCAGTTTGTCAAATACCCCAAG_hsa-mir-223	12.5158	2.05601	0.78296	2.62594	0.00864102	0.038028	4.15834	O-
67_TGTCAGTTTGTCAAATACCCCAG_hsa-mir-223	23.8644	2.35909	0.695156	3.39362	0.00068976	0.00627011	5.13048	O-
67_TGTCAGTTTGTCAAATACCCCAT_hsa-mir-223	80.3028	1.68318	0.598963	2.81016	0.00495164	0.0255185	3.21136	O-
67_TGTCAGTTTGTCAAATACCCCT_hsa-mir-223	15.8896	2.71167	0.786527	3.44765	0.000565496	0.00532543	6.55078	O-
68_GTCAGTTTGTCAAATACCCCAA_hsa-mir-223	14.3581	2.51608	0.785588	3.2028	0.00136098	0.010863	5.72026	O-
7_AGGCAAGATGCTGGCATAGC_hsa-mir-31	52.6362	3.36333	0.755638	4.45098	8.54807e-06	0.000196306	10.2911	O-
7_AGGCAAGATGCTGGCATAGCTG_hsa-mir-31	4935.37	4.72477	0.691004	6.83755	8.056e-12	3.5151e-09	26.4423	O-
7_AGGCAAGATGCTGGCATAGCTGT_hsa-mir-31	703.922	4.11331	0.641422	6.41279	1.42879e-10	3.74058e-08	17.3073	O-
7_CAAGTCACTAGTGGTTCCGTTT_hsa-mir-224	293.597	4.66313	0.738411	6.31508	2.70013e-10	5.89079e-08	25.3362	O-
7_CAAGTCACTAGTGGTTCCGTTTA_hsa-mir-224	83.2659	4.22559	0.892345	4.73538	2.18646e-06	7.33866e-05	18.7081	O-
7_CAAGTCACTAGTGGTTCCGTTTAG_hsa-mir-224	217.26	4.32552	0.725937	5.95853	2.54512e-09	4.70429e-07	20.0498	O-
7_CAAGTCACTAGTGGTTCCGTTTAGT_hsa-mir-224	31.1006	3.44424	0.828443	4.15748	3.21771e-05	0.000628654	10.8848	O-
7_TAGCTTATCAGACTGATGTTGAC_hsa-mir-21	13754.4	2.31998	0.500446	4.63582	3.55525e-06	0.000105769	4.99324	O-
7_TAGCTTATCAGACTGATGTTGACA_hsa-mir-21	1135.96	2.03606	0.520701	3.91023	9.22093e-05	0.0013267	4.10124	O-
7_TAGCTTATCAGACTGATGTTGACC_hsa-mir-21	1311.51	3.55327	0.710909	4.9982	5.78667e-07	2.52492e-05	11.7392	O-
7_TAGCTTATCAGACTGATGTTGACT_hsa-mir-21	14938.5	2.62327	0.56944	4.60675	4.09006e-06	0.000116389	6.16145	O-
7_TGAGGTAGTAGATTGTATAG_hsa-let-7f-2	161.841	-1.23149	0.43333	-2.84193	0.00448418	0.0236427	-2.3481	O-
8_TGAGAACTGAATTCCATAGGCTGT_hsa-mir-146b	4677.14	1.64267	0.553119	2.96984	0.00297959	0.0183975	3.12244	O-
8_TGAGAACTGAATTCCATAGGCTGTAA_hsa-mir-146b	11.7081	4.17548	0.99851	4.18171	2.89325e-05	0.000573828	18.0694	O-
8_TGAGAACTGAATTCCATAGGCTGTAT_hsa-mir-146b	23.3766	2.19796	0.71968	3.05408	0.00225752	0.0154717	4.58831	O-
9_AGGGCTTAGCTGCTTGTGAGC_hsa-mir-27a	28.8538	2.89717	0.78315	3.69938	0.000216129	0.00259553	7.44962	O-

## Sheet: unique list
Unique list
hsa-miR-96-5p
hsa-miR-9-5p
hsa-miR-944
hsa-miR-941
hsa-miR-93-5p
hsa-miR-92a-1-5p
hsa-miR-7974
hsa-miR-708-5p
hsa-miR-708-3p
hsa-miR-664a-3p
hsa-miR-582-3p
hsa-miR-548k
hsa-miR-542-3p
hsa-miR-499a-5p
hsa-miR-497-5p
hsa-miR-486-5p
hsa-miR-486-3p
hsa-miR-4662a-5p
hsa-miR-455-5p
hsa-miR-455-3p
hsa-miR-451a
hsa-miR-450b-5p
hsa-miR-450a-5p
hsa-miR-429
hsa-miR-424-5p
hsa-miR-424-3p
hsa-miR-421
hsa-miR-378d
hsa-miR-378a-3p
hsa-miR-376c-3p
hsa-miR-363-3p
hsa-miR-34c-5p
hsa-miR-34a-5p
hsa-miR-345-5p
hsa-miR-33a-5p
hsa-miR-338-3p
hsa-miR-335-3p
hsa-miR-328-3p
hsa-miR-31-5p
hsa-miR-30a-3p
hsa-miR-301b-3p
hsa-miR-301a-3p
hsa-miR-29c-3p
hsa-miR-29b-3p
hsa-miR-29a-3p
hsa-miR-27b-5p
hsa-miR-27a-5p
hsa-miR-26b-5p
hsa-miR-25-5p
hsa-miR-24-3p
hsa-miR-23a-5p
hsa-miR-224-5p
hsa-miR-223-3p
hsa-miR-221-3p
hsa-miR-21-5p
hsa-miR-21-3p
hsa-miR-210-5p
hsa-miR-210-3p
hsa-miR-208b-3p
hsa-miR-205-5p
hsa-miR-205-3p
hsa-miR-204-5p
hsa-miR-203a-3p
hsa-miR-200c-3p
hsa-miR-200b-5p
hsa-miR-200b-3p
hsa-miR-200a-5p
hsa-miR-200a-3p
hsa-miR-196b-5p
hsa-miR-196a-5p
hsa-miR-195-5p
hsa-miR-184
hsa-miR-183-5p
hsa-miR-182-5p
hsa-miR-17-5p
hsa-miR-151a-3p
hsa-miR-150-5p
hsa-miR-147b
hsa-miR-145-5p
hsa-miR-144-5p
hsa-miR-144-3p
hsa-miR-143-3p
hsa-miR-142-5p
hsa-miR-142-3p
hsa-miR-141-5p
hsa-miR-141-3p
hsa-miR-140-5p
hsa-miR-139-5p
hsa-miR-138-5p
hsa-miR-135b-5p
hsa-miR-133a-5p
hsa-miR-133a-3p
hsa-miR-130b-3p
hsa-miR-1307-5p
hsa-miR-1307-3p
hsa-miR-125a-5p
hsa-miR-1180-3p
hsa-miR-10a-5p
hsa-miR-106b-5p
hsa-miR-101-3p
hsa-miR-100-5p
9_AGGGCTTAGCTGCTTGTGAGC_hsa-mir-27a
8_TGAGAACTGAATTCCATAGGCTGTAT_hsa-mir-146b
8_TGAGAACTGAATTCCATAGGCTGTAA_hsa-mir-146b
8_TGAGAACTGAATTCCATAGGCTGT_hsa-mir-146b
71_AAAAGCTGGGTTGAGAGGGC_hsa-mir-320b-2
7_TGAGGTAGTAGATTGTATAG_hsa-let-7f-2
7_TAGCTTATCAGACTGATGTTGACT_hsa-mir-21
7_TAGCTTATCAGACTGATGTTGACC_hsa-mir-21
7_TAGCTTATCAGACTGATGTTGACA_hsa-mir-21
7_TAGCTTATCAGACTGATGTTGAC_hsa-mir-21
7_TAGCTTATCAGACTGATGTTGAAA_hsa-mir-21
7_CAAGTCACTAGTGGTTCCGTTTAGT_hsa-mir-224
7_CAAGTCACTAGTGGTTCCGTTTAG_hsa-mir-224
7_CAAGTCACTAGTGGTTCCGTTTA_hsa-mir-224
7_CAAGTCACTAGTGGTTCCGTTT_hsa-mir-224
7_AGGCAAGATGCTGGCATAGCTGT_hsa-mir-31
7_AGGCAAGATGCTGGCATAGCTG_hsa-mir-31
7_AGGCAAGATGCTGGCATAGC_hsa-mir-31
68_GTCAGTTTGTCAAATACCCCAA_hsa-mir-223
68_AGCTACATCTGGCTACTGGGTCTCT_hsa-mir-222
68_AGCTACATCTGGCTACTGGGTCTC_hsa-mir-222
68_AGCTACATCTGGCTACTGGGTCT_hsa-mir-222
68_AGCTACATCTGGCTACTGGGTC_hsa-mir-222
67_TGTCAGTTTGTCAAATACCCCT_hsa-mir-223
67_TGTCAGTTTGTCAAATACCCCAT_hsa-mir-223
67_TGTCAGTTTGTCAAATACCCCAG_hsa-mir-223
67_TGTCAGTTTGTCAAATACCCCAAG_hsa-mir-223
67_TGTCAGTTTGTCAAATACCCCAA_hsa-mir-223
67_TGTCAGTTTGTCAAATACCCC_hsa-mir-223
67_TGTCAGTTTGTCAAATACCC_hsa-mir-223
65_TTTGGTCCCCTTCAACCAGC_hsa-mir-133b
65_TGAAATGTTTAGGACCACTAGA_hsa-mir-203a
65_TGAAATGTTTAGGACCACTAG_hsa-mir-203a
65_TGAAATGTTTAGGACCACTA_hsa-mir-203a
65_CTGTGCGTGTGACAGCGGCTGT_hsa-mir-210
65_CTGTGCGTGTGACAGCGGCTGATT_hsa-mir-210
65_CTGTGCGTGTGACAGCGGCTGAT_hsa-mir-210
65_CTGTGCGTGTGACAGCGGCTGAAT_hsa-mir-210
65_CTGTGCGTGTGACAGCGGCTGAA_hsa-mir-210
65_CTGTGCGTGTGACAGCGGCTG_hsa-mir-210
65_CTGTGCGTGTGACAGCGGCT_hsa-mir-210
64_GTGAAATGTTTAGGACCACTAGA_hsa-mir-203a
64_GTGAAATGTTTAGGACCACTA_hsa-mir-203a
64_GTGAAATGTTTAGGACCACT_hsa-mir-203a
64_AGCTACATTGTCTGCTGGGTTT_hsa-mir-221
64_AGCTACATTGTCTGCTGGGTT_hsa-mir-221
64_ACTGTGCGTGTGACAGCGGCT_hsa-mir-210
63_TAGTGCAATATTGCTTATAGGGTTT_hsa-mir-454
63_TAGTGCAATATTGCTTATAGGGTT_hsa-mir-454
63_CCACAGGGTAGAACCACGGACT_hsa-mir-140
62_TTGTGAAATGTTTAGGACCACT_hsa-mir-203a
62_TCAGTGCATCACAGAACTTTGTTT_hsa-mir-148b
62_CTATACAATCTATTGCCTTCCT_hsa-let-7f-1
62_ACCACAGGGTAGAACCACGGACT_hsa-mir-140
62_ACCACAGGGTAGAACCACGGACA_hsa-mir-140
62_ACCACAGGGTAGAACCACGGAC_hsa-mir-140
62_ACCACAGGGTAGAACCACGGAAA_hsa-mir-140
62_ACCACAGGGTAGAACCACGGAA_hsa-mir-140
62_ACCACAGGGTAGAACCACGGA_hsa-mir-140
61_TGTGCAAATCCATGCAAAACTG_hsa-mir-19b-2
61_TACCACAGGGTAGAACCACGGAGA_hsa-mir-140
61_TACCACAGGGTAGAACCACGGACA_hsa-mir-140
61_TACCACAGGGTAGAACCACGGAC_hsa-mir-140
61_TACCACAGGGTAGAACCACGGAA_hsa-mir-140
61_TACCACAGGGTAGAACCACGGA_hsa-mir-140
61_TACCACAGGGTAGAACCACGA_hsa-mir-140
61_TACCACAGGGTAGAACCACG_hsa-mir-140
60_TTCACAGTGGCTAAGTTCTGCT_hsa-mir-27b
60_TTCACAGTGGCTAAGTTCTG_hsa-mir-27b
60_TGAGATGAAGCACTGTAGCTT_hsa-mir-143
60_TGAGATGAAGCACTGTAGCTCTT_hsa-mir-143
60_TGAGATGAAGCACTGTAGCTCT_hsa-mir-143
60_TGAGATGAAGCACTGTAGCTCA_hsa-mir-143
60_TCTCACACAGAAATCGCACCCGA_hsa-mir-342
60_TCTCACACAGAAATCGCACCCG_hsa-mir-342
60_TCTCACACAGAAATCGCACC_hsa-mir-342
60_TCCGAGCCTGGGTCTCCCTCT_hsa-mir-615
60_TATTGCACTCGTCCCGGCCTTT_hsa-mir-92b
60_TATTGCACTCGTCCCGGCCTT_hsa-mir-92b
60_TATTGCACTCGTCCCGGCCTC_hsa-mir-92b
60_TATTGCACTCGTCCCGGCCT_hsa-mir-92b
60_TATTGCACTCGTCCCGGCCA_hsa-mir-92b
6_TGTAAACATCCTACACTCTCAGA_hsa-mir-30c-2
6_TGTAAACATCCTACACTCTCA_hsa-mir-30c-2
6_TGAGGTAGTAGATTGTATAG_hsa-let-7f-1
6_TCTACAGTGCACGTGTCTCCA_hsa-mir-139
59_TTGGTCCCCTTCAACCAGCTGTTT_hsa-mir-133a-2
59_TTGGTCCCCTTCAACCAGCTGT_hsa-mir-133a-2
59_TTGGTCCCCTTCAACCAGCTG_hsa-mir-133a-2
59_TTGGTCCCCTTCAACCAGCT_hsa-mir-133a-2
58_TTTGGTCCCCTTCAACCAGCTGT_hsa-mir-133a-2
58_TAACACTGTCTGGTAAAGATGGCT_hsa-mir-141
58_TAACACTGTCTGGTAAAGATGGC_hsa-mir-141
58_TAACACTGTCTGGTAAAGATGGA_hsa-mir-141
58_TAACACTGTCTGGTAAAGATG_hsa-mir-141
57_ATCACATTGCCAGGGATTACCATT_hsa-mir-23b
57_ATCACATTGCCAGGGATTACCAT_hsa-mir-23b
57_ATCACATTGCCAGGGATTACCA_hsa-mir-23b
57_AATACTGCCTGGTAATGATGACT_hsa-mir-200b
57_AACTAGACTGTGAGCTTCTAGA_hsa-mir-708
57_AACTAGACTGTGAGCTTCTAG_hsa-mir-708
56_TAATACTGCCTGGTAATGATGACT_hsa-mir-200b
56_TAATACTGCCTGGTAATGATGACA_hsa-mir-200b
56_TAATACTGCCTGGTAATGATGAC_hsa-mir-200b
56_TAATACTGCCTGGTAATGATG_hsa-mir-200b
56_CAACTAGACTGTGAGCTTCTAGA_hsa-mir-708
55_ATTCCTGGAAATACTGTTCTT_hsa-mir-145
55_ACAAGTCAGGCTCTTGGGAC_hsa-mir-125b-2
54_AGTGTTTCCTACTTTATGGATG_hsa-mir-142
54_AATTATTGTACATCGGATGAGT_hsa-mir-944
54_AATTATTGTACATCGGATGAGA_hsa-mir-944
53_TTGGTCCCCTTCAACCAGCTGTTT_hsa-mir-133a-1
53_TTGGTCCCCTTCAACCAGCTGTT_hsa-mir-133a-1
53_TTGGTCCCCTTCAACCAGCTG_hsa-mir-133a-1
53_TGTGCAAATCCATGCAAAACTG_hsa-mir-19b-1
53_TAGCACCATTTGAAATCGGTTGA_hsa-mir-29c
53_TAGCACCATTTGAAATCGGTTAG_hsa-mir-29c
53_TAGCACCATTTGAAATCGGTTAAA_hsa-mir-29c
53_TAGCACCATTTGAAATCGGTTAA_hsa-mir-29c
53_TAGCACCATTTGAAATCGGTT_hsa-mir-29c
53_TAGCACCATTTGAAATCGGTAAA_hsa-mir-29c
53_TAGCACCATTTGAAATCGGTAA_hsa-mir-29c
53_TAGCACCATTTGAAATCGGAAA_hsa-mir-29c
53_TAGCACCATTTGAAATCGGA_hsa-mir-29c
53_TAACACTGTCTGGTAACGATGTTT_hsa-mir-200a
53_TAACACTGTCTGGTAACGATGTT_hsa-mir-200a
53_TAACACTGTCTGGTAACGATG_hsa-mir-200a
53_TAACACTGTCTGGTAACGAT_hsa-mir-200a
53_GCAGTCCATGGGCATATACACT_hsa-mir-455
53_GCAGTCCATGGGCATATACACC_hsa-mir-455
53_AAATTATTGTACATCGGATGAGA_hsa-mir-944
53_AAATTATTGTACATCGGATGA_hsa-mir-944
52_TTTGGTCCCCTTCAACCAGCTGT_hsa-mir-133a-1
52_TGGAATGTAAAGAAGTATGTATT_hsa-mir-1-2
52_GTAGTGTTTCCTACTTTATGGAT_hsa-mir-142
52_GTAGTGTTTCCTACTTTATGGA_hsa-mir-142
52_GTAGTGTTTCCTACTTTATGG_hsa-mir-142
52_GAAATTATTGTACATCGGATGAGA_hsa-mir-944
52_GAAATTATTGTACATCGGATGA_hsa-mir-944
52_CGTACCGTGAGTAATAATGCGT_hsa-mir-126
52_AGCTCGGTCTGAGGCCCCTCAG_hsa-mir-423
51_TTTTTCATTATTGCTCCTGAC_hsa-mir-335
51_TTTTTCATTATTGCTCCTGA_hsa-mir-335
51_TGTAGTGTTTCCTACTTTATGGT_hsa-mir-142
51_TGTAGTGTTTCCTACTTTATGG_hsa-mir-142
51_TGTAGTGTTTCCTACTTTATG_hsa-mir-142
51_TCGTACCGTGAGTAATAATGCGA_hsa-mir-126
51_TCGTACCGTGAGTAATAATGC_hsa-mir-126
51_TCGTACCGTGAGTAATAATGAA_hsa-mir-126
51_TCGTACCGTGAGTAATAATGA_hsa-mir-126
51_TCACAGTGAACCGGTCTCTTTC_hsa-mir-128-2
51_CCGCACTGTGGGTACTTGCTG_hsa-mir-106b
51_ACCAATATTACTGTGCTGCTTT_hsa-mir-16-2
50_TTCACAGTGGCTAAGTTCCGTT_hsa-mir-27a
50_TTCACAGTGGCTAAGTTCCG_hsa-mir-27a
50_TAGCACCATTTGAAATCAGTGA_hsa-mir-29b-1
50_TAATACTGTCTGGTAAAACCG_hsa-mir-429
50_TAATACTGTCTGGTAAAACC_hsa-mir-429
50_CTCGTACCGTGAGTAATAATGC_hsa-mir-126
50_CTACAGTATAGATGATGTACT_hsa-mir-144
50_CAGTGCAATGATGAAAGGGCATT_hsa-mir-130b
50_CAGTGCAATGATGAAAGGGCATA_hsa-mir-130b
50_CAGTGCAATGATGAAAGGGCA_hsa-mir-130b
50_CAGTGCAATAGTATTGTCAAAGCATT_hsa-mir-301a
50_AACTGGCCCTCAAAGTCCCGCC_hsa-mir-193b
5_TGTAAACATCCTCGACTGGAAGT_hsa-mir-30a
5_TGTAAACATCCTCGACTGGAAGC_hsa-mir-30a
5_TGTAAACATCCTCGACTGGAAGA_hsa-mir-30a
5_TGTAAACATCCTCGACTGGAAA_hsa-mir-30a
5_TGTAAACATCCTCGACTGGAA_hsa-mir-30a
5_TGTAAACATCCTCGACTGGA_hsa-mir-30a
5_TGTAAACATCCCCGACTGGAAGA_hsa-mir-30d
5_TGTAAACATCCCCGACTGGAAAA_hsa-mir-30d
5_TGTAAACATCCCCGACTGGAAA_hsa-mir-30d
5_TGTAAACATCCCCGACTGGA_hsa-mir-30d
5_CCCAGTGTTCAGACTACCTGTTT_hsa-mir-199a-1
5_AACAATATCCTGGTGCTGAGT_hsa-mir-338
49_TGGCTCAGTTCAGCAGGAACA_hsa-mir-24-2
49_ACTGCTGAGCTAGCACTTCCCGA_hsa-mir-93
49_AATTGCACGGTATCCATCTGTAA_hsa-mir-363
49_AATTGCACGGTATCCATCTGT_hsa-mir-363
49_AATTGCACGGTATCCATCTG_hsa-mir-363
48_TACAGTACTGTGATAACTGATT_hsa-mir-101-2
48_TACAGTACTGTGATAACTGAT_hsa-mir-101-2
48_TACAGTACTGTGATAACTGACT_hsa-mir-101-2
48_TACAGTACTGTGATAACTGACC_hsa-mir-101-2
48_TACAGTACTGTGATAACTGAAT_hsa-mir-101-2
48_TACAGTACTGTGATAACTGAAGT_hsa-mir-101-2
48_TACAGTACTGTGATAACTGAAGA_hsa-mir-101-2
48_TACAGTACTGTGATAACTGAAG_hsa-mir-101-2
48_TACAGTACTGTGATAACTGAAAA_hsa-mir-101-2
48_TACAGTACTGTGATAACTGAAA_hsa-mir-101-2
48_TACAGTACTGTGATAACTGA_hsa-mir-101-2
47_TTCACCACCTTCTCCACCCAG_hsa-mir-197
47_TATTGCACTTGTCCCGGCCTGAT_hsa-mir-92a-1
47_GTACAGTACTGTGATAACTGAAA_hsa-mir-101-2
47_GTACAGTACTGTGATAACTGA_hsa-mir-101-2
47_GTACAGTACTGTGATAACTG_hsa-mir-101-2
47_CTGGCCCTCTCTGCCCTTCCGTT_hsa-mir-328
47_CAGTAGTCTGCACATTGGTTAA_hsa-mir-199a-1
47_ATCAACAGACATTAATTGGGCG_hsa-mir-421
47_AAAAGCTGGGTTGAGAGGGC_hsa-mir-320a
46_TACAGTACTGTGATAACTGT_hsa-mir-101-1
46_TACAGTACTGTGATAACTGAT_hsa-mir-101-1
46_TACAGTACTGTGATAACTGACT_hsa-mir-101-1
46_TACAGTACTGTGATAACTGACC_hsa-mir-101-1
46_TACAGTACTGTGATAACTGAC_hsa-mir-101-1
46_TACAGTACTGTGATAACTGAAT_hsa-mir-101-1
46_TACAGTACTGTGATAACTGAAGT_hsa-mir-101-1
46_TACAGTACTGTGATAACTGAAG_hsa-mir-101-1
46_TACAGTACTGTGATAACTGAAA_hsa-mir-101-1
46_TACAGTACTGTGATAACTGA_hsa-mir-101-1
46_CTTTCAGTCGGATGTTTGCAGT_hsa-mir-30a
46_CTGCCCTGGCCCGAGGGACCGAC_hsa-mir-874
46_CTAGACTGAAGCTCCTTGAGGT_hsa-mir-151a
46_CTAGACTGAAGCTCCTTGAGGATT_hsa-mir-151a
46_CTAGACTGAAGCTCCTTGAGGAT_hsa-mir-151a
46_CTAGACTGAAGCTCCTTGAGGA_hsa-mir-151a
46_CTAGACTGAAGCTCCTTGAG_hsa-mir-151a
46_AACACCAGTCGATGGGCTGTCT_hsa-mir-21
45_GTACAGTACTGTGATAACTGAC_hsa-mir-101-1
45_GTACAGTACTGTGATAACTGAAA_hsa-mir-101-1
45_GTACAGTACTGTGATAACTGA_hsa-mir-101-1
45_GTACAGTACTGTGATAACTG_hsa-mir-101-1
45_CAACACCAGTCGATGGGCTGTCT_hsa-mir-21
45_CAACACCAGTCGATGGGCTGTCA_hsa-mir-21
45_CAACACCAGTCGATGGGCTGTC_hsa-mir-21
45_CAACACCAGTCGATGGGCTGTAA_hsa-mir-21
45_CAACACCAGTCGATGGGCTGA_hsa-mir-21
45_ATAAGACGAACAAAAGGTTTG_hsa-mir-208b
45_ACTAGACTGAAGCTCCTTGAG_hsa-mir-151a
44_TGCCCTGTGGACTCAGTTCTGGT_hsa-mir-146b
44_TCCCCCAGGTGTGATTCTGAAA_hsa-mir-361
44_TACTAGACTGAAGCTCCTTGAGGT_hsa-mir-151a
44_TACTAGACTGAAGCTCCTTGAGGA_hsa-mir-151a
44_TACTAGACTGAAGCTCCTTGAGG_hsa-mir-151a
44_TACTAGACTGAAGCTCCTTGAGA_hsa-mir-151a
44_TACTAGACTGAAGCTCCTTGAG_hsa-mir-151a
44_ATCACATTGCCAGGGATTTCCAAT_hsa-mir-23a
44_ATCACATTGCCAGGGATTTCCAAA_hsa-mir-23a
44_ATCACATTGCCAGGGATTTCCAA_hsa-mir-23a
44_ATCACATTGCCAGGGATTTC_hsa-mir-23a
43_TGGCTCAGTTCAGCAGGAACA_hsa-mir-24-1
43_TGCTATGCCAACATATTGCCATC_hsa-mir-31
43_TAATACTGCCGGGTAATGATGGTT_hsa-mir-200c
43_TAATACTGCCGGGTAATGATGGT_hsa-mir-200c
43_TAATACTGCCGGGTAATGATGGAT_hsa-mir-200c
43_TAATACTGCCGGGTAATGATGGAA_hsa-mir-200c
43_TAATACTGCCGGGTAATGATGG_hsa-mir-200c
43_TAATACTGCCGGGTAATGATG_hsa-mir-200c
43_TAATACTGCCGGGTAATGAT_hsa-mir-200c
42_ACTGGACTTGGAGTCAGAAGG_hsa-mir-378a
42_ACTGGACTTGGAGTCAGAAG_hsa-mir-378a
41_TCCAGCATCAGTGATTTTGTT_hsa-mir-338
41_TAGCACCATCTGAAATCGGTTGA_hsa-mir-29a
41_TAGCACCATCTGAAATCGGTTAG_hsa-mir-29a
41_TAGCACCATCTGAAATCGGTTAA_hsa-mir-29a
41_TAGCACCATCTGAAATCGGTT_hsa-mir-29a
41_TAGCACCATCTGAAATCGGTAT_hsa-mir-29a
41_TAGCACCATCTGAAATCGGTAG_hsa-mir-29a
41_TAGCACCATCTGAAATCGGTAAG_hsa-mir-29a
41_TAGCACCATCTGAAATCGGTAAA_hsa-mir-29a
41_TAGCACCATCTGAAATCGGTAA_hsa-mir-29a
41_TAGCACCATCTGAAATCGGAAA_hsa-mir-29a
40_CTAGCACCATCTGAAATCGGTT_hsa-mir-29a
4_TGAGGTAGTAGTTTGTACAGT_hsa-let-7g
4_TGAGGTAGTAGTTTGTACAG_hsa-let-7g
4_TGAGGTAGTAGGTTGTATAG_hsa-let-7a-2
38_AAAAGCTGGGTTGAGAGGGC_hsa-mir-320b-1
33_TCCTTCATTCCACCGGAGTCTGTT_hsa-mir-205
33_TCCTTCATTCCACCGGAGTCTGT_hsa-mir-205
33_TCCTTCATTCCACCGGAGTCTGA_hsa-mir-205
33_TCCTTCATTCCACCGGAGTCT_hsa-mir-205
33_TCCTTCATTCCACCGGAGTC_hsa-mir-205
31_CACCGACTCTGTCTCCTGCAGT_hsa-mir-6510
3_TTAATGCTAATCGTGATAGGGT_hsa-mir-155
3_TTAATGCTAATCGTGATAGGGGA_hsa-mir-155
3_TTAATGCTAATCGTGATAGGGAT_hsa-mir-155
3_TTAATGCTAATCGTGATAGGGA_hsa-mir-155
3_TTAATGCTAATCGTGATAGGG_hsa-mir-155
3_TGAGGTAGTAGGTTGTATAG_hsa-let-7a-3
3_TCCTGTACTGAGCTGCCCCGA_hsa-mir-486-1
3_CTGAGGTAGTAGGTTGTATAGTT_hsa-let-7g
3_ACCTTCTTGTATAAGCACTGTGCTAAAATTGCAGAC_hsa-mir-1248
27_ATGGCACTGGTAGAATTCACTGT_hsa-mir-183
27_ATGGCACTGGTAGAATTCACTG_hsa-mir-183
27_ATGGCACTGGTAGAATTCACT_hsa-mir-183
27_ACCCTGTAGAACCGAATTTGTGG_hsa-mir-10b
26_TATGGCACTGGTAGAATTCACTGT_hsa-mir-183
26_TATGGCACTGGTAGAATTCACTG_hsa-mir-183
26_TACCCTGTAGAACCGAATTTGTAA_hsa-mir-10b
26_AGTGGTTCTTAACAGTTCAACA_hsa-mir-203a
24_TAGGTAGTTTCATGTTGTTGGGA_hsa-mir-196a-2
24_ACCTGGCATACAATGTAGATTTCTGT_hsa-mir-221
24_ACCTGGCATACAATGTAGATTTC_hsa-mir-221
23_AACATTCAACGCTGTCGGTGT_hsa-mir-181a-1
22_TTTGGCAATGGTAGAACTCACACTGT_hsa-mir-182
22_TTTGGCAATGGTAGAACTCACACTGGT_hsa-mir-182
22_TTTGGCAATGGTAGAACTCACACTGG_hsa-mir-182
22_TTTGGCAATGGTAGAACTCACACTGA_hsa-mir-182
22_TTTGGCAATGGTAGAACTCACACTG_hsa-mir-182
22_TTTGGCAATGGTAGAACTCACAC_hsa-mir-182
22_TTTGGCAATGGTAGAACTCAC_hsa-mir-182
22_CAGTGGTTTTACCCTATGGTAGT_hsa-mir-140
22_ACCCTGTAGATCCGAATTTGTGT_hsa-mir-10a
22_ACCCTGTAGATCCGAATTTGTG_hsa-mir-10a
21_TGGCAGTGTCTTAGCTGGTTGTT_hsa-mir-34a
21_TGGCAGTGTCTTAGCTGGTTG_hsa-mir-34a
21_TGGCAGTGTCTTAGCTGGTT_hsa-mir-34a
21_TACCCTGTAGATCCGAATTTGTGT_hsa-mir-10a
21_TACCCTGTAGATCCGAATTTGT_hsa-mir-10a
21_TACCCTGTAGATCCGAATTTG_hsa-mir-10a
21_TACCCTGTAGAACCGAATTTGA_hsa-mir-10a
19_TAGCAGCACATCATGGTTTAC_hsa-mir-15b
18_AGAGCTTAGCTGATTGGTGAACA_hsa-mir-27b
17_TCTCTGGGCCTGTGTCTTAGGCT_hsa-mir-330
17_GCTGACTCCTAGTCCAGGGCTT_hsa-mir-345
17_GCTGACTCCTAGTCCAGGGCT_hsa-mir-345
17_GCTGACTCCTAGTCCAGGGC_hsa-mir-345
17_CAGAGCTTAGCTGATTGGTGAAC_hsa-mir-27b
16_TGTTTGCAGAGGAAACTGAGACA_hsa-mir-452
16_TGTTTGCAGAGGAAACTGAGAC_hsa-mir-452
16_TGTAAACATCCTTGACTGGAAA_hsa-mir-30e
16_TGTAAACATCCTACACTCTCA_hsa-mir-30c-1
16_TGAGGGGCAGAGAGCGAGACTTTT_hsa-mir-423
16_TCCCTGAGACTCTAACTTGTGA_hsa-mir-125b-2
16_TCCCTGAGACCCTAACTTGTGG_hsa-mir-125b-2
16_TCCCTGAGACCCTAACTTGTGAAA_hsa-mir-125b-2
16_TCCCTGAGACCCTAACTTGTGAA_hsa-mir-125b-2
16_TCCCTGAGACCCTAACTTGT_hsa-mir-125b-2
16_AAACCGTTACCATTACTGAGTTTAGT_hsa-mir-451a
16_AAACCGTTACCATTACTGAGTTTAG_hsa-mir-451a
16_AAACCGTTACCATTACTGAGTTTA_hsa-mir-451a
16_AAACCGTTACCATTACTGAGTTT_hsa-mir-451a
16_AAACCGTTACCATTACTGAGT_hsa-mir-451a
16_AAACCGTTACCATTACTGAG_hsa-mir-451a
15_TTATGGTTTGCCTGGGACTGA_hsa-mir-584
15_TGACCGATTTCTCCTGGTGTT_hsa-mir-29c
15_TCTTTGGTTATCTAGCTGTATG_hsa-mir-9-3
15_TCTTTGGTTATCTAGCTGTATG_hsa-mir-9-2
15_TCTTTGGTTATCTAGCTGTATG_hsa-mir-9-1
15_TCTTTGGTTATCTAGCTGTAT_hsa-mir-9-1
15_TCTCCCAACCCTTGTACCAGT_hsa-mir-150
15_TCTCCCAACCCTTGTACCAG_hsa-mir-150
15_TATGGCTTTTCATTCCTATGTG_hsa-mir-135b
15_GTCCAGTTTTCCCAGGAATCCCTT_hsa-mir-145
15_GTCCAGTTTTCCCAGGAATCCC_hsa-mir-145
15_GTCCAGTTTTCCCAGGAATCC_hsa-mir-145
15_GATATCATCATATACTGTAAGTT_hsa-mir-144
15_GATATCATCATATACTGTAAGT_hsa-mir-144
15_CATCTTACCGGACAGTGCTGG_hsa-mir-200a
15_CATAAAGTAGAAAGCACTAAAA_hsa-mir-142
15_CAACGGAATCCCAAAAGCAG_hsa-mir-191
14_TCTGGCTCCGTGTCTTCACTCC_hsa-mir-149
14_TCTGGCTCCGTGTCTTCACTC_hsa-mir-149
14_TCTGGCTCCGTGTCTTCACT_hsa-mir-149
14_TCCCTGAGACTCTAACTTGTGA_hsa-mir-125b-1
14_TCCCTGAGACCCTTTAACCTGTGG_hsa-mir-125a
14_TCCCTGAGACCCTAACTTGTGAAA_hsa-mir-125b-1
14_TCCCTGAGACCCTAACTTGTGAA_hsa-mir-125b-1
14_TCCCTGAGACCCTAACTTGT_hsa-mir-125b-1
14_TAGCAGCACAGAAATATTGGCAA_hsa-mir-195
14_GTATGTGCCTTTGGACTACA_hsa-mir-455
14_GGATATCATCATATACTGTAAGT_hsa-mir-144
14_GGATATCATCATATACTGTAA_hsa-mir-144
14_GGATATCATCATATACTGTA_hsa-mir-144
14_CAAAGAATTCTCCTTTTGGGAA_hsa-mir-186
13_TAGCAGCACATAATGGTTTG_hsa-mir-15a
13_CCCATAAAGTAGAAAGCACTAAA_hsa-mir-142
13_CCCATAAAGTAGAAAGCACTAA_hsa-mir-142
13_CCCATAAAGTAGAAAGCACTA_hsa-mir-142
13_CCCATAAAGTAGAAAGCAAAA_hsa-mir-142
13_CCCATAAAGTAGAAAGCAAA_hsa-mir-142
13_AGGCGGAGACTTGGGCAATTGCT_hsa-mir-25
13_AGGCAGTGTCATTAGCTGATTGT_hsa-mir-34b
13_AACTGTTTGCAGAGGAAACTGAGA_hsa-mir-452
12_ACTCTTTCCCTGTTGCACTACT_hsa-mir-130b
12_AACCCGTAGATCCGAACTTGTGG_hsa-mir-100
12_AACCCGTAGATCCGAACTTGTGAA_hsa-mir-100
12_AACCCGTAGATCCGAACTTGTGA_hsa-mir-100
12_AACCCGTAGATCCGAACTTGT_hsa-mir-100
12_AACCCGTAGATCCGAACTTG_hsa-mir-100
11_TTCAAGTAATTCAGGATAGA_hsa-mir-26b
11_TGAGGCTCTGTTAGCCTTGGCT_hsa-mir-2467
11_TAAAGTGCTGACAGTGCAGATA_hsa-mir-106b
11_GTGCCTACTGAGCTGAAACACAGT_hsa-mir-24-2
11_GTGCCTACTGAGCTGAAACACAG_hsa-mir-24-2
10_TTTTGCAATATGTTCCTGAAT_hsa-mir-450b
10_TCGAGGAGCTCACAGTCTAGTA_hsa-mir-151a
10_CAGCAGCAATTCATGTTTTGAAT_hsa-mir-424
10_CAGCAGCAATTCATGTTTTGA_hsa-mir-424
10_CAAAGTGCTGTTCGTGCAGGTAGT_hsa-mir-93
10_ACTGGACTTGGAGTCAGAAGA_hsa-mir-378c
10_AAGGAGCTTACAATCTAGCTGGGT_hsa-mir-708
10_AAGGAGCTTACAATCTAGCTGGGAT_hsa-mir-708
10_AAGGAGCTTACAATCTAGCTGG_hsa-mir-708
10_AAGGAGCTTACAATCTAGCTG_hsa-mir-708
10_AAGGAGCTTACAATCTAGCT_hsa-mir-708
0_TCCTGTACTGAGCTGCCCCGA_hsa-mir-486-2
0_TCCTGTACTGAGCTGCCCCG_hsa-mir-486-2
