# Supplementary material for: Genome-wide miRNA profiling reinforces the importance of miR-9 in human papillomavirus associated oral and oropharyngeal head and neck cancer
Source: Sci Rep. 2019 Feb 19;9:2306. doi: 10.1038/s41598-019-38797-z (PMC6381209; doi:10.1038/s41598-019-38797-z)
Supplement: Supplementary file 5 — Dataset 4 [file 41598_2019_38797_MOESM5_ESM.xlsx]

## Sheet: miRNAs and isomirs in HPV+ HNC
Genome-wide miRNA profiling reinforces the importance of miR-9 in human papillomavirus associated oral and oropharyngeal head and neck cancer
Ksenija Božinović, Ivan Sabol, Emil Dediol, Nina Milutin Gašperov, Spomenka Manojlović, Zuzana Vojtechova, Ruth Tachezy, Magdalena Grce
miRNA	Base count	Fold Change	adjusted P value	MirNA	Comparison
hsa-miR-9-5p	488.98	12.7925	0.000415323	hsa-miR-9-5p	OP+ and O+
24_ACCTGGCATACAATGTAGATTTC_hsa-mir-221	19.9318	4.02228	0.00844256	isomir hsa-mir-221-5p	OP+ and O+
51_TCGTACCGTGAGTAATAATGAA_hsa-mir-126	38.5837	-3.25602	0.00471905	isomir hsa-mir-126-3p	OP+ and O+
hsa-miR-25-5p	11.1414	17.403	0.00120412	hsa-miR-25-5p	OP+ only
hsa-miR-29a-3p	803.798	-1.9808	0.00842082	hsa-miR-29a-3p	OP+ only
hsa-miR-29b-3p	140.983	-1.81072	0.0325918	hsa-miR-29b-3p	OP+ only
hsa-miR-34a-5p	197.445	2.44405	0.000408464	hsa-miR-34a-5p	OP+ only
hsa-miR-93-5p	772.72	1.90864	0.0457674	hsa-miR-93-5p	OP+ only
hsa-miR-106b-5p	261.164	1.89559	0.0112653	hsa-miR-106b-5p	OP+ only
hsa-miR-133a-5p	28.8791	-10.2002	0.0309683	hsa-miR-133a-5p	OP+ only
hsa-miR-133a-3p	1410.16	-11.0871	0.0276802	hsa-miR-133a-3p	OP+ only
hsa-miR-139-5p	24.766	-4.82914	0.00406985	hsa-miR-139-5p	OP+ only
hsa-miR-140-5p	44.092	-2.29911	0.0271076	hsa-miR-140-5p	OP+ only
hsa-miR-147b	11.989	11.8896	0.00270669	hsa-miR-147b	OP+ only
hsa-miR-208b-3p	136.358	-10.1003	0.0311699	hsa-miR-208b-3p	OP+ only
hsa-miR-210-5p	13.6985	3.98486	0.0442692	hsa-miR-210-5p	OP+ only
hsa-miR-328-3p	14.5426	-3.10745	0.0434266	hsa-miR-328-3p	OP+ only
hsa-miR-1307-3p	33.1864	3.40654	0.00595174	hsa-miR-1307-3p	OP+ only
12_AACCCGTAGATCCGAACTTG_hsa-mir-100	250.751	-2.72911	0.021807	isomir hsa-mir-100-5p	OP+ only
14_TCCCTGAGACCCTAACTTGTGAAA_hsa-mir-125b-1	24.5639	-2.75643	0.0451745	isomir hsa-mir-125b-1-5p	OP+ only
15_TCTTTGGTTATCTAGCTGTAT_hsa-mir-9-1	11.1785	15.8331	0.00275124	isomir hsa-mir-9-1-5p	OP+ only
15_TCTTTGGTTATCTAGCTGTATG_hsa-mir-9-1	17.7212	11.6443	0.00366671	isomir hsa-mir-9-1-5p	OP+ only
15_TCTTTGGTTATCTAGCTGTATG_hsa-mir-9-2	18.9742	12.2091	0.00315531	isomir hsa-mir-9-2-5p	OP+ only
15_TCTTTGGTTATCTAGCTGTATG_hsa-mir-9-3	19.3309	20.978	0.000994158	isomir hsa-mir-9-3-5p	OP+ only
15_TTATGGTTTGCCTGGGACTGA_hsa-mir-584	11.2612	-3.47213	0.0246273	isomir hsa-mir-584-5p	OP+ only
16_TCCCTGAGACCCTAACTTGTGAAA_hsa-mir-125b-2	24.9225	-2.83191	0.0189507	isomir hsa-mir-125b-2-5p	OP+ only
17_TCTCTGGGCCTGTGTCTTAGGCT_hsa-mir-330	28.703	2.93113	0.0316009	isomir hsa-mir-330-5p	OP+ only
21_TACCCTGTAGAACCGAATTTGA_hsa-mir-10a	20.2616	-2.59681	0.0321739	isomir hsa-mir-10a-5p	OP+ only
21_TGGCAGTGTCTTAGCTGGTT_hsa-mir-34a	24.4884	4.49189	0.0121907	isomir hsa-mir-34a-5p	OP+ only
21_TGGCAGTGTCTTAGCTGGTTG_hsa-mir-34a	24.0249	4.07858	0.00686537	isomir hsa-mir-34a-5p	OP+ only
21_TGGCAGTGTCTTAGCTGGTTGTT_hsa-mir-34a	139.044	3.3752	0.00151164	isomir hsa-mir-34a-5p	OP+ only
22_CAGTGGTTTTACCCTATGGTAGT_hsa-mir-140	15.4513	-2.60942	0.019867	isomir hsa-mir-140-5p	OP+ only
26_TACCCTGTAGAACCGAATTTGTAA_hsa-mir-10b	98.4039	-2.56114	0.0411388	isomir hsa-mir-10b-5p	OP+ only
27_ACCCTGTAGAACCGAATTTGTGG_hsa-mir-10b	185.564	-2.32572	0.0471819	isomir hsa-mir-10b-5p	OP+ only
38_AAAAGCTGGGTTGAGAGGGC_hsa-mir-320b-1	29.7776	3.98698	0.025869	isomir hsa-mir-320b-1-3p	OP+ only
40_CTAGCACCATCTGAAATCGGTT_hsa-mir-29a	248.1	-2.17225	0.00287961	isomir hsa-mir-29a-3p	OP+ only
41_TAGCACCATCTGAAATCGGTT_hsa-mir-29a	1482.32	-1.94296	0.0201524	isomir hsa-mir-29a-3p	OP+ only
43_TAATACTGCCGGGTAATGATGGTT_hsa-mir-200c	11.1097	5.17898	0.0451745	isomir hsa-mir-200c-3p	OP+ only
44_TACTAGACTGAAGCTCCTTGAGA_hsa-mir-151a	114.065	2.57919	0.0372612	isomir hsa-mir-151a-3p	OP+ only
44_TGCCCTGTGGACTCAGTTCTGGT_hsa-mir-146b	14.7538	4.19601	0.0353775	isomir hsa-mir-146b-3p	OP+ only
45_ATAAGACGAACAAAAGGTTTG_hsa-mir-208b	90.9395	-9.29727	0.0414076	isomir hsa-mir-208b-3p	OP+ only
45_CAACACCAGTCGATGGGCTGA_hsa-mir-21	55.4512	5.76004	0.0064271	isomir hsa-mir-21-3p	OP+ only
45_CAACACCAGTCGATGGGCTGTAA_hsa-mir-21	26.3564	4.48992	0.00539716	isomir hsa-mir-21-3p	OP+ only
46_CTGCCCTGGCCCGAGGGACCGAC_hsa-mir-874	17.6447	-2.87383	0.0136895	isomir hsa-mir-874-3p	OP+ only
47_AAAAGCTGGGTTGAGAGGGC_hsa-mir-320a	28.7637	3.58411	0.0276802	isomir hsa-mir-320a-3p	OP+ only
47_CTGGCCCTCTCTGCCCTTCCGTT_hsa-mir-328	11.6596	-3.15411	0.0185594	isomir hsa-mir-328-3p	OP+ only
47_TTCACCACCTTCTCCACCCAG_hsa-mir-197	48.5867	2.46284	0.0397341	isomir hsa-mir-197-3p	OP+ only
50_CTCGTACCGTGAGTAATAATGC_hsa-mir-126	35.5974	-3.14216	0.0154347	isomir hsa-mir-126-3p	OP+ only
51_ACCAATATTACTGTGCTGCTTT_hsa-mir-16-2	83.5906	4.47001	0.00300931	isomir hsa-mir-16-2-3p	OP+ only
51_TCACAGTGAACCGGTCTCTTTC_hsa-mir-128-2	33.3818	-10.0864	0.0091685	isomir hsa-mir-128-2-3p	OP+ only
51_TCGTACCGTGAGTAATAATGA_hsa-mir-126	28.2372	-2.5711	0.0268869	isomir hsa-mir-126-3p	OP+ only
51_TCGTACCGTGAGTAATAATGC_hsa-mir-126	144.298	-2.62462	0.0270946	isomir hsa-mir-126-3p	OP+ only
51_TCGTACCGTGAGTAATAATGCGA_hsa-mir-126	141.384	-2.51174	0.0235444	isomir hsa-mir-126-3p	OP+ only
51_TTTTTCATTATTGCTCCTGA_hsa-mir-335	19.3343	5.08473	0.0233592	isomir hsa-mir-335-3p	OP+ only
52_CGTACCGTGAGTAATAATGCGT_hsa-mir-126	138.307	-3.02624	0.0066708	isomir hsa-mir-126-3p	OP+ only
52_TGGAATGTAAAGAAGTATGTATT_hsa-mir-1-2	14.0008	-14.7518	0.00193775	isomir hsa-mir-1-2-3p	OP+ only
52_TTTGGTCCCCTTCAACCAGCTGT_hsa-mir-133a-1	1965.79	-12.9421	0.01287	isomir hsa-mir-133a-1-3p	OP+ only
53_TAGCACCATTTGAAATCGGTTAAA_hsa-mir-29c	11.8867	-3.81378	0.00686537	isomir hsa-mir-29c-3p	OP+ only
53_TTGGTCCCCTTCAACCAGCTG_hsa-mir-133a-1	146.612	-11.7937	0.0215588	isomir hsa-mir-133a-1-3p	OP+ only
53_TTGGTCCCCTTCAACCAGCTGTT_hsa-mir-133a-1	189.256	-10.6006	0.0319839	isomir hsa-mir-133a-1-3p	OP+ only
53_TTGGTCCCCTTCAACCAGCTGTTT_hsa-mir-133a-1	36.7614	-15.4131	0.008457	isomir hsa-mir-133a-1-3p	OP+ only
55_ACAAGTCAGGCTCTTGGGAC_hsa-mir-125b-2	131.116	5.24912	0.0144396	isomir hsa-mir-125b-2-3p	OP+ only
58_TTTGGTCCCCTTCAACCAGCTGT_hsa-mir-133a-2	1938.51	-13.7515	0.0100147	isomir hsa-mir-133a-2-3p	OP+ only
59_TTGGTCCCCTTCAACCAGCT_hsa-mir-133a-2	12.9127	-16.3614	0.00212735	isomir hsa-mir-133a-2-3p	OP+ only
59_TTGGTCCCCTTCAACCAGCTG_hsa-mir-133a-2	142.657	-10.9162	0.0287718	isomir hsa-mir-133a-2-3p	OP+ only
59_TTGGTCCCCTTCAACCAGCTGT_hsa-mir-133a-2	1575.29	-11.9811	0.0185345	isomir hsa-mir-133a-2-3p	OP+ only
59_TTGGTCCCCTTCAACCAGCTGTTT_hsa-mir-133a-2	41.0808	-14.927	0.0119057	isomir hsa-mir-133a-2-3p	OP+ only
6_TCTACAGTGCACGTGTCTCCA_hsa-mir-139	11.1362	-6.30344	0.00211795	isomir hsa-mir-139-5p	OP+ only
61_TACCACAGGGTAGAACCACG_hsa-mir-140	40.1807	-2.62583	0.0382559	isomir hsa-mir-140-3p	OP+ only
61_TACCACAGGGTAGAACCACGGAC_hsa-mir-140	154.304	-2.53382	0.000567115	isomir hsa-mir-140-3p	OP+ only
62_ACCACAGGGTAGAACCACGGACT_hsa-mir-140	117.815	-2.30458	0.00680026	isomir hsa-mir-140-3p	OP+ only
63_CCACAGGGTAGAACCACGGACT_hsa-mir-140	28.3636	-2.48183	0.0143842	isomir hsa-mir-140-3p	OP+ only
63_TAGTGCAATATTGCTTATAGGGTT_hsa-mir-454	66.7033	2.15728	0.0311699	isomir hsa-mir-454-3p	OP+ only
64_ACTGTGCGTGTGACAGCGGCT_hsa-mir-210	22.2569	9.65323	0.00337859	isomir hsa-mir-210-3p	OP+ only
64_AGCTACATTGTCTGCTGGGTT_hsa-mir-221	1320.11	3.11223	0.00314765	isomir hsa-mir-221-3p	OP+ only
64_AGCTACATTGTCTGCTGGGTTT_hsa-mir-221	1743.9	2.60072	0.000379232	isomir hsa-mir-221-3p	OP+ only
65_CTGTGCGTGTGACAGCGGCTGAAT_hsa-mir-210	14.4962	8.06894	0.00370571	isomir hsa-mir-210-3p	OP+ only
68_AGCTACATCTGGCTACTGGGTCT_hsa-mir-222	613.695	3.10509	0.00438726	isomir hsa-mir-222-3p	OP+ only
7_TAGCTTATCAGACTGATGTTGAAA_hsa-mir-21	65.3881	2.27746	0.0226056	isomir hsa-mir-21-5p	OP+ only
71_AAAAGCTGGGTTGAGAGGGC_hsa-mir-320b-2	29.3661	3.96925	0.0255529	isomir hsa-mir-320b-2-3p	OP+ only
46_CTAGACTGAAGCTCCTTGAGGT_hsa-mir-151a	501.845	2.42641	0.0541011	isomir hsa-mir-151a-3p	OP+ only
51_CCGCACTGTGGGTACTTGCTG_hsa-mir-106b	25.0795	2.44874	0.0510653	isomir hsa-mir-106b-3p	OP+ only
52_CGTACCGTGAGTAATAATGCGT_hsa-mir-126	138.307	-3.02624	0.0066708	isomir hsa-mir-126-3p	OP+ only
68_AGCTACATCTGGCTACTGGGTC_hsa-mir-222	317.505	4.54971	0.000267326	isomir hsa-mir-222-3p	OP+ only
No duplicates miR list
hsa-miR-9-5p
hsa-miR-106b-5p
hsa-miR-1307-3p
hsa-miR-133a-3p
hsa-miR-133a-5p
hsa-miR-139-5p
hsa-miR-140-5p
hsa-miR-147b
hsa-miR-208b-3p
hsa-miR-210-5p
hsa-miR-25-5p
hsa-miR-29a-3p
hsa-miR-29b-3p
hsa-miR-328-3p
hsa-miR-34a-5p
hsa-miR-93-5p
isomir hsa-mir-100-5p
isomir hsa-mir-106b-3p
isomir hsa-mir-10a-5p
isomir hsa-mir-10b-5p
isomir hsa-mir-1-2-3p
isomir hsa-mir-125b-1-5p
isomir hsa-mir-125b-2-3p
isomir hsa-mir-125b-2-5p
isomir hsa-mir-126-3p
isomir hsa-mir-128-2-3p
isomir hsa-mir-133a-1-3p
isomir hsa-mir-133a-2-3p
isomir hsa-mir-139-5p
isomir hsa-mir-140-3p
isomir hsa-mir-140-5p
isomir hsa-mir-146b-3p
isomir hsa-mir-151a-3p
isomir hsa-mir-16-2-3p
isomir hsa-mir-197-3p
isomir hsa-mir-200c-3p
isomir hsa-mir-208b-3p
isomir hsa-mir-210-3p
isomir hsa-mir-21-3p
isomir hsa-mir-21-5p
isomir hsa-mir-221-3p
isomir hsa-mir-221-5p
isomir hsa-mir-222-3p
isomir hsa-mir-29a-3p
isomir hsa-mir-29c-3p
isomir hsa-mir-320a-3p
isomir hsa-mir-320b-1-3p
isomir hsa-mir-320b-2-3p
isomir hsa-mir-328-3p
isomir hsa-mir-330-5p
isomir hsa-mir-335-3p
isomir hsa-mir-34a-5p
isomir hsa-mir-454-3p
isomir hsa-mir-584-5p
isomir hsa-mir-874-3p
isomir hsa-mir-9-1-5p
isomir hsa-mir-9-2-5p
isomir hsa-mir-9-3-5p
