# Supplementary material for: Genome-wide miRNA profiling reinforces the importance of miR-9 in human papillomavirus associated oral and oropharyngeal head and neck cancer
Source: Sci Rep. 2019 Feb 19;9:2306. doi: 10.1038/s41598-019-38797-z (PMC6381209; doi:10.1038/s41598-019-38797-z)
Supplement: Supplementary file 6 — Dataset 5 [file 41598_2019_38797_MOESM6_ESM.xlsx]

## Sheet: subset OP_pos ALL
Genome-wide miRNA profiling reinforces the importance of miR-9 in human papillomavirus associated oral and oropharyngeal head and neck cancer
Ksenija Božinović, Ivan Sabol, Emil Dediol, Nina Milutin Gašperov, Spomenka Manojlović, Zuzana Vojtechova, Ruth Tachezy, Magdalena Grce
miRNA	baseMean	log2FoldChange	lfcSE	stat	pvalue	padj
hsa-let-7a-3p	18.3964	-0.408335	0.683073	-0.597791	0.549979	0.725829
hsa-let-7a-5p	40760.1	-0.466197	0.638395	-0.730264	0.465229	0.658915
hsa-let-7b-3p	103.281	0.511928	0.645594	0.792957	0.427803	0.625723
hsa-let-7b-5p	13412.3	-0.355604	0.52022	-0.683565	0.49425	0.685846
hsa-let-7c-3p	26.5773	0.929582	0.797255	1.16598	0.243623	0.465191
hsa-let-7c-5p	4323.46	-0.280555	0.699834	-0.400888	0.688503	0.822914
hsa-let-7d-3p	307.167	1.12071	0.434652	2.57841	0.00992569	0.0637292
hsa-let-7d-5p	256.648	0.554205	0.49746	1.11407	0.265249	0.486039
hsa-let-7e-5p	1499.17	-0.0891268	0.708924	-0.125721	0.899953	0.954209
hsa-let-7f-1-3p	12.5128	0.634326	0.575817	1.10161	0.270631	0.488161
hsa-let-7f-5p	9917.58	0.118114	0.794946	0.148581	0.881885	0.94334
hsa-let-7i-3p	87.4866	0.107459	0.465331	0.230931	0.817369	0.909562
hsa-let-7i-5p	935.613	0.111016	0.448444	0.247559	0.804476	0.903259
hsa-miR-101-3p	16834.1	-1.45727	0.535248	-2.7226	0.00647702	0.0485176
hsa-miR-103a-3p	7664.31	0.0599465	0.32464	0.184655	0.8535	0.925578
hsa-miR-106a-5p	31.7563	1.16635	0.671192	1.73774	0.0822574	0.241048
hsa-miR-10a-5p	491.828	0.752442	0.900074	0.835978	0.403167	0.602483
hsa-miR-10b-5p	66908.7	-1.32814	0.605595	-2.19311	0.0282993	0.125125
hsa-miR-125a-3p	11.6441	0.767403	0.791912	0.969051	0.33252	0.541708
hsa-miR-125a-5p	370.309	-0.145443	0.735748	-0.19768	0.843295	0.924632
hsa-miR-125b-5p	406.277	-0.48438	0.587192	-0.824908	0.409424	0.608517
hsa-miR-126-3p	263.506	-1.39512	0.441999	-3.1564	0.00159732	0.0167822
hsa-miR-126-5p	108.058	-1.49656	0.676342	-2.21272	0.0269167	0.12268
hsa-miR-1269a	22.4251	1.87908	1.31565	1.42825	0.153219	0.355464
hsa-miR-127-3p	1004.21	-2.08302	0.676304	-3.08001	0.00206994	0.0209323
hsa-miR-127-5p	297.243	-1.71633	0.741118	-2.31587	0.0205655	0.102385
hsa-miR-128-3p	152.475	0.104865	0.550003	0.190663	0.84879	0.925578
hsa-miR-1307-3p	200.377	1.04311	0.55947	1.86446	0.062257	0.202273
hsa-miR-130a-3p	25.9235	-0.977276	0.557919	-1.75165	0.0798349	0.235989
hsa-miR-130b-3p	15.1737	1.9431	0.677471	2.86816	0.00412864	0.0347924
hsa-miR-133a-3p	105.171	-6.20305	1.06738	-5.81144	6.19363e-09	4.17554e-07
hsa-miR-133b	167.072	-6.17425	1.1038	-5.59364	2.22362e-08	1.16059e-06
hsa-miR-134-5p	260.888	-1.65625	0.712575	-2.32432	0.0201085	0.101042
hsa-miR-136-5p	30.2864	-3.16413	0.921151	-3.43497	0.000592623	0.0078796
hsa-miR-1-3p	84.2888	-6.20291	1.02497	-6.05182	1.43218e-09	1.28738e-07
hsa-miR-140-3p	240.323	-0.276762	0.726953	-0.380715	0.703415	0.834403
hsa-miR-140-5p	13.6362	-1.08282	0.524562	-2.06424	0.0389949	0.152033
hsa-miR-141-3p	636.404	0.994232	0.635548	1.56437	0.117731	0.302782
hsa-miR-141-5p	6173.1	1.72341	0.750544	2.29622	0.0216633	0.105576
hsa-miR-142-3p	2692.31	0.595828	0.648913	0.918194	0.358517	0.563483
hsa-miR-143-3p	285524	-0.021854	0.78101	-0.0279817	0.977677	0.989294
hsa-miR-143-5p	62.0226	-0.0267572	0.795556	-0.0336333	0.97317	0.988566
hsa-miR-144-5p	23.7218	-1.64637	1.00611	-1.63636	0.101764	0.274343
hsa-miR-145-5p	526.249	-1.59815	0.614743	-2.5997	0.00933049	0.0616105
hsa-miR-146a-5p	399.156	1.0961	0.722236	1.51765	0.129103	0.319069
hsa-miR-146b-3p	44.7573	0.347544	0.742701	0.467945	0.639824	0.786652
hsa-miR-146b-5p	873.427	0.148578	0.590354	0.251677	0.801291	0.900965
hsa-miR-148a-3p	76.3745	-0.289253	0.942512	-0.306896	0.758923	0.874599
hsa-miR-148b-3p	302.71	0.479625	0.373584	1.28385	0.199194	0.41533
hsa-miR-149-5p	246.492	0.916614	0.806904	1.13596	0.255972	0.478125
hsa-miR-151a-3p	16.1633	1.36876	0.903651	1.5147	0.129848	0.319292
hsa-miR-155-5p	864.94	1.35132	0.680985	1.98436	0.0472152	0.174019
hsa-miR-15b-3p	150.981	1.4425	0.535891	2.69178	0.00710722	0.0507828
hsa-miR-15b-5p	749.85	1.26065	0.625212	2.01635	0.0437632	0.16429
hsa-miR-16-5p	70.2718	0.725793	0.73964	0.981278	0.326456	0.538827
hsa-miR-17-5p	61.2258	-0.621061	0.539213	-1.15179	0.249407	0.472419
hsa-miR-181a-2-3p	935.412	-0.293671	0.539943	-0.543893	0.586515	0.750645
hsa-miR-181a-5p	1544.89	0.120634	0.459238	0.262682	0.792795	0.897521
hsa-miR-181b-5p	154.979	0.199045	0.397909	0.500228	0.616914	0.774975
hsa-miR-181c-5p	96.1042	0.177095	0.5012	0.353342	0.723832	0.848667
hsa-miR-181d-5p	31.5455	0.221971	0.554939	0.399993	0.689162	0.822914
hsa-miR-182-5p	22.8167	0.754169	0.660147	1.14243	0.253277	0.475961
hsa-miR-183-5p	2451.91	1.56507	0.705612	2.21804	0.0265523	0.121361
hsa-miR-185-5p	45.5458	0.280141	0.434768	0.644346	0.519351	0.705315
hsa-miR-191-5p	12.8573	0.283249	0.609715	0.46456	0.642247	0.787239
hsa-miR-192-5p	23.5985	-0.0328995	0.70791	-0.0464741	0.962932	0.984845
hsa-miR-193a-3p	11.7937	-0.732705	0.574496	-1.27539	0.202172	0.418841
hsa-miR-193a-5p	231.392	0.0753675	0.508277	0.14828	0.882122	0.94334
hsa-miR-193b-3p	35.62	-0.5289	0.56473	-0.936554	0.348988	0.556318
hsa-miR-196a-5p	107.904	4.14233	1.0133	4.08798	4.35151e-05	0.000977881
hsa-miR-197-3p	152.079	1.4008	0.383406	3.65357	0.000258617	0.00435878
hsa-miR-199a-3p	182.53	-1.20677	0.633463	-1.90503	0.056776	0.18941
hsa-miR-199b-3p	182.53	-1.20677	0.633463	-1.90503	0.056776	0.18941
hsa-miR-19a-3p	28.1942	-0.66853	0.751589	-0.889489	0.37374	0.575916
hsa-miR-19b-1-5p	34.7158	0.135577	0.715911	0.189376	0.849798	0.925578
hsa-miR-19b-3p	92.2273	-0.707146	0.538891	-1.31222	0.189445	0.401206
hsa-miR-200a-3p	229.44	1.15078	0.691202	1.66489	0.0959343	0.266704
hsa-miR-200a-5p	1632.31	1.71838	0.731497	2.34913	0.0188174	0.097133
hsa-miR-200b-3p	919.058	1.08038	0.536752	2.01281	0.044135	0.16492
hsa-miR-200b-5p	93.3669	1.51568	0.604947	2.50548	0.0122287	0.0738282
hsa-miR-200c-3p	29746.3	1.28681	0.626395	2.05431	0.0399455	0.154992
hsa-miR-200c-5p	25.4684	1.21748	0.643466	1.89207	0.0584816	0.193109
hsa-miR-203a-3p	383.835	-1.81263	0.843564	-2.14878	0.0316519	0.131688
hsa-miR-203b-3p	11.3444	-0.0277266	0.761067	-0.0364312	0.970939	0.988566
hsa-miR-205-5p	12203.8	1.37882	0.672707	2.04966	0.0403976	0.155257
hsa-miR-206	290.771	-4.87375	1.30413	-3.73717	0.000186105	0.00338334
hsa-miR-20a-5p	17.2812	-0.448564	0.617745	-0.726132	0.467758	0.660412
hsa-miR-21-3p	900.323	2.59421	0.665595	3.89758	9.71572e-05	0.00204156
hsa-miR-21-5p	139956	0.939825	0.451055	2.08361	0.0371953	0.145719
hsa-miR-223-3p	104.613	-0.754922	0.624845	-1.20818	0.22698	0.44678
hsa-miR-22-3p	3901.96	-1.39351	0.539659	-2.5822	0.00981715	0.0635366
hsa-miR-224-5p	141.092	0.600372	0.918292	0.653793	0.513245	0.700798
hsa-miR-23a-3p	110.121	-0.253405	0.524326	-0.483296	0.628885	0.7784
hsa-miR-23b-3p	1575.33	-0.465489	0.591261	-0.787283	0.431116	0.626578
hsa-miR-24-3p	792.654	-0.18618	0.466383	-0.399199	0.689747	0.822914
hsa-miR-25-3p	89.1237	0.108236	0.615914	0.175733	0.860504	0.930678
hsa-miR-26a-5p	292.698	-0.817658	0.350493	-2.33288	0.0196544	0.0993776
hsa-miR-26b-3p	14.747	1.65665	0.923805	1.79329	0.0729266	0.221379
hsa-miR-26b-5p	444.159	0.129429	0.767521	0.168633	0.866086	0.933045
hsa-miR-27b-3p	3800.27	-0.218089	0.643085	-0.33913	0.734512	0.858946
hsa-miR-27b-5p	20.4881	0.685254	0.681354	1.00572	0.314549	0.530106
hsa-miR-28-3p	3929.5	0.762953	0.519101	1.46976	0.141628	0.336002
hsa-miR-28-5p	232.919	-0.0310551	0.433637	-0.0716154	0.942908	0.972975
hsa-miR-3065-3p	98.8016	-0.845156	0.876173	-0.9646	0.334745	0.543248
hsa-miR-30a-3p	1860.39	-1.1122	0.786567	-1.41399	0.157365	0.361642
hsa-miR-30a-5p	86.552	-1.7984	0.718462	-2.50313	0.01231	0.0740433
hsa-miR-30c-5p	93.8105	-0.673189	0.62222	-1.08191	0.279291	0.497872
hsa-miR-30e-3p	9736.54	-0.35131	0.529332	-0.663686	0.506891	0.694454
hsa-miR-30e-5p	413.023	-0.76487	0.437861	-1.74683	0.0806667	0.237547
hsa-miR-320a-3p	177.611	1.49981	0.539368	2.78067	0.00542466	0.0419957
hsa-miR-324-3p	59.7091	0.55233	0.572333	0.96505	0.33452	0.543248
hsa-miR-331-3p	47.7114	0.9314	0.423946	2.19698	0.0280221	0.125125
hsa-miR-335-3p	47.871	1.43467	0.779547	1.84039	0.0657112	0.209293
hsa-miR-335-5p	16.163	-0.969491	0.695377	-1.3942	0.163259	0.367388
hsa-miR-33a-5p	85.6192	0.772179	0.715553	1.07914	0.280528	0.498237
hsa-miR-342-3p	486.179	1.54461	0.637512	2.42287	0.0153985	0.0853244
hsa-miR-345-5p	20.5912	1.40458	0.62658	2.24167	0.0249827	0.116155
hsa-miR-34c-3p	42.4251	1.88572	0.894643	2.10779	0.0350494	0.141421
hsa-miR-34c-5p	14.8009	0.963281	0.975069	0.98791	0.323196	0.53634
hsa-miR-362-5p	12.2467	-0.891459	0.770777	-1.15657	0.247448	0.47047
hsa-miR-363-3p	20.4254	0.734797	0.800343	0.918102	0.358566	0.563483
hsa-miR-365a-3p	38.3976	0.320515	0.512758	0.62508	0.531918	0.712653
hsa-miR-365b-3p	38.3976	0.320515	0.512758	0.62508	0.531918	0.712653
hsa-miR-3677-3p	18.9828	1.17118	0.731471	1.60113	0.109348	0.289536
hsa-miR-375-3p	131.836	-4.70737	0.93974	-5.00923	5.46494e-07	2.32692e-05
hsa-miR-378a-3p	3198.45	-1.57836	0.625907	-2.52172	0.0116783	0.0710355
hsa-miR-378a-5p	401.181	-0.729962	0.567386	-1.28654	0.198256	0.413907
hsa-miR-379-5p	1066.55	-2.4071	0.668082	-3.60299	0.000314574	0.0050898
hsa-miR-381-3p	257.644	-4.50525	0.719226	-6.26402	3.7517e-10	4.66993e-08
hsa-miR-423-3p	42.2622	0.914026	0.478888	1.90864	0.0563085	0.188628
hsa-miR-423-5p	28.6783	1.35611	0.649415	2.0882	0.0367799	0.144793
hsa-miR-425-5p	111.892	-0.540373	0.722918	-0.747488	0.454769	0.650015
hsa-miR-429	99.1215	1.72728	0.623353	2.77095	0.0055893	0.0428601
hsa-miR-451a	11.3502	-2.10155	0.968096	-2.1708	0.029946	0.128863
hsa-miR-455-3p	191.444	2.20159	0.717229	3.06957	0.00214366	0.0215431
hsa-miR-4746-5p	15.8535	1.9592	0.754016	2.59835	0.00936723	0.0616105
hsa-miR-4772-3p	22.1912	0.197363	0.779589	0.253162	0.800143	0.900965
hsa-miR-484	91.3358	0.559774	0.670033	0.835442	0.403469	0.602483
hsa-miR-486-5p	252.371	-2.53951	0.872215	-2.91157	0.00359621	0.0319703
hsa-miR-511-5p	6.14835	0.603291	0.922776	0.653779	0.513254	0.700798
hsa-miR-532-3p	50.0594	1.14704	0.594554	1.92924	0.053701	0.184402
hsa-miR-532-5p	179.037	0.0655833	0.460493	0.14242	0.886749	0.946411
hsa-miR-574-3p	43.1714	0.607411	0.625319	0.971362	0.331368	0.541023
hsa-miR-582-3p	76.5139	0.528428	0.57717	0.915549	0.359903	0.563483
hsa-miR-625-3p	267.438	0.707688	0.52345	1.35197	0.176385	0.384624
hsa-miR-652-3p	11.279	0.7455	0.684487	1.08914	0.276093	0.495803
hsa-miR-654-3p	21.5168	-2.408	0.746962	-3.22372	0.00126537	0.0140231
hsa-miR-708-3p	56.089	0.194473	0.793779	0.244996	0.806459	0.903259
hsa-miR-744-3p	32.8422	0.658687	0.675459	0.975169	0.329477	0.540211
hsa-miR-744-5p	55.1482	0.607127	0.643771	0.94308	0.34564	0.554242
hsa-miR-758-3p	15.4733	-1.39905	0.811141	-1.72479	0.0845651	0.245448
hsa-miR-769-5p	52.4709	0.0144266	0.563824	0.025587	0.979587	0.990607
hsa-miR-92a-3p	651.147	0.0765545	0.411606	0.18599	0.852453	0.925578
hsa-miR-92b-3p	105.396	1.39698	0.68145	2.05	0.040364	0.155257
hsa-miR-93-5p	213.713	0.652131	0.464207	1.40483	0.160072	0.364784
hsa-miR-942-5p	11.3918	0.497148	0.746457	0.66601	0.505404	0.694454
hsa-miR-9-5p	5499.22	3.41429	0.762064	4.48032	7.45304e-06	0.000215075
hsa-miR-99a-5p	4114.71	-0.247333	0.764305	-0.323605	0.746237	0.865278
hsa-miR-99b-3p	19.0424	-0.193397	0.657933	-0.293947	0.768799	0.88221
hsa-miR-99b-5p	21300.8	-0.254397	0.61564	-0.413224	0.679442	0.816068
isomir-hsa-let-7a-1:94175961-94175984	11.9807	-0.661375	0.678575	-0.974654	0.329732	0.540211
isomir-hsa-let-7a-1:94175962-94175981	368.609	-0.184156	0.731038	-0.25191	0.801111	0.900965
isomir-hsa-let-7a-1:94175962-94175982	9857.69	-0.13313	0.62572	-0.212762	0.831513	0.91898
isomir-hsa-let-7a-1:94175962-94175984	37075.7	-0.363378	0.576944	-0.629833	0.528804	0.712653
isomir-hsa-let-7a-1:94175962-94175985	655.596	-0.276838	0.629013	-0.440115	0.659854	0.801534
isomir-hsa-let-7a-1:94175962-94175986	19.0872	0.150368	0.79741	0.18857	0.85043	0.925578
isomir-hsa-let-7a-1:94175963-94175984	11.3702	-0.768969	0.724827	-1.0609	0.288735	0.50765
isomir-hsa-let-7a-1:94175965-94175984	26.2381	0.506415	0.985255	0.513994	0.607256	0.767011
isomir-hsa-let-7a-1:94176013-94176034	25.4351	-0.728573	0.457814	-1.59142	0.111516	0.293387
isomir-hsa-let-7a-1:94176013-94176035	15.8109	-0.693181	0.694847	-0.997603	0.318472	0.532322
isomir-hsa-let-7a-2:122146567-122146590	653.361	-0.263441	0.6037	-0.436378	0.662563	0.803016
isomir-hsa-let-7a-2:122146568-122146587	29.6376	1.22322	0.955353	1.28039	0.200408	0.417035
isomir-hsa-let-7a-2:122146568-122146590	37099.1	-0.361452	0.576314	-0.627179	0.530542	0.712653
isomir-hsa-let-7a-2:122146569-122146590	20285.8	-0.478825	0.637606	-0.750973	0.452669	0.648229
isomir-hsa-let-7a-2:122146570-122146590	9841.12	-0.136155	0.631436	-0.215628	0.829278	0.918393
isomir-hsa-let-7a-2:122146571-122146590	358.718	-0.330801	0.728575	-0.454039	0.649801	0.794319
isomir-hsa-let-7a-3:46112751-46112772	45.808	-0.696417	0.573879	-1.21353	0.224929	0.446044
isomir-hsa-let-7a-3:46112751-46112773	75.8092	-0.927707	0.632333	-1.46712	0.142344	0.336714
isomir-hsa-let-7a-3:46112751-46112774	33.1817	-0.879545	0.693425	-1.26841	0.204652	0.422275
isomir-hsa-let-7a-3:46112752-46112771	367.146	-0.29555	0.745385	-0.396507	0.691731	0.824169
isomir-hsa-let-7a-3:46112752-46112772	9905.44	-0.131213	0.627475	-0.209114	0.83436	0.920869
isomir-hsa-let-7a-3:46112752-46112774	37059.7	-0.364371	0.576251	-0.632313	0.527182	0.712004
isomir-hsa-let-7a-3:46112752-46112775	652.339	-0.303307	0.625166	-0.485162	0.627562	0.7784
isomir-hsa-let-7a-3:46112755-46112773	11.5738	0.697377	0.888635	0.784774	0.432586	0.627173
isomir-hsa-let-7a-3:46112755-46112774	26.9462	0.646663	0.916419	0.705641	0.480412	0.672447
isomir-hsa-let-7a-3:46112800-46112821	25.0823	-0.467514	0.498483	-0.937874	0.348309	0.555783
isomir-hsa-let-7a-3:46112800-46112822	16.8037	-0.963626	0.64507	-1.49383	0.13522	0.327523
isomir-hsa-let-7b:46113691-46113708	20.6813	-0.400302	0.71053	-0.563384	0.573173	0.741916
isomir-hsa-let-7b:46113691-46113709	62.0699	-0.696476	0.756554	-0.92059	0.357265	0.563483
isomir-hsa-let-7b:46113691-46113710	2131.29	0.0369148	0.693616	0.0532208	0.957556	0.981207
isomir-hsa-let-7b:46113691-46113711	29841.1	-0.249752	0.589475	-0.423686	0.671795	0.811737
isomir-hsa-let-7b:46113691-46113713	22808.9	-0.400819	0.528299	-0.758696	0.448035	0.643801
isomir-hsa-let-7b:46113691-46113714	3180.6	-0.41042	0.724733	-0.566305	0.571186	0.741717
isomir-hsa-let-7b:46113692-46113711	11.5718	-0.558152	1.00543	-0.555139	0.5788	0.746214
isomir-hsa-let-7b:46113694-46113713	23.2139	0.972672	0.964741	1.00822	0.313348	0.529395
isomir-hsa-let-7b:46113745-46113765	32.6331	0.792349	0.704406	1.12485	0.260654	0.481986
isomir-hsa-let-7c:16539837-16539857	15.5122	0.101479	0.764888	0.132671	0.894453	0.952175
isomir-hsa-let-7c:16539837-16539858	83.3704	-0.311332	0.678787	-0.458659	0.646479	0.791794
isomir-hsa-let-7c:16539837-16539859	67.5483	-0.545387	0.612095	-0.891017	0.37292	0.5752
isomir-hsa-let-7c:16539837-16539860	53.5464	-0.552583	0.705982	-0.782714	0.433795	0.627317
isomir-hsa-let-7c:16539838-16539857	752.788	-0.0918126	0.810468	-0.113283	0.909806	0.956508
isomir-hsa-let-7c:16539838-16539858	4155.09	-0.275724	0.775057	-0.355746	0.722031	0.848199
isomir-hsa-let-7c:16539838-16539860	13893.9	-0.397507	0.628289	-0.632682	0.526941	0.712004
isomir-hsa-let-7c:16539838-16539861	407.639	-0.461433	0.62579	-0.73736	0.460903	0.655885
isomir-hsa-let-7c:16539839-16539860	12.0985	-0.620408	0.779644	-0.795758	0.426173	0.625156
isomir-hsa-let-7c:16539883-16539905	83.2582	0.779146	0.789964	0.986305	0.323983	0.536861
isomir-hsa-let-7d:94178841-94178861	289.289	0.964548	0.704631	1.36887	0.17104	0.378064
isomir-hsa-let-7d:94178841-94178863	479.808	0.579285	0.553338	1.04689	0.295149	0.511652
isomir-hsa-let-7d:94178841-94178864	29.9775	0.186476	0.833668	0.223682	0.823005	0.913321
isomir-hsa-let-7d:94178895-94178915	150.833	2.09037	0.586304	3.56534	0.000363383	0.00576425
isomir-hsa-let-7d:94178895-94178917	689.405	0.465733	0.505164	0.921944	0.356558	0.563483
isomir-hsa-let-7d:94178896-94178916	21.2338	1.23802	0.680637	1.81892	0.0689239	0.214459
isomir-hsa-let-7d:94178896-94178917	68.6482	0.837009	0.527953	1.58539	0.112879	0.295053
isomir-hsa-let-7e:51692793-51692811	16.9109	-0.128963	0.716751	-0.179927	0.85721	0.928357
isomir-hsa-let-7e:51692793-51692812	24.8805	-0.229907	0.952659	-0.241332	0.809298	0.903688
isomir-hsa-let-7e:51692793-51692813	523.269	0.0380442	0.786273	0.0483855	0.961409	0.984531
isomir-hsa-let-7e:51692793-51692815	2743.34	0.00168914	0.699829	0.00241365	0.998074	0.99892
isomir-hsa-let-7e:51692793-51692816	79.1132	-0.207343	0.647055	-0.320441	0.748634	0.866445
isomir-hsa-let-7e:51692838-51692860	16.0118	-0.464894	0.933391	-0.498069	0.618435	0.775017
isomir-hsa-let-7f-1:94176353-94176369	12.538	0.0885439	0.779828	0.113543	0.9096	0.956508
isomir-hsa-let-7f-1:94176353-94176370	12.2937	-0.597995	0.837426	-0.714087	0.475173	0.668548
isomir-hsa-let-7f-1:94176353-94176371	150.773	0.00919322	0.686202	0.0133972	0.989311	0.994227
isomir-hsa-let-7f-1:94176353-94176372	155.396	0.365109	0.925849	0.394351	0.693322	0.825361
isomir-hsa-let-7f-1:94176353-94176373	3887.3	0.515496	0.860323	0.599189	0.549047	0.72519
isomir-hsa-let-7f-1:94176353-94176375	25891.5	0.0545635	0.708962	0.0769625	0.938653	0.971682
isomir-hsa-let-7f-1:94176353-94176376	61.1456	-0.650693	0.4914	-1.32416	0.185449	0.396
isomir-hsa-let-7f-1:94176356-94176375	13.8017	0.727595	0.968976	0.750891	0.452718	0.648229
isomir-hsa-let-7f-2:53557245-53557268	560.054	-0.01845	0.62027	-0.029745	0.97627	0.988566
isomir-hsa-let-7f-2:53557246-53557265	14.8496	0.610362	0.93089	0.655676	0.512033	0.700312
isomir-hsa-let-7f-2:53557246-53557268	25936.6	0.0426764	0.711899	0.0599473	0.952198	0.978816
isomir-hsa-let-7f-2:53557246-53557269	13.2837	0.352069	0.719374	0.489411	0.624551	0.777528
isomir-hsa-let-7f-2:53557247-53557268	9954.53	0.13349	0.798127	0.167254	0.86717	0.933045
isomir-hsa-let-7f-2:53557248-53557268	3886.24	0.516854	0.861391	0.600022	0.548491	0.72519
isomir-hsa-let-7f-2:53557249-53557268	153.198	0.447007	0.909941	0.491249	0.623251	0.777095
isomir-hsa-let-7f-2:53557250-53557268	146.429	-0.0595631	0.704328	-0.0845673	0.932605	0.968582
isomir-hsa-let-7f-2:53557251-53557268	13.1641	-0.524878	0.834669	-0.628846	0.52945	0.712653
isomir-hsa-let-7f-2:53557252-53557268	12.0211	0.231261	0.797304	0.290054	0.771775	0.883745
isomir-hsa-let-7g:52268280-52268301	71.6116	0.807915	0.602474	1.341	0.179922	0.388152
isomir-hsa-let-7g:52268335-52268358	53.0391	-0.450278	0.583936	-0.771108	0.440643	0.636004
isomir-hsa-let-7g:52268336-52268355	11.3662	1.15512	1.01429	1.13885	0.254764	0.476541
isomir-hsa-let-7g:52268336-52268358	2035.34	-0.228228	0.435839	-0.523652	0.600521	0.760879
isomir-hsa-let-7g:52268336-52268359	11.3947	-0.619922	0.635	-0.976255	0.328938	0.540211
isomir-hsa-let-7g:52268337-52268358	912.464	-0.111833	0.667963	-0.167423	0.867037	0.933045
isomir-hsa-let-7g:52268338-52268358	133.183	0.0591709	0.672138	0.0880339	0.92985	0.968474
isomir-hsa-let-7g:52268339-52268358	74.0111	0.366689	0.954502	0.384168	0.700854	0.833197
isomir-hsa-let-7g:52268340-52268358	18.0993	0.478952	0.697899	0.686277	0.492539	0.684646
isomir-hsa-let-7i:62603691-62603710	18.088	0.454536	0.745036	0.610086	0.541805	0.721574
isomir-hsa-let-7i:62603691-62603711	53.2742	1.01579	0.635053	1.59954	0.109701	0.289552
isomir-hsa-let-7i:62603691-62603713	638.516	0.0428652	0.39151	0.109487	0.912816	0.957185
isomir-hsa-let-7i:62603691-62603714	818.009	-0.716336	0.650093	-1.1019	0.270507	0.488161
isomir-hsa-let-7i:62603694-62603712	21.8345	0.680707	0.909871	0.748136	0.454378	0.650015
isomir-hsa-let-7i:62603694-62603713	20.2434	1.11195	0.922277	1.20566	0.227949	0.447354
isomir-hsa-let-7i:62603747-62603767	271.375	1.54097	0.675761	2.28035	0.0225871	0.109093
isomir-hsa-let-7i:62603747-62603769	85.4906	0.0430897	0.52237	0.0824889	0.934258	0.969615
isomir-hsa-mir-100:122152274-122152297	11.6123	-2.58732	0.833978	-3.10238	0.00191971	0.0196588
isomir-hsa-mir-100:122152275-122152297	1620.77	-2.36335	0.548509	-4.30868	1.64229e-05	0.00040261
isomir-hsa-mir-100:122152276-122152296	41.0958	-1.84807	0.484288	-3.81605	0.000135605	0.00261201
isomir-hsa-mir-100:122152276-122152297	10092.4	-2.45169	0.498796	-4.91521	8.86893e-07	3.41665e-05
isomir-hsa-mir-100:122152277-122152297	283.349	-2.09298	0.695813	-3.00797	0.00263	0.025213
isomir-hsa-mir-100:122152278-122152297	62.5727	-2.46241	0.634261	-3.88233	0.00010346	0.00214612
isomir-hsa-mir-100:122152279-122152297	19.7275	-2.18198	0.841391	-2.59331	0.00950583	0.0620179
isomir-hsa-mir-101-1:65058441-65058463	2198.28	-1.41023	0.517383	-2.7257	0.00641657	0.0482884
isomir-hsa-mir-101-1:65058442-65058463	2335.87	-1.71096	0.509934	-3.35525	0.000792933	0.00986897
isomir-hsa-mir-101-1:65058442-65058464	519.222	-1.90602	0.583657	-3.26566	0.00109209	0.0126215
isomir-hsa-mir-101-1:65058443-65058463	16792.7	-1.45025	0.534242	-2.71459	0.0066358	0.0489001
isomir-hsa-mir-101-1:65058443-65058464	5384.64	-1.6641	0.443488	-3.7523	0.000175218	0.00322161
isomir-hsa-mir-101-1:65058444-65058463	276.614	-0.983878	0.584792	-1.68244	0.0924831	0.260239
isomir-hsa-mir-101-1:65058444-65058464	200.563	-0.982778	0.506403	-1.9407	0.0522944	0.182529
isomir-hsa-mir-101-2:4850344-4850364	202.397	-1.02642	0.475161	-2.16014	0.0307618	0.131326
isomir-hsa-mir-101-2:4850344-4850365	5329.7	-1.68936	0.439402	-3.84468	0.000120709	0.00237677
isomir-hsa-mir-101-2:4850344-4850366	525.664	-1.84636	0.605098	-3.05133	0.00227829	0.022341
isomir-hsa-mir-101-2:4850345-4850364	282.212	-0.869393	0.584509	-1.48739	0.136912	0.329641
isomir-hsa-mir-101-2:4850345-4850366	2307.59	-1.71392	0.50933	-3.36505	0.000765312	0.00967402
isomir-hsa-mir-101-2:4850345-4850367	2191.88	-1.44243	0.50536	-2.85426	0.00431378	0.0359258
isomir-hsa-mir-101-2:4850345-4850368	260.276	-1.67405	0.5573	-3.00386	0.00266577	0.025213
isomir-hsa-mir-103a-1:168560903-168560927	182.978	-0.0735298	0.671186	-0.109552	0.912765	0.957185
isomir-hsa-mir-103a-1:168560904-168560922	18.8305	0.657666	0.768238	0.85607	0.391959	0.592147
isomir-hsa-mir-103a-1:168560904-168560923	106.931	0.697406	0.758277	0.919725	0.357716	0.563483
isomir-hsa-mir-103a-1:168560904-168560924	13.6524	0.496229	0.664934	0.746283	0.455496	0.650382
isomir-hsa-mir-103a-1:168560904-168560925	840.379	0.366349	0.493628	0.742157	0.457992	0.652317
isomir-hsa-mir-103a-1:168560904-168560927	46435.1	-0.0908908	0.446964	-0.203352	0.83886	0.921954
isomir-hsa-mir-103a-1:168560905-168560925	58.6001	0.792415	0.509841	1.55424	0.120127	0.306088
isomir-hsa-mir-103a-1:168560905-168560927	7646.57	0.0625517	0.327115	0.191222	0.848351	0.925578
isomir-hsa-mir-103a-1:168560906-168560927	101.164	0.312497	0.481584	0.648893	0.516408	0.703588
isomir-hsa-mir-103a-1:168560908-168560927	14.6989	0.741493	0.71082	1.04315	0.296878	0.513743
isomir-hsa-mir-103a-1:168560941-168560964	17.0455	-0.853289	0.68398	-1.24753	0.212201	0.430253
isomir-hsa-mir-103a-2:3917486-3917504	13.6762	0.759875	0.747259	1.01688	0.309209	0.526632
isomir-hsa-mir-103a-2:3917541-3917560	26.8503	0.536676	0.631806	0.849432	0.395641	0.594932
isomir-hsa-mir-103a-2:3917541-3917561	22.4885	0.0238529	0.637857	0.0373954	0.97017	0.988566
isomir-hsa-mir-103a-2:3917541-3917562	198.053	0.227701	0.475246	0.479123	0.631851	0.780662
isomir-hsa-mir-103a-2:3917541-3917564	46465	-0.0877973	0.444682	-0.197439	0.843484	0.924632
isomir-hsa-mir-103a-2:3917541-3917565	179.745	-0.155931	0.687725	-0.226735	0.82063	0.911579
isomir-hsa-mir-103a-2:3917541-3917566	15.2722	-0.432886	0.796672	-0.543368	0.586876	0.750645
isomir-hsa-mir-103a-2:3917542-3917564	37.1865	-0.0796655	0.468828	-0.169925	0.865069	0.933045
isomir-hsa-mir-103a-2:3917543-3917563	56.0573	0.6573	0.54524	1.20552	0.228001	0.447354
isomir-hsa-mir-103a-2:3917543-3917564	835.716	0.355067	0.498668	0.712031	0.476446	0.669756
isomir-hsa-mir-103a-2:3917544-3917564	11.3787	1.04224	0.640922	1.62616	0.103916	0.279291
isomir-hsa-mir-103a-2:3917545-3917564	108.223	0.614207	0.731569	0.839575	0.401147	0.601535
isomir-hsa-mir-103a-2:3917546-3917564	18.7406	0.917429	0.833706	1.10042	0.271148	0.488549
isomir-hsa-mir-106a:134170244-134170267	85.3307	0.921217	0.749315	1.22941	0.218918	0.439465
isomir-hsa-mir-106b:100094002-100094024	66.1522	1.57939	0.722604	2.18569	0.0288384	0.12618
isomir-hsa-mir-106b:100094003-100094024	1985.29	2.02711	0.437565	4.6327	3.60922e-06	0.000116794
isomir-hsa-mir-106b:100094003-100094025	73.5845	1.61811	0.435198	3.7181	0.000200725	0.00356894
isomir-hsa-mir-106b:100094003-100094026	12.82	1.11291	0.71173	1.56367	0.117894	0.302782
isomir-hsa-mir-106b:100094004-100094024	201.029	1.5452	0.617794	2.50115	0.0123789	0.0741818
isomir-hsa-mir-106b:100094004-100094026	44.6882	0.575361	0.622372	0.924465	0.355244	0.563483
isomir-hsa-mir-106b:100094005-100094024	65.5213	1.73228	0.663382	2.61129	0.00902017	0.0602024
isomir-hsa-mir-106b:100094005-100094026	44.8974	1.66095	0.635357	2.6142	0.00894364	0.0601685
isomir-hsa-mir-106b:100094006-100094024	16.1625	1.42205	0.856025	1.66123	0.0966682	0.267893
isomir-hsa-mir-106b:100094041-100094064	12.8397	0.307178	0.618234	0.496864	0.619285	0.775017
isomir-hsa-mir-106b:100094042-100094064	685.143	0.712353	0.448953	1.5867	0.112581	0.294752
isomir-hsa-mir-106b:100094043-100094064	820.326	0.817605	0.446472	1.83126	0.0670624	0.211103
isomir-hsa-mir-106b:100094044-100094064	223.439	0.00316494	0.512073	0.00618064	0.995069	0.997535
isomir-hsa-mir-106b:100094045-100094064	100.286	0.808255	0.572227	1.41247	0.157811	0.361642
isomir-hsa-mir-106b:100094064-100094084	11.9966	3.13708	0.875652	3.58257	0.000340235	0.0054505
isomir-hsa-mir-107:89592756-89592779	34.3747	-0.252144	0.715814	-0.352248	0.724652	0.849013
isomir-hsa-mir-107:89592757-89592779	37.5563	-0.0864393	0.635412	-0.136037	0.891792	0.951167
isomir-hsa-mir-107:89592758-89592779	299.217	0.256879	0.469263	0.547411	0.584097	0.749515
isomir-hsa-mir-107:89592759-89592779	33.3477	0.0763521	0.598421	0.127589	0.898474	0.953712
isomir-hsa-mir-107:89592760-89592779	41.5491	0.620571	0.599285	1.03552	0.300427	0.518336
isomir-hsa-mir-10a:48579903-48579926	364.751	0.166476	1.02748	0.162024	0.871287	0.934842
isomir-hsa-mir-10a:48579903-48579927	136.897	-0.662619	1.02163	-0.648592	0.516602	0.703588
isomir-hsa-mir-10a:48579904-48579927	359.649	0.374009	0.978	0.382423	0.702148	0.834123
isomir-hsa-mir-10a:48579905-48579925	18.9735	0.772869	0.804474	0.960714	0.336696	0.545319
isomir-hsa-mir-10a:48579905-48579926	2979.72	0.705293	0.804136	0.877081	0.380443	0.580713
isomir-hsa-mir-10a:48579905-48579927	14713.4	0.378346	0.894352	0.423039	0.672267	0.811737
isomir-hsa-mir-10a:48579905-48579928	124.367	0.416835	1.04407	0.39924	0.689716	0.822914
isomir-hsa-mir-10a:48579906-48579926	539.641	1.14512	0.549239	2.08493	0.0370758	0.145603
isomir-hsa-mir-10a:48579906-48579927	2140.14	0.910667	0.612736	1.48623	0.137218	0.329641
isomir-hsa-mir-10a:48579906-48579928	79.0663	0.986421	0.830487	1.18776	0.234927	0.455769
isomir-hsa-mir-10a:48579907-48579926	39.6426	0.475546	0.570326	0.833814	0.404386	0.602483
isomir-hsa-mir-10a:48579907-48579927	185.688	0.646438	0.49623	1.3027	0.192678	0.406989
isomir-hsa-mir-10a:48579908-48579927	33.3028	0.822153	0.586996	1.40061	0.161331	0.365742
isomir-hsa-mir-10a:48579911-48579927	23.2526	0.647631	1.03868	0.623512	0.532948	0.712653
isomir-hsa-mir-10b:176150329-176150344	11.0814	-1.42075	0.846867	-1.67766	0.0934137	0.261494
isomir-hsa-mir-10b:176150329-176150345	142.814	-1.15833	0.685103	-1.69074	0.0908873	0.257155
isomir-hsa-mir-10b:176150329-176150346	15.5301	-1.33314	0.794589	-1.67777	0.0933918	0.261494
isomir-hsa-mir-10b:176150329-176150347	42.3593	-1.66285	0.612213	-2.71613	0.00660501	0.0489001
isomir-hsa-mir-10b:176150329-176150348	166.168	-1.2955	0.665201	-1.94753	0.0514718	0.181046
isomir-hsa-mir-10b:176150329-176150349	1022.43	-1.35394	0.577227	-2.34559	0.0189969	0.0975778
isomir-hsa-mir-10b:176150329-176150350	9553.22	-1.14373	0.486248	-2.35215	0.0186654	0.0967968
isomir-hsa-mir-10b:176150329-176150352	6590.45	-1.38913	0.690085	-2.01298	0.0441166	0.16492
isomir-hsa-mir-10b:176150329-176150353	362.897	-1.73638	0.880976	-1.97097	0.0487273	0.17553
isomir-hsa-mir-10b:176150330-176150345	11.677	-1.0991	0.799729	-1.37435	0.169334	0.375319
isomir-hsa-mir-10b:176150330-176150348	16.3248	-1.56709	0.642258	-2.43997	0.0146883	0.0825197
isomir-hsa-mir-10b:176150330-176150349	85.4627	-1.43589	0.589734	-2.4348	0.0149	0.0831318
isomir-hsa-mir-10b:176150330-176150350	557.751	-1.03076	0.609252	-1.69184	0.0906768	0.257155
isomir-hsa-mir-10b:176150330-176150351	4253.66	-1.25607	0.513726	-2.44502	0.0144844	0.0822306
isomir-hsa-mir-10b:176150330-176150352	4191.46	-1.05926	0.488536	-2.16823	0.0301415	0.129018
isomir-hsa-mir-10b:176150330-176150353	1124.6	-1.58473	0.703543	-2.2525	0.0242907	0.115558
isomir-hsa-mir-10b:176150331-176150351	13.8405	-0.716176	0.642074	-1.11541	0.264674	0.485536
isomir-hsa-mir-10b:176150331-176150352	14.6462	-0.586706	0.582311	-1.00755	0.313672	0.529395
isomir-hsa-mir-10b:176150368-176150390	20.9634	-0.881792	0.583215	-1.51195	0.130546	0.320037
isomir-hsa-mir-1-1:62554351-62554370	11.025	-4.45592	1.20724	-3.69101	0.000223364	0.00388605
isomir-hsa-mir-1-1:62554351-62554371	123.546	-6.27051	1.05009	-5.97141	2.35206e-09	1.96034e-07
isomir-hsa-mir-1-1:62554351-62554373	1884.24	-6.7486	1.07736	-6.26401	3.7521e-10	4.66993e-08
isomir-hsa-mir-1180:19344513-19344535	52.0642	0.868127	0.655252	1.32487	0.185213	0.396
isomir-hsa-mir-1180:19344514-19344535	13.6452	0.985224	0.714949	1.37803	0.168193	0.3733
isomir-hsa-mir-1180:19344515-19344535	12.573	1.52636	0.889268	1.71642	0.0860844	0.247979
isomir-hsa-mir-1-2:21829014-21829037	195.257	-7.39528	1.28311	-5.76357	8.23546e-09	5.32999e-07
isomir-hsa-mir-1-2:21829015-21829037	1898.25	-6.72498	1.09568	-6.13771	8.37216e-10	9.03077e-08
isomir-hsa-mir-1-2:21829016-21829037	83.3415	-5.97396	1.06187	-5.62586	1.84582e-08	9.9551e-07
isomir-hsa-mir-1-2:21829017-21829037	125.932	-6.66579	0.945998	-7.0463	1.83739e-12	8.56508e-10
isomir-hsa-mir-1-2:21829018-21829037	10.0982	-4.00684	1.23408	-3.24683	0.00116699	0.0132041
isomir-hsa-mir-1247:101560326-101560347	181.534	-1.84881	0.906028	-2.04056	0.0412944	0.15721
isomir-hsa-mir-1247:101560327-101560347	30.3042	-0.819939	1.00464	-0.81615	0.414415	0.614032
isomir-hsa-mir-1247:101560362-101560384	26.4098	-1.47854	0.783149	-1.88794	0.0590343	0.194141
isomir-hsa-mir-125a:51693247-51693268	15.9091	0.345784	0.777644	0.444656	0.656568	0.798742
isomir-hsa-mir-125a:51693248-51693268	74.0713	0.114757	0.697043	0.164634	0.869232	0.933335
isomir-hsa-mir-125a:51693249-51693268	25.4912	0.180898	0.629209	0.287502	0.773728	0.884275
isomir-hsa-mir-125a:51693250-51693268	115.664	0.183724	0.579124	0.317245	0.751058	0.86806
isomir-hsa-mir-125a:51693251-51693268	11.1639	-0.0122196	0.717318	-0.0170352	0.986409	0.992873
isomir-hsa-mir-125a:51693268-51693289	82.1464	-0.435255	0.516924	-0.84201	0.399782	0.600044
isomir-hsa-mir-125a:51693268-51693290	584.769	-0.409925	0.688295	-0.595566	0.551465	0.726605
isomir-hsa-mir-125a:51693268-51693292	209.295	0.250711	0.91698	0.273409	0.784539	0.893303
isomir-hsa-mir-125b-1:122099809-122099831	1066.05	-0.58243	0.608415	-0.957291	0.33842	0.547552
isomir-hsa-mir-125b-1:122099810-122099831	408.817	-0.535823	0.59316	-0.903337	0.366347	0.569404
isomir-hsa-mir-125b-1:122099811-122099831	60.8769	-0.611171	0.712343	-0.857973	0.390907	0.59111
isomir-hsa-mir-125b-1:122099812-122099831	26.358	-0.555338	0.729541	-0.761215	0.446529	0.642208
isomir-hsa-mir-125b-2:16590234-16590253	11.9733	1.82005	0.979031	1.85903	0.0630231	0.20313
isomir-hsa-mir-125b-2:16590253-16590272	24.8687	-0.156169	0.815923	-0.191401	0.848211	0.925578
isomir-hsa-mir-125b-2:16590253-16590273	59.0222	-0.402546	0.684384	-0.588188	0.556406	0.72896
isomir-hsa-mir-125b-2:16590253-16590275	1075.21	-0.609859	0.608856	-1.00165	0.316513	0.531244
isomir-hsa-mir-125b-2:16590289-16590312	11.5896	-0.504881	0.847588	-0.595668	0.551397	0.726605
isomir-hsa-mir-125b-2:16590292-16590311	30.2344	2.42682	0.973028	2.49409	0.012628	0.0747144
isomir-hsa-mir-125b-2:16590292-16590312	105.483	0.937908	0.911458	1.02902	0.30347	0.521524
isomir-hsa-mir-125b-2:16590292-16590313	82.789	0.571986	0.842516	0.678902	0.4972	0.688169
isomir-hsa-mir-125b-2:16590292-16590314	59.9355	-0.00675025	0.790251	-0.0085419	0.993185	0.996263
isomir-hsa-mir-126:136670616-136670635	12.1826	-1.43409	0.78302	-1.83148	0.0670289	0.211103
isomir-hsa-mir-126:136670616-136670637	506.708	-1.53561	0.436814	-3.51548	0.000438953	0.00624261
isomir-hsa-mir-126:136670652-136670674	68.1219	-1.24918	0.621146	-2.01108	0.0443166	0.164977
isomir-hsa-mir-126:136670652-136670675	51.1485	-0.747725	0.830975	-0.899816	0.368218	0.571215
isomir-hsa-mir-126:136670653-136670670	16.6907	-0.750652	0.693062	-1.0831	0.278766	0.497841
isomir-hsa-mir-126:136670653-136670673	78.6518	-0.941224	0.447897	-2.10143	0.0356032	0.142466
isomir-hsa-mir-126:136670653-136670675	4457.32	-0.490425	0.626073	-0.783334	0.433431	0.627317
isomir-hsa-mir-126:136670654-136670673	11.8369	-1.07021	0.764222	-1.40039	0.161397	0.365742
isomir-hsa-mir-126:136670654-136670674	63.1894	-1.30133	0.615579	-2.11399	0.0345164	0.139619
isomir-hsa-mir-126:136670654-136670675	1128.3	-1.08414	0.443947	-2.44204	0.0146046	0.0824748
isomir-hsa-mir-1266:52277166-52277189	18.4268	1.2331	0.784441	1.57195	0.115962	0.300644
isomir-hsa-mir-1269a:66276890-66276910	10.6305	1.43193	1.24942	1.14607	0.251764	0.474772
isomir-hsa-mir-1269a:66276890-66276912	23.6097	1.37145	1.19203	1.15051	0.249933	0.472419
isomir-hsa-mir-127:100883001-100883023	128.393	-1.54695	0.951761	-1.62536	0.104087	0.279291
isomir-hsa-mir-127:100883001-100883024	21.2706	-2.72081	1.03037	-2.64062	0.00827555	0.0562598
isomir-hsa-mir-127:100883035-100883054	19.5743	-2.05928	0.808287	-2.54771	0.0108431	0.0680008
isomir-hsa-mir-127:100883035-100883055	296.383	-1.95131	0.728106	-2.67998	0.00736267	0.0520209
isomir-hsa-mir-127:100883035-100883057	1360.75	-3.26727	0.738157	-4.42625	9.58849e-06	0.00025857
isomir-hsa-mir-128-1:135665411-135665432	18.0928	0.900287	0.630536	1.42781	0.153346	0.355464
isomir-hsa-mir-128-1:135665446-135665465	53.9926	0.669979	0.746469	0.897531	0.369436	0.57225
isomir-hsa-mir-128-1:135665446-135665467	307.801	-0.907004	0.515868	-1.75821	0.0787119	0.23368
isomir-hsa-mir-128-1:135665446-135665468	182.96	-3.28966	0.660418	-4.98118	6.31978e-07	2.6219e-05
isomir-hsa-mir-128-1:135665446-135665469	18.5166	-3.87995	1.00805	-3.84895	0.000118624	0.00236954
isomir-hsa-mir-128-2:35744527-35744546	51.7704	0.424981	0.776438	0.547347	0.58414	0.749515
isomir-hsa-mir-128-2:35744527-35744548	304.392	-0.918599	0.521432	-1.76169	0.0781222	0.232784
isomir-hsa-mir-128-2:35744527-35744549	31.8335	-5.02446	1.15498	-4.35026	1.35976e-05	0.000343765
isomir-hsa-mir-1287:98395271-98395293	11.4119	-0.149707	0.788153	-0.189947	0.849351	0.925578
isomir-hsa-mir-1287:98395272-98395293	40.2536	-0.379341	0.688319	-0.551112	0.581557	0.747907
isomir-hsa-mir-1287:98395273-98395293	24.2485	0.296356	0.543298	0.545476	0.585426	0.75057
isomir-hsa-mir-1296:63373012-63373034	12.4299	-0.652734	0.740983	-0.880903	0.37837	0.579189
isomir-hsa-mir-1307:103394299-103394322	188.404	0.662827	0.564335	1.17453	0.240184	0.461541
isomir-hsa-mir-1307:103394299-103394323	280.193	0.694006	0.702453	0.987975	0.323165	0.53634
isomir-hsa-mir-1307:103394300-103394322	1272.04	0.876798	0.487488	1.7986	0.0720817	0.220053
isomir-hsa-mir-1307:103394300-103394323	2588.13	0.67763	0.575517	1.17743	0.239025	0.459859
isomir-hsa-mir-1307:103394301-103394323	264.685	1.12723	0.518102	2.1757	0.029578	0.127619
isomir-hsa-mir-1307:103394302-103394323	27.283	0.648186	0.679854	0.953419	0.340378	0.548292
isomir-hsa-mir-1307:103394339-103394362	31.6507	-1.04607	0.704015	-1.48586	0.137317	0.329641
isomir-hsa-mir-1307:103394340-103394362	44.6759	-1.65368	0.747951	-2.21095	0.0270394	0.122892
isomir-hsa-mir-1307:103394341-103394362	398.304	-0.98258	0.706202	-1.39136	0.164117	0.367522
isomir-hsa-mir-1307:103394342-103394362	138.361	-0.00811338	0.861855	-0.00941385	0.992489	0.996183
isomir-hsa-mir-1307:103394343-103394362	11.1553	0.333042	0.758037	0.439348	0.660409	0.801607
isomir-hsa-mir-130a:57641252-57641272	19.1799	-0.360105	0.865699	-0.41597	0.677432	0.814893
isomir-hsa-mir-130a:57641252-57641274	90.9822	-0.79545	0.665321	-1.19559	0.231857	0.451982
isomir-hsa-mir-130a:57641252-57641275	34.6096	-0.861878	0.781143	-1.10335	0.269873	0.488161
isomir-hsa-mir-130b:21653316-21653337	13.7933	1.86138	0.780225	2.3857	0.0170467	0.0904314
isomir-hsa-mir-130b:21653316-21653338	49.3224	2.24556	0.747481	3.00417	0.0026631	0.025213
isomir-hsa-mir-130b:21653354-21653376	90.0902	1.32196	0.585237	2.25884	0.0238933	0.114716
isomir-hsa-mir-132:2049929-2049951	334.986	-0.560616	0.453801	-1.23538	0.216689	0.43611
isomir-hsa-mir-132:2049930-2049951	90.7591	-0.00163806	0.492107	-0.00332868	0.997344	0.99892
isomir-hsa-mir-132:2049949-2049967	16.1043	-2.29756	0.958453	-2.39715	0.016523	0.088818
isomir-hsa-mir-133a-1:21825709-21825733	42.3429	-5.19402	1.32596	-3.91716	8.95965e-05	0.00190746
isomir-hsa-mir-133a-1:21825710-21825733	26.3936	-3.8642	1.26302	-3.05948	0.0022172	0.0220088
isomir-hsa-mir-133a-1:21825711-21825732	19.5773	-6.2255	1.05439	-5.90438	3.53967e-09	2.49008e-07
isomir-hsa-mir-133a-1:21825711-21825733	698.48	-7.07721	1.1284	-6.27192	3.56629e-10	4.66993e-08
isomir-hsa-mir-133a-1:21825711-21825734	498.858	-7.72543	1.1207	-6.89337	5.44851e-12	1.46928e-09
isomir-hsa-mir-133a-1:21825712-21825734	207.062	-7.01107	1.09216	-6.41946	1.36762e-10	2.2128e-08
isomir-hsa-mir-133a-1:21825713-21825733	13.1815	-6.33704	0.935432	-6.77445	1.24883e-11	2.88659e-09
isomir-hsa-mir-133a-1:21825713-21825734	111.548	-6.31728	1.06453	-5.93437	2.94983e-09	2.16946e-07
isomir-hsa-mir-133a-1:21825714-21825733	10.822	-3.13119	1.30956	-2.39103	0.0168012	0.0900142
isomir-hsa-mir-133a-1:21825714-21825734	53.7561	-5.78183	1.13695	-5.0854	3.66856e-07	1.60425e-05
isomir-hsa-mir-133a-1:21825715-21825734	35.616	-4.05195	1.32674	-3.05407	0.0022576	0.0222732
isomir-hsa-mir-133a-2:62564970-62564989	18.3786	-3.64601	1.32161	-2.75876	0.00580206	0.0442818
isomir-hsa-mir-133a-2:62564970-62564990	25.611	-6.06993	1.06105	-5.72069	1.06092e-08	6.60217e-07
isomir-hsa-mir-133a-2:62564970-62564992	211.904	-7.12998	1.10358	-6.46079	1.04158e-10	1.87253e-08
isomir-hsa-mir-133a-2:62564970-62564993	497.138	-7.37308	1.24155	-5.9386	2.87461e-09	2.16946e-07
isomir-hsa-mir-133a-2:62564971-62564992	49.8776	-6.65042	0.999948	-6.65076	2.91581e-11	5.89722e-09
isomir-hsa-mir-133a-2:62564971-62564993	682.406	-7.40513	1.06473	-6.95496	3.52675e-12	1.14125e-09
isomir-hsa-mir-133a-2:62564971-62564994	24.9987	-4.0068	1.27369	-3.14582	0.00165621	0.0172887
isomir-hsa-mir-133a-2:62564971-62564995	42.3754	-4.07302	1.28677	-3.16532	0.00154915	0.0163825
isomir-hsa-mir-133a-2:62564972-62564993	21.1431	-6.79289	0.96675	-7.02652	2.11745e-12	8.56508e-10
isomir-hsa-mir-133b:52148988-52149007	50.6448	-5.93562	1.28383	-4.62338	3.77539e-06	0.000119776
isomir-hsa-mir-133b:52148988-52149008	79.4629	-5.90624	1.09757	-5.38122	7.39838e-08	3.52076e-06
isomir-hsa-mir-133b:52148988-52149010	23.3572	-3.53111	1.3262	-2.66257	0.00775475	0.0537886
isomir-hsa-mir-133b:52148989-52149008	14.0547	-6.22285	1.09725	-5.67133	1.41697e-08	8.18806e-07
isomir-hsa-mir-133b:52148989-52149009	21.4577	-6.51463	0.898137	-7.2535	4.06138e-13	3.28565e-10
isomir-hsa-mir-134:101054694-101054714	175.208	-1.54104	0.665298	-2.31632	0.0205407	0.102385
isomir-hsa-mir-134:101054694-101054716	428.415	-1.70237	0.789883	-2.15522	0.0311443	0.13135
isomir-hsa-mir-135b:205448361-205448384	80.877	1.92408	0.982336	1.95868	0.0501508	0.178338
isomir-hsa-mir-135b:205448362-205448384	90.368	1.84662	0.835757	2.20952	0.0271384	0.122997
isomir-hsa-mir-135b:205448363-205448384	8.53878	1.76236	0.954853	1.84569	0.0649379	0.207647
isomir-hsa-mir-136:100884716-100884737	29.1392	-2.94279	0.82927	-3.54865	0.000387207	0.00601108
isomir-hsa-mir-136:100884716-100884739	17.4917	-2.89778	1.20614	-2.40252	0.0162825	0.088818
isomir-hsa-mir-136:100884750-100884772	18.8311	-4.38889	0.892514	-4.91744	8.76813e-07	3.41665e-05
isomir-hsa-mir-136:100884751-100884772	29.98	-3.86882	0.862758	-4.48425	7.3171e-06	0.000215075
isomir-hsa-mir-139:72615067-72615089	14.1049	-2.08157	0.710027	-2.93167	0.0033714	0.0301377
isomir-hsa-mir-139:72615068-72615089	43.6105	-1.58619	0.810905	-1.95607	0.0504568	0.179033
isomir-hsa-mir-139:72615102-72615125	41.2531	-3.00585	0.683629	-4.3969	1.09806e-05	0.000286557
isomir-hsa-mir-139:72615103-72615125	111.763	-2.53209	0.574235	-4.4095	1.03611e-05	0.000274825
isomir-hsa-mir-140:69933103-69933125	137.293	-1.10594	0.415048	-2.66461	0.00770778	0.0537886
isomir-hsa-mir-140:69933142-69933163	353.286	-0.51252	0.753213	-0.680446	0.496222	0.687404
isomir-hsa-mir-140:69933142-69933164	1229.37	-0.387443	0.639987	-0.605392	0.544918	0.724278
isomir-hsa-mir-140:69933142-69933165	645.114	-1.55963	0.482148	-3.23475	0.0012175	0.0136799
isomir-hsa-mir-140:69933142-69933166	349.695	-2.08634	0.743817	-2.80492	0.00503296	0.0399688
isomir-hsa-mir-140:69933143-69933162	30.1284	-0.0648518	0.755077	-0.0858877	0.931556	0.968582
isomir-hsa-mir-140:69933143-69933163	86.5791	-0.531405	0.6753	-0.786916	0.431331	0.626578
isomir-hsa-mir-140:69933143-69933164	674.071	-0.503574	0.545865	-0.922525	0.356255	0.563483
isomir-hsa-mir-140:69933143-69933165	1250.8	-1.5744	0.447767	-3.5161	0.000437929	0.00624261
isomir-hsa-mir-140:69933143-69933166	702.901	-2.75593	0.484376	-5.68965	1.27301e-08	7.6286e-07
isomir-hsa-mir-140:69933144-69933164	23.0798	-0.171734	0.635042	-0.27043	0.786829	0.894537
isomir-hsa-mir-140:69933144-69933165	71.439	-1.21242	0.490314	-2.47273	0.0134084	0.0780391
isomir-hsa-mir-140:69933144-69933166	53.4254	-1.5642	0.544619	-2.87209	0.00407761	0.0345423
isomir-hsa-mir-140:69933145-69933166	17.8623	-0.212042	0.596053	-0.355744	0.722032	0.848199
isomir-hsa-mir-140:69933146-69933169	15.8434	-1.31525	0.589817	-2.22993	0.0257521	0.118709
isomir-hsa-mir-141:6964113-6964133	64.9613	2.08603	0.82605	2.52531	0.0115597	0.0709469
isomir-hsa-mir-141:6964113-6964135	1602.82	1.52621	0.741858	2.05728	0.0396593	0.154252
isomir-hsa-mir-141:6964113-6964136	21.9438	2.04525	0.97742	2.0925	0.0363942	0.143624
isomir-hsa-mir-141:6964155-6964173	70.8336	0.897284	0.581086	1.54415	0.122552	0.309343
isomir-hsa-mir-141:6964155-6964174	84.0813	0.478436	0.683072	0.700418	0.483666	0.67405
isomir-hsa-mir-141:6964155-6964175	34.1469	0.801976	0.712409	1.12572	0.260283	0.481986
isomir-hsa-mir-141:6964155-6964177	695.632	1.3404	0.79285	1.69062	0.0909102	0.257155
isomir-hsa-mir-141:6964155-6964178	3368.78	1.32687	0.857268	1.54779	0.121673	0.308086
isomir-hsa-mir-141:6964155-6964179	88.9977	0.698493	0.875101	0.798186	0.424763	0.623653
isomir-hsa-mir-142:58331244-58331267	27.5466	0.858354	0.931274	0.921698	0.356686	0.563483
isomir-hsa-mir-142:58331245-58331266	17.0608	0.46174	0.676385	0.682658	0.494823	0.686052
isomir-hsa-mir-142:58331245-58331268	249.809	0.234219	0.563939	0.415327	0.677902	0.814893
isomir-hsa-mir-142:58331246-58331267	6293.72	0.74999	0.666386	1.12546	0.260395	0.481986
isomir-hsa-mir-142:58331246-58331268	983.846	0.825768	0.61501	1.34269	0.179372	0.388
isomir-hsa-mir-142:58331247-58331267	881.216	0.688055	0.76686	0.897236	0.369593	0.57225
isomir-hsa-mir-142:58331247-58331268	75.6586	0.905082	0.694613	1.303	0.192574	0.406989
isomir-hsa-mir-142:58331248-58331267	15.1752	0.484002	0.807624	0.599291	0.548979	0.72519
isomir-hsa-mir-142:58331250-58331267	62.2038	0.872713	0.860761	1.01389	0.310637	0.527405
isomir-hsa-mir-142:58331250-58331268	16.1695	1.53289	0.848041	1.80757	0.0706733	0.21696
isomir-hsa-mir-142:58331283-58331304	199.204	0.293202	0.587786	0.498824	0.617904	0.775017
isomir-hsa-mir-142:58331284-58331304	77.6547	0.828592	0.75604	1.09596	0.273095	0.49151
isomir-hsa-mir-142:58331284-58331306	59.3117	0.0314678	0.492274	0.0639234	0.949031	0.977111
isomir-hsa-mir-142:58331285-58331304	75.6499	0.870387	0.879528	0.989607	0.322366	0.53634
isomir-hsa-mir-142:58331285-58331306	42.4011	0.16711	0.629745	0.265361	0.790732	0.896463
isomir-hsa-mir-142:58331286-58331304	32.5214	0.994401	0.941097	1.05664	0.290675	0.50765
isomir-hsa-mir-142:58331286-58331306	255.75	1.29276	0.876132	1.47553	0.14007	0.334268
isomir-hsa-mir-142:58331287-58331306	7.84423	0.132566	0.805666	0.164542	0.869305	0.933335
isomir-hsa-mir-143:149428976-149428996	14.1031	-0.157919	0.75015	-0.210516	0.833265	0.920289
isomir-hsa-mir-143:149428977-149428996	212.838	-0.714981	0.5749	-1.24366	0.213624	0.431972
isomir-hsa-mir-143:149428977-149428997	125.229	-1.30241	0.566686	-2.2983	0.021545	0.105576
isomir-hsa-mir-143:149428977-149428998	1490.18	-0.623109	0.679377	-0.917178	0.35905	0.563483
isomir-hsa-mir-143:149428977-149428999	190.76	-1.74556	0.713656	-2.44594	0.0144475	0.0822306
isomir-hsa-mir-143:149428977-149429000	21.0761	-2.4536	0.723525	-3.39117	0.000695949	0.00893687
isomir-hsa-mir-143:149428978-149428994	100.107	-0.899372	0.760729	-1.18225	0.237107	0.458078
isomir-hsa-mir-143:149428978-149428995	37.1519	-0.993508	0.560799	-1.77159	0.0764621	0.229103
isomir-hsa-mir-143:149428978-149428996	11373	-0.196269	0.627348	-0.312856	0.75439	0.87046
isomir-hsa-mir-143:149428978-149428997	7933.47	-0.699249	0.678684	-1.0303	0.302869	0.521321
isomir-hsa-mir-143:149428978-149428999	56405.9	-1.59002	0.573444	-2.77275	0.00555841	0.0428262
isomir-hsa-mir-143:149428978-149429000	7251.43	-1.39943	0.691846	-2.02274	0.0430996	0.162493
isomir-hsa-mir-143:149428978-149429001	99.4087	-2.03062	0.75708	-2.68218	0.0073145	0.0519073
isomir-hsa-mir-143:149428979-149428998	17.9747	-0.790129	0.899205	-0.878698	0.379565	0.579921
isomir-hsa-mir-143:149428980-149428998	16.9734	0.0633279	0.848766	0.0746118	0.940524	0.972375
isomir-hsa-mir-143:149428981-149428998	141.673	0.219843	0.701086	0.313574	0.753844	0.87046
isomir-hsa-mir-143:149428981-149428999	29.9008	-0.482046	0.864827	-0.557389	0.577261	0.745387
isomir-hsa-mir-143:149428981-149429000	113.432	-0.628215	0.885824	-0.709188	0.478208	0.671067
isomir-hsa-mir-143:149428982-149428998	21.1458	0.716201	0.857628	0.835095	0.403664	0.602483
isomir-hsa-mir-143:149428982-149428999	22.0283	-0.918828	0.786359	-1.16846	0.242622	0.464571
isomir-hsa-mir-143:149428982-149429000	53.3928	-0.535934	0.888636	-0.603097	0.546444	0.724278
isomir-hsa-mir-143:149428983-149429000	42.2453	-0.616749	0.839922	-0.734293	0.46277	0.656809
isomir-hsa-mir-144:28861548-28861568	18.7094	-3.07452	0.895022	-3.43513	0.000592271	0.0078796
isomir-hsa-mir-144:28861549-28861568	15.6228	-1.69866	1.06421	-1.59617	0.110452	0.29106
isomir-hsa-mir-144:28861550-28861568	8.49951	-2.59365	0.901178	-2.87807	0.00400114	0.0342068
isomir-hsa-mir-144:28861582-28861604	13.0364	-2.40688	0.994084	-2.4212	0.0154692	0.0854236
isomir-hsa-mir-144:28861582-28861605	29.4641	-2.75425	0.954856	-2.88446	0.00392082	0.0338126
isomir-hsa-mir-144:28861583-28861605	934.032	-2.12376	0.945227	-2.24683	0.0246511	0.115558
isomir-hsa-mir-145:149430661-149430680	222.082	0.586492	0.50946	1.1512	0.249649	0.472419
isomir-hsa-mir-145:149430661-149430681	161.234	0.340686	0.533959	0.638037	0.523449	0.709331
isomir-hsa-mir-145:149430661-149430682	576.697	-0.705607	0.508483	-1.38767	0.165238	0.368765
isomir-hsa-mir-145:149430661-149430684	1103.72	-1.33377	0.730569	-1.82567	0.0679007	0.212913
isomir-hsa-mir-145:149430661-149430685	41.8271	-1.0378	0.856375	-1.21185	0.225571	0.446177
isomir-hsa-mir-145:149430699-149430721	13.455	-1.24894	0.771445	-1.61897	0.105454	0.282024
isomir-hsa-mir-145:149430701-149430721	34.1968	-1.70491	0.518054	-3.29099	0.000998357	0.0118775
isomir-hsa-mir-145:149430701-149430722	17.2101	-1.41225	0.566161	-2.49444	0.0126156	0.0747144
isomir-hsa-mir-1468:63786054-63786076	14.964	-1.02732	0.621749	-1.6523	0.0984737	0.270096
isomir-hsa-mir-146a:160485371-160485393	14.5668	0.619049	0.790993	0.782623	0.433849	0.627317
isomir-hsa-mir-146a:160485372-160485391	18.498	0.939826	0.879589	1.06848	0.285303	0.503952
isomir-hsa-mir-146a:160485372-160485392	16.6576	1.14336	0.817801	1.39809	0.162085	0.366337
isomir-hsa-mir-146a:160485372-160485394	875.56	1.06964	0.709537	1.50752	0.131677	0.321347
isomir-hsa-mir-146a:160485372-160485395	118.919	0.831825	0.776686	1.07099	0.284173	0.502504
isomir-hsa-mir-146a:160485372-160485396	18.7621	0.571006	0.947692	0.602523	0.546826	0.724278
isomir-hsa-mir-146b:102436520-102436540	31.8343	1.09291	0.863777	1.26526	0.205776	0.422275
isomir-hsa-mir-146b:102436520-102436541	290.003	1.34437	0.88381	1.5211	0.128234	0.318362
isomir-hsa-mir-146b:102436520-102436543	764.473	-0.00755231	0.618087	-0.0122188	0.990251	0.994554
isomir-hsa-mir-146b:102436520-102436544	1396.7	-0.520904	0.761428	-0.684114	0.493903	0.685846
isomir-hsa-mir-146b:102436525-102436544	15.9315	2.01657	0.921544	2.18825	0.0286514	0.125973
isomir-hsa-mir-146b:102436556-102436578	17.812	0.689549	0.635816	1.08451	0.278139	0.497819
isomir-hsa-mir-146b:102436556-102436579	72.6105	0.0452125	0.642741	0.0703433	0.94392	0.973399
isomir-hsa-mir-146b:102436557-102436579	391.048	-1.34213	0.609673	-2.2014	0.0277079	0.124878
isomir-hsa-mir-148a:25949920-25949944	419.372	-0.642277	0.962423	-0.667355	0.504546	0.694179
isomir-hsa-mir-148a:25949921-25949944	3020.27	-0.522215	0.71726	-0.728069	0.466571	0.659312
isomir-hsa-mir-148a:25949922-25949944	46207.9	-0.499724	0.48177	-1.03727	0.299611	0.517917
isomir-hsa-mir-148a:25949923-25949943	94.7436	-1.02443	0.9641	-1.06258	0.287972	0.507559
isomir-hsa-mir-148a:25949923-25949944	101252	0.000786205	0.653622	0.00120284	0.99904	0.99904
isomir-hsa-mir-148a:25949924-25949944	1127.71	0.317681	0.644976	0.492547	0.622332	0.777095
isomir-hsa-mir-148a:25949925-25949944	171.926	0.776667	0.791471	0.981295	0.326447	0.538827
isomir-hsa-mir-148a:25949926-25949944	23.8081	0.751473	0.696176	1.07943	0.280396	0.498237
isomir-hsa-mir-148a:25949960-25949982	41.3095	-0.784915	0.524037	-1.49782	0.134179	0.325979
isomir-hsa-mir-148a:25949961-25949982	27.3112	-0.0747573	0.635387	-0.117656	0.90634	0.956132
isomir-hsa-mir-148a:25949962-25949982	276.24	0.420198	0.667375	0.629628	0.528938	0.712653
isomir-hsa-mir-148a:25949962-25949983	59.7173	0.323275	0.608598	0.53118	0.595294	0.75961
isomir-hsa-mir-148b:54337278-54337300	212.137	0.0980498	0.442476	0.221593	0.82463	0.914498
isomir-hsa-mir-149:240456015-240456035	217.011	1.54988	0.794666	1.95035	0.0511344	0.180252
isomir-hsa-mir-149:240456015-240456036	93.1104	1.02652	0.762645	1.346	0.178303	0.386722
isomir-hsa-mir-149:240456015-240456038	174.419	0.992349	0.858658	1.1557	0.247805	0.470597
isomir-hsa-mir-150:49500798-49500819	19.4387	1.22845	0.879694	1.39645	0.162578	0.366367
isomir-hsa-mir-150:49500832-49500854	2482.93	0.99942	0.662543	1.50846	0.131436	0.321245
isomir-hsa-mir-150:49500833-49500854	2413.91	1.10621	0.770263	1.43615	0.150961	0.351257
isomir-hsa-mir-150:49500833-49500856	52.7757	0.868223	0.77565	1.11935	0.262992	0.484648
isomir-hsa-mir-150:49500834-49500854	3165.37	1.40385	0.80859	1.73617	0.0825344	0.241048
isomir-hsa-mir-150:49500834-49500856	134.033	1.22282	0.707179	1.72915	0.0837819	0.244251
isomir-hsa-mir-150:49500835-49500854	59.1263	1.14208	0.902714	1.26517	0.205812	0.422275
isomir-hsa-mir-150:49500836-49500854	38.6619	1.31317	0.903529	1.45338	0.146118	0.343691
isomir-hsa-mir-151a:140732586-140732607	12.5192	1.09201	0.891959	1.22429	0.220845	0.4406
isomir-hsa-mir-151a:140732586-140732608	3364.27	1.0298	0.673699	1.52858	0.126368	0.316894
isomir-hsa-mir-151a:140732586-140732610	11.7235	1.11462	0.883148	1.2621	0.206912	0.423777
isomir-hsa-mir-151a:140732587-140732608	10101.2	1.22884	0.689608	1.78194	0.0747593	0.224967
isomir-hsa-mir-151a:140732587-140732609	105.714	1.13278	0.691933	1.63713	0.101604	0.274343
isomir-hsa-mir-151a:140732587-140732610	359.809	1.13803	0.604943	1.88122	0.0599418	0.196726
isomir-hsa-mir-151a:140732588-140732608	1366.98	0.836367	0.592751	1.41099	0.158246	0.361642
isomir-hsa-mir-151a:140732588-140732609	51.9743	1.46635	0.624382	2.34848	0.0188503	0.097133
isomir-hsa-mir-151a:140732588-140732610	490.848	1.07996	0.560002	1.9285	0.0537935	0.184402
isomir-hsa-mir-151a:140732589-140732608	587.96	0.878754	0.565872	1.55292	0.120442	0.306408
isomir-hsa-mir-151a:140732589-140732609	46.0337	0.901235	0.573591	1.57122	0.116132	0.300644
isomir-hsa-mir-151a:140732589-140732610	838.71	0.966698	0.490575	1.97054	0.0487767	0.17553
isomir-hsa-mir-151a:140732590-140732608	31.9361	1.46229	0.755159	1.93641	0.052818	0.183031
isomir-hsa-mir-151a:140732590-140732610	30.0225	1.27579	0.646417	1.97363	0.0484241	0.17553
isomir-hsa-mir-151a:140732621-140732644	27.1654	1.25626	0.699589	1.79571	0.0725405	0.220621
isomir-hsa-mir-151a:140732622-140732644	277.985	0.958762	0.606811	1.58	0.114106	0.296823
isomir-hsa-mir-151a:140732622-140732645	35.1818	1.8104	0.84102	2.15263	0.031348	0.131688
isomir-hsa-mir-152:48037173-48037195	322.821	-0.186623	0.680566	-0.274217	0.783918	0.893303
isomir-hsa-mir-152:48037174-48037195	1337.32	-0.481012	0.545219	-0.882237	0.377649	0.578632
isomir-hsa-mir-152:48037175-48037195	72.3987	-0.111903	0.602681	-0.185675	0.8527	0.925578
isomir-hsa-mir-153-2:157574389-157574410	29.2356	0.212359	0.82258	0.258162	0.796282	0.899082
isomir-hsa-mir-155:25573983-25574002	58.9697	1.21986	0.953558	1.27927	0.200803	0.417035
isomir-hsa-mir-155:25573983-25574003	1081.16	1.2626	0.900029	1.40284	0.160664	0.365619
isomir-hsa-mir-155:25573983-25574004	1766.61	1.35339	0.824443	1.64158	0.100677	0.272994
isomir-hsa-mir-155:25573983-25574005	1198.5	1.27015	0.708773	1.79204	0.0731261	0.221569
isomir-hsa-mir-155:25573983-25574007	319.955	0.831816	0.750824	1.10787	0.267918	0.488161
isomir-hsa-mir-155:25573983-25574008	53.3815	0.958193	0.808828	1.18467	0.236149	0.457044
isomir-hsa-mir-15a:50049165-50049189	350.979	-0.680268	0.732257	-0.929002	0.352888	0.560877
isomir-hsa-mir-15a:50049166-50049189	315.087	-0.595024	0.65281	-0.911481	0.362042	0.565974
isomir-hsa-mir-15a:50049167-50049189	81.6236	-0.135648	0.472137	-0.287307	0.773877	0.884275
isomir-hsa-mir-15a:50049168-50049189	130.474	0.0526108	0.452013	0.116392	0.907342	0.956132
isomir-hsa-mir-15a:50049169-50049189	25.4537	0.186254	0.703473	0.264763	0.791192	0.896463
isomir-hsa-mir-15b:160404607-160404625	27.6262	0.615814	0.767579	0.802281	0.422391	0.621298
isomir-hsa-mir-15b:160404607-160404626	58.9075	0.559968	0.59428	0.942263	0.346058	0.554242
isomir-hsa-mir-15b:160404607-160404627	122.516	0.99968	0.556157	1.79748	0.0722596	0.220181
isomir-hsa-mir-15b:160404607-160404629	1291.35	1.22104	0.541994	2.25287	0.0242674	0.115558
isomir-hsa-mir-15b:160404610-160404629	11.8531	2.42525	1.05112	2.3073	0.0210382	0.104097
isomir-hsa-mir-15b:160404645-160404664	29.6697	0.392328	0.77587	0.505663	0.613094	0.771373
isomir-hsa-mir-15b:160404645-160404665	18.1482	1.55078	0.805552	1.92512	0.054215	0.184673
isomir-hsa-mir-15b:160404645-160404667	62.7745	1.09647	0.450984	2.43128	0.0150455	0.0836551
isomir-hsa-mir-16-1:50048985-50049007	24.1159	0.3012	0.62992	0.478157	0.632539	0.780662
isomir-hsa-mir-16-1:50049026-50049049	80.6493	0.756825	0.670048	1.12951	0.258683	0.479988
isomir-hsa-mir-16-1:50049027-50049044	18.0725	0.936104	0.72609	1.28924	0.197315	0.412475
isomir-hsa-mir-16-1:50049027-50049049	1219.04	0.490148	0.513978	0.953635	0.340268	0.548292
isomir-hsa-mir-16-1:50049028-50049049	77.2758	0.991819	0.791887	1.25248	0.210397	0.427852
isomir-hsa-mir-16-1:50049029-50049049	267.568	0.777232	0.695088	1.11818	0.263491	0.485015
isomir-hsa-mir-16-1:50049030-50049049	36.0958	0.638382	0.694852	0.918731	0.358236	0.563483
isomir-hsa-mir-16-2:160404754-160404773	34.9572	0.766743	0.773962	0.990673	0.321845	0.536298
isomir-hsa-mir-16-2:160404754-160404774	270.085	0.816985	0.700962	1.16552	0.243809	0.465191
isomir-hsa-mir-16-2:160404754-160404776	1239.36	0.445681	0.513241	0.868366	0.385194	0.585206
isomir-hsa-mir-16-2:160404754-160404777	81.0343	0.988604	0.67149	1.47225	0.140952	0.335877
isomir-hsa-mir-16-2:160404759-160404776	18.3258	0.895809	0.743246	1.20527	0.228101	0.447354
isomir-hsa-mir-16-2:160404796-160404816	11.0112	-0.144796	0.774907	-0.186856	0.851774	0.925578
isomir-hsa-mir-16-2:160404796-160404818	31.8906	1.3608	0.608811	2.23518	0.0254055	0.117452
isomir-hsa-mir-17:91350618-91350638	15.4481	-0.131742	0.619008	-0.212827	0.831462	0.91898
isomir-hsa-mir-17:91350618-91350639	77.5657	-0.0784748	0.409599	-0.191589	0.848064	0.925578
isomir-hsa-mir-17:91350618-91350641	1661	-0.0779961	0.671859	-0.11609	0.907581	0.956132
isomir-hsa-mir-17:91350618-91350642	26.6145	0.0928062	0.730422	0.127058	0.898894	0.953712
isomir-hsa-mir-17:91350619-91350641	31.7563	1.16635	0.671192	1.73774	0.0822574	0.241048
isomir-hsa-mir-17:91350655-91350677	1597.41	-0.784538	0.530862	-1.47786	0.139446	0.33327
isomir-hsa-mir-17:91350655-91350678	32.5757	-0.671683	0.74154	-0.905795	0.365044	0.567925
isomir-hsa-mir-17:91350656-91350677	180.402	-0.0715726	0.592962	-0.120704	0.903926	0.956132
isomir-hsa-mir-17:91350656-91350678	11.0634	-0.0250142	0.827304	-0.0302358	0.975879	0.988566
isomir-hsa-mir-181a-1:198859069-198859091	364.974	-0.548332	0.517067	-1.06047	0.288932	0.50765
isomir-hsa-mir-181a-1:198859070-198859091	151	0.200511	0.47501	0.422119	0.672938	0.811942
isomir-hsa-mir-181a-1:198859071-198859091	72.6622	1.11901	0.67981	1.64606	0.0997512	0.272631
isomir-hsa-mir-181a-1:198859072-198859091	71.9823	0.862413	0.651392	1.32395	0.185518	0.396
isomir-hsa-mir-181a-1:198859107-198859131	24.3071	-0.0493901	0.77723	-0.0635463	0.949331	0.977111
isomir-hsa-mir-181a-1:198859108-198859131	688.571	-0.187038	0.631956	-0.295967	0.767256	0.881934
isomir-hsa-mir-181a-1:198859109-198859130	12.1293	0.456969	0.577597	0.791156	0.428853	0.625924
isomir-hsa-mir-181a-1:198859109-198859131	1544.97	0.126703	0.462626	0.273878	0.784178	0.893303
isomir-hsa-mir-181a-1:198859110-198859131	170.001	0.0224716	0.415002	0.0541482	0.956817	0.981207
isomir-hsa-mir-181a-1:198859111-198859131	52.1584	0.166738	0.617071	0.270209	0.787	0.894537
isomir-hsa-mir-181a-1:198859112-198859131	18.0779	0.152792	0.819372	0.186475	0.852072	0.925578
isomir-hsa-mir-181a-2:124692480-124692499	16.9262	-0.530172	0.860315	-0.616254	0.537727	0.717857
isomir-hsa-mir-181a-2:124692480-124692500	49.11	0.126963	0.500952	0.253444	0.799925	0.900965
isomir-hsa-mir-181a-2:124692480-124692501	179.358	-0.00702763	0.422744	-0.0166239	0.986737	0.992873
isomir-hsa-mir-181a-2:124692480-124692503	686.412	-0.207786	0.643616	-0.322842	0.746815	0.865278
isomir-hsa-mir-181a-2:124692480-124692504	24.8097	0.0520379	0.795578	0.065409	0.947848	0.976827
isomir-hsa-mir-181a-2:124692481-124692502	13.304	0.14899	0.636155	0.234204	0.814827	0.908608
isomir-hsa-mir-181a-2:124692517-124692537	19.7322	0.554248	0.69748	0.794644	0.42682	0.625539
isomir-hsa-mir-181a-2:124692517-124692538	22.8344	0.534786	0.535129	0.999359	0.317621	0.531448
isomir-hsa-mir-181a-2:124692517-124692539	21.6735	-0.639168	0.654532	-0.976527	0.328803	0.540211
isomir-hsa-mir-181a-2:124692518-124692537	194.521	0.689195	0.605147	1.13889	0.25475	0.476541
isomir-hsa-mir-181a-2:124692518-124692538	410.198	0.954867	0.569077	1.67792	0.0933624	0.261494
isomir-hsa-mir-181a-2:124692518-124692540	1381.61	-0.618964	0.607212	-1.01935	0.308035	0.526294
isomir-hsa-mir-181b-1:198858888-198858908	20.9022	1.46907	0.741031	1.98247	0.0474269	0.174288
isomir-hsa-mir-181b-1:198858889-198858908	15.8981	1.26967	0.759361	1.67202	0.0945203	0.263679
isomir-hsa-mir-181b-1:198858924-198858948	37.8803	-0.059669	0.782963	-0.0762092	0.939253	0.971682
isomir-hsa-mir-181b-1:198858925-198858948	95.9066	0.021325	0.58436	0.036493	0.970889	0.988566
isomir-hsa-mir-181b-1:198858926-198858948	147.396	0.198881	0.444222	0.447706	0.654365	0.796661
isomir-hsa-mir-181b-1:198858927-198858948	143.473	-0.266321	0.411092	-0.647838	0.51709	0.70366
isomir-hsa-mir-181b-1:198858928-198858948	26.4526	0.38719	0.68217	0.567586	0.570316	0.74124
isomir-hsa-mir-181b-2:124693725-124693745	27.437	0.343313	0.645859	0.531561	0.59503	0.75961
isomir-hsa-mir-181b-2:124693725-124693746	138.322	-0.264609	0.352185	-0.751334	0.452452	0.648229
isomir-hsa-mir-181b-2:124693725-124693748	95.7941	0.136687	0.570125	0.239748	0.810525	0.904434
isomir-hsa-mir-181b-2:124693725-124693749	36.733	0.234475	0.807953	0.290209	0.771656	0.883745
isomir-hsa-mir-181c:13874725-13874747	65.5416	-0.4966	0.474558	-1.04645	0.295354	0.511652
isomir-hsa-mir-181c:13874764-13874784	14.4361	0.287851	0.588434	0.489181	0.624714	0.777528
isomir-hsa-mir-181c:13874764-13874785	65.3604	0.366457	0.462443	0.792438	0.428106	0.625723
isomir-hsa-mir-181c:13874764-13874786	65.6169	-0.140669	0.621265	-0.226423	0.820872	0.911579
isomir-hsa-mir-181d:13874910-13874931	14.4173	0.75165	0.616929	1.21837	0.223082	0.444515
isomir-hsa-mir-181d:13874910-13874933	13.3801	0.129577	0.741187	0.174824	0.861218	0.930829
isomir-hsa-mir-182:129770444-129770471	94.3904	0.828966	0.771141	1.07499	0.282381	0.500429
isomir-hsa-mir-182:129770445-129770466	22.1265	2.00953	1.0498	1.91421	0.0555936	0.187007
isomir-hsa-mir-182:129770445-129770471	1284.81	0.158862	0.814676	0.195	0.845393	0.925578
isomir-hsa-mir-182:129770446-129770466	37.3743	1.78403	1.0144	1.7587	0.0786277	0.23368
isomir-hsa-mir-182:129770446-129770471	3216.88	0.727719	0.901459	0.807267	0.419512	0.620731
isomir-hsa-mir-182:129770447-129770465	43.6923	2.76038	0.846696	3.26018	0.00111342	0.0127338
isomir-hsa-mir-182:129770447-129770466	441.15	1.91749	0.997201	1.92287	0.0544965	0.184854
isomir-hsa-mir-182:129770447-129770471	16664.1	1.04517	0.751784	1.39025	0.164454	0.367522
isomir-hsa-mir-182:129770448-129770466	20.5284	1.70304	1.05381	1.61608	0.106077	0.28314
isomir-hsa-mir-182:129770448-129770471	11417.4	1.70491	0.856334	1.99094	0.0464878	0.172122
isomir-hsa-mir-182:129770449-129770466	27.1988	2.52846	0.895483	2.82358	0.00474911	0.0386134
isomir-hsa-mir-182:129770449-129770470	18.5011	0.844835	0.720353	1.17281	0.240873	0.462317
isomir-hsa-mir-182:129770449-129770471	27385.8	0.960152	0.711176	1.35009	0.176987	0.385418
isomir-hsa-mir-182:129770450-129770471	10927.7	1.90541	0.829374	2.29741	0.0215956	0.105576
isomir-hsa-mir-182:129770451-129770471	6572.69	1.57791	0.632821	2.49345	0.0126508	0.0747144
isomir-hsa-mir-182:129770452-129770471	1059.28	2.07772	0.755177	2.7513	0.00593598	0.0448804
isomir-hsa-mir-182:129770453-129770471	87.9081	1.49923	0.686001	2.18547	0.0288545	0.12618
isomir-hsa-mir-183:129774965-129774988	1414.72	1.51459	0.847733	1.78664	0.0739957	0.223785
isomir-hsa-mir-183:129774965-129774989	748.179	1.21155	0.883357	1.37153	0.17021	0.376744
isomir-hsa-mir-183:129774966-129774984	11.2175	1.44033	1.06312	1.35481	0.175477	0.383289
isomir-hsa-mir-183:129774966-129774987	24.6107	1.5485	0.844205	1.83427	0.0666145	0.210512
isomir-hsa-mir-183:129774966-129774988	5727.67	1.50279	0.789614	1.9032	0.057015	0.189815
isomir-hsa-mir-183:129774966-129774989	7011.5	1.35488	0.809756	1.6732	0.0942886	0.263487
isomir-hsa-mir-183:129774967-129774984	29.3091	2.03894	0.813174	2.50739	0.0121628	0.0737056
isomir-hsa-mir-183:129774967-129774987	13.9446	1.8393	0.843773	2.17986	0.0292681	0.127301
isomir-hsa-mir-183:129774967-129774989	8066.11	1.3218	0.658258	2.00802	0.0446413	0.165664
isomir-hsa-mir-183:129774968-129774988	474.334	1.98957	0.7886	2.52291	0.0116387	0.0710355
isomir-hsa-mir-183:129774968-129774989	2789.22	1.95166	0.782728	2.4934	0.0126525	0.0747144
isomir-hsa-mir-183:129774968-129774991	15.1019	1.06504	0.973473	1.09406	0.27393	0.492465
isomir-hsa-mir-183:129774969-129774988	276.673	1.88724	0.606717	3.11057	0.00186726	0.0192435
isomir-hsa-mir-183:129774969-129774989	2248.45	1.51288	0.569981	2.65427	0.00794804	0.0546397
isomir-hsa-mir-183:129774969-129774991	37.1318	1.18846	0.842266	1.41103	0.158236	0.361642
isomir-hsa-mir-183:129774970-129774988	43.9005	1.96438	0.697119	2.81786	0.00483453	0.0389167
isomir-hsa-mir-183:129774970-129774989	419.508	1.84638	0.578096	3.1939	0.00140365	0.0151407
isomir-hsa-mir-183:129774970-129774991	11.5901	1.13995	0.840365	1.35649	0.174942	0.383289
isomir-hsa-mir-183:129774971-129774989	17.1252	2.30661	0.776551	2.97032	0.00297486	0.0274772
isomir-hsa-mir-184:79209840-79209862	13.3937	-0.622176	1.18483	-0.52512	0.5995	0.760334
isomir-hsa-mir-185:20033153-20033175	336.868	-0.366308	0.42241	-0.867186	0.38584	0.585218
isomir-hsa-mir-185:20033188-20033208	24.4004	0.866609	0.509291	1.7016	0.0888305	0.254013
isomir-hsa-mir-186:71067679-71067703	29.3731	-0.587993	0.84081	-0.699317	0.484354	0.674427
isomir-hsa-mir-186:71067680-71067703	186.869	-0.643035	0.638356	-1.00733	0.313776	0.529395
isomir-hsa-mir-186:71067681-71067703	456.428	0.060398	0.387754	0.155764	0.876219	0.938268
isomir-hsa-mir-186:71067682-71067703	131.994	0.151299	0.454024	0.33324	0.738953	0.859544
isomir-hsa-mir-186:71067683-71067703	95.3124	0.613867	0.61402	0.99975	0.317431	0.531448
isomir-hsa-mir-187:35904835-35904857	40.239	1.51794	1.10087	1.37885	0.16794	0.373252
isomir-hsa-mir-18a:91350756-91350779	23.754	-0.356331	0.590412	-0.603529	0.546157	0.724278
isomir-hsa-mir-191:49020671-49020695	82.5981	0.609532	0.884938	0.688786	0.490958	0.683036
isomir-hsa-mir-191:49020672-49020695	536.458	0.579635	0.637364	0.909424	0.363126	0.566029
isomir-hsa-mir-191:49020673-49020695	572.012	0.39396	0.499925	0.788039	0.430674	0.626578
isomir-hsa-mir-191:49020674-49020695	161.895	0.713356	0.659495	1.08167	0.279399	0.497872
isomir-hsa-mir-191:49020675-49020695	175.321	0.968475	0.767937	1.26114	0.207259	0.423832
isomir-hsa-mir-191:49020676-49020695	11.7427	1.66196	0.876442	1.89626	0.0579261	0.192149
isomir-hsa-mir-191:49020677-49020695	12.6182	0.505342	0.701225	0.720656	0.471121	0.664001
isomir-hsa-mir-192:64891200-64891223	30.6809	-0.287908	0.585525	-0.49171	0.622924	0.777095
isomir-hsa-mir-192:64891201-64891223	463.943	0.35299	0.483923	0.729433	0.465737	0.658915
isomir-hsa-mir-192:64891201-64891224	11.5302	-0.400055	0.713429	-0.56075	0.574968	0.743644
isomir-hsa-mir-192:64891202-64891223	12.6323	0.742544	0.70477	1.0536	0.292067	0.508681
isomir-hsa-mir-192:64891202-64891224	124.725	0.713681	0.605273	1.17911	0.238356	0.459119
isomir-hsa-mir-192:64891203-64891224	495.407	0.259313	0.491425	0.527675	0.597725	0.760334
isomir-hsa-mir-192:64891204-64891224	169.246	0.668325	0.665653	1.00401	0.315372	0.530428
isomir-hsa-mir-192:64891205-64891224	60.1662	0.72855	0.684939	1.06367	0.287478	0.50724
isomir-hsa-mir-193a:31560016-31560034	18.1792	0.0831585	0.694429	0.119751	0.904681	0.956132
isomir-hsa-mir-193a:31560016-31560035	98.7682	-0.150052	0.56023	-0.26784	0.788823	0.89564
isomir-hsa-mir-193a:31560016-31560036	26.7679	0.0727749	0.597443	0.121811	0.903049	0.956132
isomir-hsa-mir-193a:31560016-31560038	766.651	-0.134606	0.503872	-0.267143	0.789359	0.89564
isomir-hsa-mir-193a:31560050-31560072	11.0539	-0.995998	0.659159	-1.51101	0.130785	0.320137
isomir-hsa-mir-193b:14303980-14304002	13.9334	-0.755322	0.663051	-1.13916	0.254636	0.476541
isomir-hsa-mir-193b:14304017-14304037	11.1905	0.469464	0.650558	0.721632	0.47052	0.663733
isomir-hsa-mir-193b:14304017-14304039	136.947	-0.813183	0.597729	-1.36045	0.173686	0.381827
isomir-hsa-mir-194-1:220118206-220118228	236.402	-0.217417	0.502127	-0.432991	0.665021	0.805392
isomir-hsa-mir-194-1:220118207-220118228	111.064	0.286592	0.519522	0.551645	0.581191	0.747907
isomir-hsa-mir-194-2:64891403-64891426	21.4405	-0.731662	0.711394	-1.02849	0.303719	0.521524
isomir-hsa-mir-194-2:64891404-64891426	238.71	-0.125957	0.507365	-0.248257	0.803935	0.903259
isomir-hsa-mir-194-2:64891405-64891426	111.251	0.118068	0.519199	0.227404	0.82011	0.911579
isomir-hsa-mir-195:7017666-7017688	31.6451	-1.43921	0.488958	-2.94342	0.00324608	0.0293417
isomir-hsa-mir-195:7017667-7017688	13.3162	-1.34619	0.658472	-2.04442	0.0409123	0.156123
isomir-hsa-mir-195:7017668-7017688	49.2308	-1.40673	0.734695	-1.91471	0.0555289	0.187007
isomir-hsa-mir-196a-1:48632532-48632554	43.958	3.68816	1.07393	3.43428	0.000594136	0.0078796
isomir-hsa-mir-196a-1:48632533-48632554	109.145	3.93512	1.03753	3.79278	0.000148971	0.00280274
isomir-hsa-mir-196a-2:53991762-53991784	43.4964	4.2589	1.1454	3.71825	0.000200607	0.00356894
isomir-hsa-mir-196a-2:53991762-53991785	14.9025	2.89541	1.14129	2.53695	0.0111822	0.0695874
isomir-hsa-mir-196b:27169527-27169550	13.8552	3.53714	1.04145	3.39636	0.000682881	0.00883921
isomir-hsa-mir-196b:27169528-27169550	191.611	5.09926	0.85464	5.96655	2.42317e-09	1.96034e-07
isomir-hsa-mir-196b:27169529-27169550	592.355	4.63577	0.743475	6.23528	4.50973e-10	5.21196e-08
isomir-hsa-mir-196b:27169530-27169550	26.2993	2.40534	0.733249	3.28038	0.00103667	0.0122433
isomir-hsa-mir-197:109598940-109598962	988.156	0.426705	0.437926	0.974377	0.329869	0.540211
isomir-hsa-mir-197:109598940-109598963	22.449	0.685665	0.611128	1.12197	0.261876	0.483143
isomir-hsa-mir-1976:26554574-26554596	21.7903	0.925175	0.585002	1.58149	0.113766	0.296415
isomir-hsa-mir-199a-1:10817428-10817451	25.3023	-1.98916	0.870574	-2.28488	0.0223199	0.108449
isomir-hsa-mir-199a-1:10817429-10817451	201.642	-1.9078	0.702411	-2.71607	0.00660628	0.0489001
isomir-hsa-mir-199a-1:10817429-10817452	17.3451	-1.86363	0.944604	-1.97292	0.048505	0.17553
isomir-hsa-mir-199a-1:10817430-10817450	101.912	-0.902101	0.614701	-1.46754	0.142228	0.336714
isomir-hsa-mir-199a-1:10817430-10817451	733.479	-1.50853	0.640501	-2.35523	0.0185113	0.0963062
isomir-hsa-mir-199a-1:10817430-10817452	260.033	-1.59696	0.733319	-2.17771	0.0294274	0.127309
isomir-hsa-mir-199a-1:10817431-10817450	63.4234	-0.678311	0.610777	-1.11057	0.266753	0.487469
isomir-hsa-mir-199a-1:10817431-10817451	324.277	-1.23325	0.627104	-1.96658	0.0492321	0.175852
isomir-hsa-mir-199a-1:10817431-10817452	216.706	-1.35005	0.625419	-2.15864	0.0308783	0.131343
isomir-hsa-mir-199a-1:10817432-10817451	33.776	-1.56004	0.711359	-2.19305	0.0283038	0.125125
isomir-hsa-mir-199a-1:10817432-10817452	69.4062	-1.23991	0.695156	-1.78364	0.0744821	0.224836
isomir-hsa-mir-199a-1:10817469-10817492	524.298	-1.95203	0.78902	-2.474	0.0133611	0.0780391
isomir-hsa-mir-199a-1:10817470-10817492	275.878	-1.65616	0.638191	-2.59509	0.00945657	0.0619463
isomir-hsa-mir-199a-1:10817471-10817492	60.9054	-1.62596	0.610631	-2.66275	0.00775048	0.0537886
isomir-hsa-mir-199a-1:10817472-10817492	43.5288	-0.963659	0.633653	-1.5208	0.12831	0.318362
isomir-hsa-mir-199a-2:172144552-172144576	24.693	-1.7097	0.979005	-1.74636	0.0807482	0.237547
isomir-hsa-mir-199a-2:172144553-172144576	46.901	-2.02419	0.865027	-2.34003	0.019282	0.0987289
isomir-hsa-mir-199a-2:172144554-172144576	402.562	-1.87738	0.702402	-2.6728	0.00752201	0.0529157
isomir-hsa-mir-199a-2:172144554-172144577	37.2622	-1.71303	0.889438	-1.92597	0.0541084	0.184673
isomir-hsa-mir-199a-2:172144555-172144575	195.641	-0.951626	0.62312	-1.5272	0.126712	0.316894
isomir-hsa-mir-199a-2:172144555-172144576	1469.15	-1.53701	0.641083	-2.39751	0.0165068	0.088818
isomir-hsa-mir-199a-2:172144555-172144577	531.75	-1.59087	0.757843	-2.09921	0.0357988	0.142562
isomir-hsa-mir-199a-2:172144556-172144575	123.99	-0.677261	0.641186	-1.05626	0.290848	0.50765
isomir-hsa-mir-199a-2:172144556-172144576	661.93	-1.17617	0.650951	-1.80685	0.0707863	0.21696
isomir-hsa-mir-199a-2:172144556-172144577	440.883	-1.33166	0.623572	-2.13554	0.032717	0.134698
isomir-hsa-mir-199a-2:172144557-172144576	72.3344	-1.64884	0.686703	-2.40109	0.0163462	0.088818
isomir-hsa-mir-199a-2:172144557-172144577	130.222	-1.38238	0.614914	-2.24809	0.0245704	0.115558
isomir-hsa-mir-199a-2:172144592-172144615	524.626	-2.0033	0.781862	-2.56221	0.0104009	0.0660516
isomir-hsa-mir-199a-2:172144593-172144615	272.263	-1.69108	0.647056	-2.6135	0.00896206	0.0601685
isomir-hsa-mir-199a-2:172144594-172144615	63.5651	-1.63338	0.632283	-2.58331	0.00978579	0.0635366
isomir-hsa-mir-199a-2:172144595-172144615	44.4819	-0.916637	0.604395	-1.51662	0.129363	0.319069
isomir-hsa-mir-199b:128244744-128244767	72.2034	-2.02123	0.854428	-2.3656	0.0180011	0.0942582
isomir-hsa-mir-199b:128244744-128244768	10.6235	-1.80437	1.05807	-1.70534	0.0881313	0.25283
isomir-hsa-mir-199b:128244745-128244767	604.204	-1.88863	0.700817	-2.69489	0.00704118	0.0507828
isomir-hsa-mir-199b:128244745-128244768	54.6073	-1.78219	0.879246	-2.02695	0.0426676	0.162057
isomir-hsa-mir-199b:128244746-128244766	297.553	-0.936108	0.618838	-1.51269	0.130359	0.320037
isomir-hsa-mir-199b:128244746-128244767	2202.63	-1.52785	0.640284	-2.3862	0.0170234	0.0904314
isomir-hsa-mir-199b:128244746-128244768	791.783	-1.59398	0.747643	-2.13201	0.0330064	0.135463
isomir-hsa-mir-199b:128244747-128244766	187.413	-0.679932	0.626211	-1.08579	0.277574	0.497488
isomir-hsa-mir-199b:128244747-128244767	986.207	-1.19541	0.642059	-1.86184	0.0626262	0.202659
isomir-hsa-mir-199b:128244747-128244768	657.589	-1.33828	0.622668	-2.14927	0.0316129	0.131688
isomir-hsa-mir-199b:128244748-128244767	106.11	-1.62534	0.683139	-2.37922	0.0173492	0.0917355
isomir-hsa-mir-199b:128244748-128244768	199.628	-1.33589	0.634974	-2.10385	0.0353919	0.142448
isomir-hsa-mir-199b:128244749-128244767	14.9515	-1.06867	0.844716	-1.26512	0.205829	0.422275
isomir-hsa-mir-199b:128244783-128244806	297.134	-2.7938	0.792914	-3.52345	0.000425963	0.00624261
isomir-hsa-mir-199b:128244784-128244806	147.153	-2.03876	0.685551	-2.97391	0.00294035	0.0273419
isomir-hsa-mir-199b:128244785-128244806	42.9899	-2.2747	0.651554	-3.49119	0.000480869	0.00664997
isomir-hsa-mir-199b:128244786-128244806	33.6483	-1.80012	0.638548	-2.81909	0.00481607	0.0389167
isomir-hsa-mir-19a:91350939-91350962	48.4097	-1.28409	0.663671	-1.93483	0.0530114	0.183274
isomir-hsa-mir-19b-1:91351245-91351268	115.47	-1.37266	0.574764	-2.38822	0.0169304	0.0904074
isomir-hsa-mir-19b-2:134169683-134169706	112.443	-1.27941	0.55672	-2.29813	0.0215546	0.105576
isomir-hsa-mir-19b-2:134169684-134169706	91.7849	-0.770879	0.530063	-1.45432	0.145859	0.343691
isomir-hsa-mir-200a:1167878-1167898	126.958	2.27382	0.794225	2.86294	0.00419729	0.0351876
isomir-hsa-mir-200a:1167878-1167900	3381.35	1.70324	0.674601	2.52481	0.011576	0.0709469
isomir-hsa-mir-200a:1167878-1167901	47.1908	2.05862	0.858216	2.39872	0.0164527	0.088818
isomir-hsa-mir-200a:1167879-1167899	18.959	1.54838	0.718259	2.15574	0.0311043	0.13135
isomir-hsa-mir-200a:1167879-1167900	103.549	1.15522	0.7277	1.5875	0.1124	0.294752
isomir-hsa-mir-200a:1167879-1167901	23.5536	1.82158	0.825083	2.20776	0.0272613	0.123209
isomir-hsa-mir-200a:1167916-1167934	17.9787	0.928618	0.818789	1.13414	0.256737	0.478125
isomir-hsa-mir-200a:1167916-1167938	208.116	1.3246	0.736417	1.79871	0.0720646	0.220053
isomir-hsa-mir-200a:1167916-1167939	780.014	1.55744	0.792344	1.96562	0.0493429	0.175852
isomir-hsa-mir-200b:1167124-1167146	79.9596	1.56862	0.595433	2.63441	0.00842829	0.0570585
isomir-hsa-mir-200b:1167160-1167178	77.1335	0.799236	0.652291	1.22528	0.220471	0.440443
isomir-hsa-mir-200b:1167160-1167179	16.07	0.701723	0.691555	1.0147	0.310248	0.527405
isomir-hsa-mir-200b:1167160-1167180	31.4815	1.38889	0.567077	2.4492	0.0143173	0.0821468
isomir-hsa-mir-200b:1167160-1167182	2341.89	1.03221	0.628436	1.6425	0.100486	0.272994
isomir-hsa-mir-200b:1167160-1167183	1259.27	1.05319	0.591125	1.78167	0.0748037	0.224967
isomir-hsa-mir-200b:1167161-1167183	15.3347	1.50419	0.701829	2.14324	0.0320939	0.133149
isomir-hsa-mir-200c:6963703-6963725	349.566	1.01352	0.644004	1.57378	0.115539	0.300067
isomir-hsa-mir-200c:6963741-6963763	46.6161	1.48683	0.799523	1.85964	0.0629365	0.20313
isomir-hsa-mir-200c:6963741-6963764	60.1327	1.11356	0.886793	1.25572	0.209217	0.426339
isomir-hsa-mir-200c:6963741-6963765	45.1348	1.34138	0.987038	1.359	0.174147	0.382321
isomir-hsa-mir-200c:6963742-6963760	389.907	1.02299	0.517395	1.97719	0.0480205	0.174994
isomir-hsa-mir-200c:6963742-6963761	21.6868	1.15428	0.697883	1.65398	0.0981317	0.270096
isomir-hsa-mir-200c:6963742-6963762	72.4777	1.68764	0.556929	3.03027	0.00244339	0.0238157
isomir-hsa-mir-200c:6963742-6963763	3194.19	1.36909	0.580354	2.35905	0.0183217	0.0956274
isomir-hsa-mir-200c:6963742-6963765	49769	1.54667	0.719825	2.14867	0.0316604	0.131688
isomir-hsa-mir-200c:6963742-6963766	65.7505	1.7835	0.920545	1.93744	0.0526917	0.183031
isomir-hsa-mir-200c:6963743-6963765	18.0031	1.04214	0.715672	1.45617	0.145345	0.343311
isomir-hsa-mir-200c:6963744-6963765	18.9831	2.02333	0.896367	2.25726	0.0239918	0.114848
isomir-hsa-mir-200c:6963745-6963765	30.3588	1.67096	0.600396	2.7831	0.00538424	0.0418832
isomir-hsa-mir-203a:104117431-104117453	11.0753	-1.29281	1.02121	-1.26596	0.205527	0.422275
isomir-hsa-mir-203a:104117467-104117491	56.5827	-2.09992	0.956543	-2.19532	0.0281406	0.125125
isomir-hsa-mir-203a:104117468-104117489	34.5454	-1.45211	0.896154	-1.62038	0.105152	0.281681
isomir-hsa-mir-203a:104117468-104117490	10.2179	-2.42385	0.807355	-3.00221	0.00268025	0.025213
isomir-hsa-mir-203a:104117468-104117491	870.04	-1.58088	0.978908	-1.61495	0.106322	0.28314
isomir-hsa-mir-203a:104117468-104117492	93.3893	-0.931633	1.05131	-0.886166	0.375528	0.575929
isomir-hsa-mir-203a:104117469-104117488	39.7624	0.147466	0.882595	0.167082	0.867305	0.933045
isomir-hsa-mir-203a:104117469-104117489	1237.46	-1.76316	0.840198	-2.0985	0.0358609	0.142562
isomir-hsa-mir-203a:104117469-104117491	148550	-1.66184	0.896897	-1.85288	0.0638996	0.205313
isomir-hsa-mir-203a:104117469-104117492	21600.7	-0.0890256	0.948856	-0.0938241	0.925249	0.967088
isomir-hsa-mir-203a:104117470-104117489	884.478	-2.15352	0.851165	-2.53009	0.0114033	0.070692
isomir-hsa-mir-203a:104117470-104117490	252.918	-2.25186	0.846082	-2.66151	0.00777907	0.0537886
isomir-hsa-mir-203a:104117470-104117491	134921	-1.88505	0.865601	-2.17773	0.029426	0.127309
isomir-hsa-mir-203a:104117470-104117492	18660.3	-0.619159	0.880309	-0.703343	0.481842	0.673247
isomir-hsa-mir-203a:104117471-104117491	36.4928	-1.7715	0.898803	-1.97096	0.048729	0.17553
isomir-hsa-mir-203a:104117471-104117492	20.7291	-1.15562	0.803037	-1.43906	0.150134	0.351035
isomir-hsa-mir-203a:104117472-104117491	15.1714	-1.43169	0.961392	-1.48919	0.136438	0.329641
isomir-hsa-mir-203a:104117473-104117491	26.5806	-1.2551	0.919534	-1.36493	0.172275	0.379757
isomir-hsa-mir-203a:104117473-104117492	11.9371	-0.621347	1.01193	-0.614024	0.539199	0.719229
isomir-hsa-mir-203a:104117474-104117491	21.587	-0.125883	1.07037	-0.117606	0.90638	0.956132
isomir-hsa-mir-203b:104117428-104117451	84.1588	0.552659	0.831374	0.664754	0.506208	0.694454
isomir-hsa-mir-203b:104117429-104117451	288.393	0.246621	0.834638	0.295482	0.767625	0.881934
isomir-hsa-mir-204:70810031-70810053	4.01384	-3.29621	0.958587	-3.43861	0.000584715	0.0078796
isomir-hsa-mir-205:209432166-209432182	22.2189	2.24414	0.777719	2.88555	0.00390736	0.0338126
isomir-hsa-mir-205:209432166-209432183	141.851	1.29623	0.639808	2.02596	0.0427685	0.16206
isomir-hsa-mir-205:209432166-209432184	58.0951	2.02605	0.70036	2.89287	0.00381742	0.033387
isomir-hsa-mir-205:209432166-209432185	424.881	1.85124	0.660467	2.80293	0.00506403	0.0399688
isomir-hsa-mir-205:209432166-209432186	958.658	1.82026	0.670794	2.71359	0.00665592	0.0489001
isomir-hsa-mir-205:209432166-209432188	30043.9	0.87556	0.619618	1.41306	0.157637	0.361642
isomir-hsa-mir-205:209432166-209432189	15964.6	0.871677	0.676096	1.28928	0.197301	0.412475
isomir-hsa-mir-205:209432167-209432188	15.196	0.706999	0.999731	0.70719	0.479449	0.672225
isomir-hsa-mir-205:209432167-209432189	11.5038	0.447713	0.850621	0.526337	0.598654	0.760334
isomir-hsa-mir-205:209432170-209432188	13.3097	1.03949	1.00837	1.03086	0.302604	0.521321
isomir-hsa-mir-206:52144401-52144421	8.92736	-5.06884	1.07556	-4.71274	2.44412e-06	8.41402e-05
isomir-hsa-mir-206:52144401-52144423	9692.4	-6.43507	1.14327	-5.62867	1.81605e-08	9.9551e-07
isomir-hsa-mir-206:52144401-52144424	83.8065	-3.5117	1.305	-2.69096	0.00712465	0.0507828
isomir-hsa-mir-208b:23417997-23418019	15.1229	-4.24938	1.32468	-3.20785	0.00133733	0.0146202
isomir-hsa-mir-20a:91351072-91351093	31.1348	-0.151885	0.486303	-0.312325	0.754793	0.87046
isomir-hsa-mir-20a:91351072-91351095	1273.88	-0.801334	0.597379	-1.34142	0.179785	0.388152
isomir-hsa-mir-20a:91351072-91351096	13.549	-0.769703	0.794733	-0.968505	0.332792	0.541708
isomir-hsa-mir-20b:134169850-134169873	274.405	1.24563	0.729002	1.70868	0.0875097	0.251493
isomir-hsa-mir-20b:134169852-134169873	11.7658	0.813155	0.859604	0.945964	0.344167	0.552803
isomir-hsa-mir-21:59841251-59841273	30.1815	1.5612	0.683697	2.28347	0.0224028	0.108526
isomir-hsa-mir-21:59841253-59841272	42.1283	1.7117	0.997403	1.71615	0.0861337	0.247979
isomir-hsa-mir-21:59841253-59841273	371.32	1.09119	0.714516	1.52718	0.126717	0.316894
isomir-hsa-mir-21:59841254-59841273	164.405	1.45379	0.748157	1.94316	0.0519963	0.182495
isomir-hsa-mir-21:59841255-59841272	29.5756	1.60353	0.959661	1.67093	0.0947351	0.263823
isomir-hsa-mir-21:59841255-59841273	1033.73	0.830954	0.788469	1.05388	0.291937	0.508681
isomir-hsa-mir-21:59841256-59841273	419.766	0.879639	0.8319	1.05739	0.290336	0.50765
isomir-hsa-mir-21:59841272-59841294	173.492	0.69548	0.526179	1.32176	0.186249	0.397037
isomir-hsa-mir-21:59841272-59841295	555.083	0.698291	0.701955	0.994781	0.319843	0.533511
isomir-hsa-mir-21:59841272-59841296	18.2714	0.577124	0.82183	0.702243	0.482528	0.673314
isomir-hsa-mir-21:59841273-59841288	224.697	1.16582	0.887976	1.31289	0.189219	0.401206
isomir-hsa-mir-21:59841273-59841290	274.589	1.25532	0.764814	1.64134	0.100728	0.272994
isomir-hsa-mir-21:59841273-59841291	2129.97	0.813532	0.651136	1.2494	0.211517	0.429404
isomir-hsa-mir-21:59841273-59841292	2363.86	0.608141	0.610564	0.996032	0.319234	0.533046
isomir-hsa-mir-21:59841273-59841293	6094.21	0.864666	0.599635	1.44199	0.149306	0.349605
isomir-hsa-mir-21:59841273-59841295	874842	0.707605	0.471528	1.50066	0.133443	0.325167
isomir-hsa-mir-21:59841273-59841296	140028	0.655843	0.562004	1.16697	0.243222	0.465168
isomir-hsa-mir-21:59841273-59841297	6298.21	1.00368	0.740574	1.35527	0.175331	0.383289
isomir-hsa-mir-21:59841273-59841299	169.481	-0.315954	0.96565	-0.327193	0.743522	0.864237
isomir-hsa-mir-21:59841273-59841300	124.522	-0.545284	1.06362	-0.512666	0.608185	0.767199
isomir-hsa-mir-21:59841273-59841301	14.6117	0.162391	1.01588	0.159853	0.872997	0.936056
isomir-hsa-mir-21:59841274-59841294	42.389	0.510757	0.64454	0.792437	0.428106	0.625723
isomir-hsa-mir-21:59841274-59841295	313.263	0.264436	0.560808	0.471526	0.637265	0.78501
isomir-hsa-mir-21:59841274-59841296	30.6308	-0.124822	0.608263	-0.20521	0.837408	0.921727
isomir-hsa-mir-21:59841275-59841294	12.1111	1.35126	1.05603	1.27956	0.200699	0.417035
isomir-hsa-mir-21:59841275-59841295	66.5821	1.14263	0.91922	1.24305	0.21385	0.431972
isomir-hsa-mir-21:59841275-59841296	38.0868	1.4018	1.04897	1.33637	0.18143	0.390884
isomir-hsa-mir-21:59841276-59841294	15.3483	1.33516	0.713624	1.87096	0.0613507	0.200536
isomir-hsa-mir-21:59841276-59841295	106.35	1.75119	0.47502	3.68656	0.000227309	0.00391261
isomir-hsa-mir-21:59841276-59841296	37.8536	1.7101	0.592999	2.88382	0.00392878	0.0338126
isomir-hsa-mir-21:59841276-59841297	27.6761	2.77937	0.831473	3.34271	0.000829651	0.0101695
isomir-hsa-mir-21:59841277-59841294	7.54382	-0.189559	1.02516	-0.184907	0.853302	0.925578
isomir-hsa-mir-21:59841277-59841295	91.845	0.895613	0.921287	0.972133	0.330985	0.541023
isomir-hsa-mir-21:59841277-59841296	20.6267	0.979938	0.79326	1.23533	0.216708	0.43611
isomir-hsa-mir-21:59841278-59841295	8.7722	0.0838438	1.07032	0.0783353	0.937561	0.971174
isomir-hsa-mir-21:59841278-59841296	12.967	1.25723	1.04993	1.19744	0.231135	0.451378
isomir-hsa-mir-21:59841278-59841297	27.5594	2.66029	0.964862	2.75717	0.00583033	0.0442886
isomir-hsa-mir-21:59841278-59841300	20.4619	0.391144	0.658273	0.594197	0.552381	0.726804
isomir-hsa-mir-21:59841311-59841326	29.6593	2.30094	1.0502	2.19096	0.0284544	0.125448
isomir-hsa-mir-21:59841311-59841327	265.257	1.08226	0.82367	1.31395	0.188862	0.4011
isomir-hsa-mir-21:59841311-59841328	285.555	1.2683	0.809826	1.56614	0.117316	0.30268
isomir-hsa-mir-21:59841311-59841330	315.267	2.00802	0.783797	2.56191	0.0104099	0.0660516
isomir-hsa-mir-21:59841311-59841332	3348.94	1.19082	0.634001	1.87827	0.0603448	0.197648
isomir-hsa-mir-21:59841311-59841333	10577.5	-0.580297	0.642927	-0.902586	0.366746	0.569476
isomir-hsa-mir-21:59841311-59841334	413.682	-0.261576	0.751425	-0.348107	0.72776	0.852038
isomir-hsa-mir-21:59841312-59841332	11.7566	1.61163	0.815092	1.97723	0.0480151	0.174994
isomir-hsa-mir-21:59841312-59841333	32.9409	0.277691	0.728513	0.381175	0.703073	0.834403
isomir-hsa-mir-21:59841312-59841334	52.4653	0.697014	0.798242	0.873185	0.382562	0.582849
isomir-hsa-mir-21:59841313-59841333	14.1842	-0.247764	0.736673	-0.336329	0.736623	0.859168
isomir-hsa-mir-210:568111-568134	343.876	2.32877	0.983325	2.36827	0.0178717	0.0938845
isomir-hsa-mir-210:568112-568134	3187.93	1.71417	0.945164	1.81363	0.0697353	0.215328
isomir-hsa-mir-210:568112-568135	26.4572	1.76759	1.01793	1.73646	0.0824827	0.241048
isomir-hsa-mir-210:568113-568134	176.059	1.65194	0.908059	1.8192	0.0688813	0.214459
isomir-hsa-mir-210:568114-568134	107.682	2.75891	0.829207	3.32717	0.00087733	0.0105934
isomir-hsa-mir-210:568115-568134	22.5121	2.43451	0.861766	2.82503	0.00472765	0.0386134
isomir-hsa-mir-210:568116-568134	11.6058	3.22973	1.05318	3.06663	0.00216486	0.0216218
isomir-hsa-mir-212:2050292-2050311	19.9811	1.01436	0.742023	1.36702	0.171618	0.378823
isomir-hsa-mir-214:172138857-172138879	31.6457	-0.757561	0.768723	-0.98548	0.324388	0.536861
isomir-hsa-mir-217:55983020-55983043	31.1325	-2.48537	0.740301	-3.35725	0.000787223	0.00986897
isomir-hsa-mir-217:55983021-55983043	17.6621	-1.41483	0.930748	-1.5201	0.128486	0.318362
isomir-hsa-mir-218-1:20528299-20528320	17.4198	-1.4518	0.686392	-2.11511	0.0344205	0.13958
isomir-hsa-mir-218-1:20528299-20528321	17.1272	-1.0855	0.630877	-1.72061	0.0853213	0.246959
isomir-hsa-mir-218-2:168768210-168768232	16.1567	-1.27783	0.665784	-1.91929	0.0549481	0.185608
isomir-hsa-mir-218-2:168768211-168768232	17.1782	-1.54202	0.695103	-2.21841	0.026527	0.121361
isomir-hsa-mir-219a-1:33207896-33207918	15.1125	0.243791	0.747142	0.326299	0.744198	0.864403
isomir-hsa-mir-22:1713913-1713935	132.363	-1.10749	0.574016	-1.92937	0.0536848	0.184402
isomir-hsa-mir-22:1713913-1713936	4506.47	-1.39057	0.691576	-2.01073	0.044354	0.164977
isomir-hsa-mir-22:1713914-1713933	66.2342	-0.397836	0.669775	-0.593985	0.552522	0.726804
isomir-hsa-mir-22:1713914-1713934	243.243	-0.625102	0.42012	-1.48791	0.136774	0.329641
isomir-hsa-mir-22:1713914-1713936	370567	-1.52828	0.597315	-2.55858	0.0105101	0.0664273
isomir-hsa-mir-22:1713914-1713937	149.492	-1.64689	0.83758	-1.96624	0.0492703	0.175852
isomir-hsa-mir-22:1713915-1713935	12.1534	-0.365618	0.655177	-0.558045	0.576814	0.745387
isomir-hsa-mir-22:1713915-1713936	1095.62	-0.182292	0.37589	-0.484962	0.627703	0.7784
isomir-hsa-mir-22:1713916-1713936	1044.49	0.572602	0.454501	1.25985	0.207725	0.423832
isomir-hsa-mir-22:1713917-1713936	165.04	0.952319	0.623583	1.52717	0.126718	0.316894
isomir-hsa-mir-22:1713918-1713936	131.05	1.2926	0.6713	1.92552	0.0541647	0.184673
isomir-hsa-mir-22:1713919-1713936	31.7665	0.579211	0.615034	0.941755	0.346318	0.554242
isomir-hsa-mir-22:1713920-1713936	93.98	-0.163854	0.791131	-0.207114	0.835921	0.921369
isomir-hsa-mir-22:1713952-1713974	48.3354	-2.05405	0.69186	-2.96888	0.00298886	0.0274772
isomir-hsa-mir-22:1713953-1713974	50.6714	-0.859524	0.584243	-1.47118	0.141244	0.336002
isomir-hsa-mir-221:45746180-45746203	128.968	-0.432723	0.701301	-0.61703	0.537215	0.717766
isomir-hsa-mir-221:45746181-45746203	447.042	-0.135326	0.478731	-0.282678	0.777424	0.887075
isomir-hsa-mir-221:45746182-45746203	350.42	0.425724	0.541086	0.786795	0.431402	0.626578
isomir-hsa-mir-221:45746183-45746203	373.6	0.71041	0.64465	1.10201	0.270458	0.488161
isomir-hsa-mir-221:45746184-45746203	284.605	0.625574	0.748196	0.836109	0.403093	0.602483
isomir-hsa-mir-221:45746217-45746235	12.1957	0.309376	0.975378	0.317186	0.751103	0.86806
isomir-hsa-mir-222:45747032-45747057	29.1803	0.167667	0.971284	0.172624	0.862947	0.931453
isomir-hsa-mir-222:45747033-45747057	24.299	0.191433	0.924465	0.207075	0.835952	0.921369
isomir-hsa-mir-222:45747034-45747057	57.3072	0.621141	0.649298	0.956635	0.338752	0.547552
isomir-hsa-mir-222:45747035-45747057	37.6832	0.769572	0.513117	1.4998	0.133667	0.325222
isomir-hsa-mir-222:45747036-45747057	107.97	1.03066	0.478299	2.15485	0.0311732	0.13135
isomir-hsa-mir-222:45747037-45747057	61.0018	0.873424	0.624765	1.398	0.162112	0.366337
isomir-hsa-mir-222:45747038-45747057	25.1669	0.711461	0.801749	0.887386	0.374871	0.575929
isomir-hsa-mir-222:45747075-45747095	15.6963	-1.16515	0.895826	-1.30065	0.193379	0.407937
isomir-hsa-mir-222:45747075-45747097	14.3343	-0.0272708	0.731594	-0.0372758	0.970265	0.988566
isomir-hsa-mir-222:45747077-45747097	20.8119	0.761877	0.756182	1.00753	0.313679	0.529395
isomir-hsa-mir-223:66018937-66018956	52.1076	0.0826974	0.747419	0.110644	0.911899	0.957185
isomir-hsa-mir-223:66018937-66018957	30.7571	-0.760674	0.705855	-1.07766	0.281184	0.498855
isomir-hsa-mir-223:66018937-66018959	603.164	-0.810777	0.670298	-1.20958	0.226442	0.446686
isomir-hsa-mir-223:66018937-66018960	206.375	-1.87916	0.645789	-2.90986	0.00361592	0.0319703
isomir-hsa-mir-223:66018937-66018961	13.8119	-2.29565	0.851091	-2.6973	0.00699045	0.0507199
isomir-hsa-mir-223:66018938-66018959	37.716	-0.376492	0.676232	-0.55675	0.577698	0.745387
isomir-hsa-mir-223:66018938-66018960	33.2721	-0.780649	0.708214	-1.10228	0.27034	0.488161
isomir-hsa-mir-224:151958627-151958652	15.2313	1.05189	1.08395	0.970431	0.331832	0.541234
isomir-hsa-mir-224:151958629-151958652	41.3541	0.719881	0.892644	0.806459	0.419978	0.620731
isomir-hsa-mir-224:151958630-151958652	223.442	0.968665	0.875998	1.10578	0.26882	0.488161
isomir-hsa-mir-224:151958631-151958652	33.2678	1.96334	0.918025	2.13866	0.0324635	0.133995
isomir-hsa-mir-2355:207110042-207110064	81.4973	-0.678115	0.615286	-1.10211	0.270412	0.488161
isomir-hsa-mir-2355:207110044-207110064	20.0859	-0.674819	0.512708	-1.31618	0.188112	0.400481
isomir-hsa-mir-23a:13836592-13836615	36.5445	-0.5694	0.728587	-0.781512	0.434502	0.6277
isomir-hsa-mir-23a:13836592-13836616	13.2367	-0.285998	0.806848	-0.354464	0.722991	0.848296
isomir-hsa-mir-23a:13836593-13836615	75.2371	-0.254518	0.533522	-0.477053	0.633324	0.781036
isomir-hsa-mir-23a:13836593-13836616	1484.22	-0.0288095	0.645617	-0.0446232	0.964408	0.985731
isomir-hsa-mir-23a:13836594-13836615	126.074	-0.332473	0.473654	-0.701931	0.482722	0.673314
isomir-hsa-mir-23a:13836594-13836616	5187.5	-0.370926	0.508148	-0.729957	0.465416	0.658915
isomir-hsa-mir-23a:13836595-13836616	7405.34	-0.227326	0.507637	-0.447813	0.654288	0.796661
isomir-hsa-mir-23a:13836595-13836617	27.0997	-0.511978	0.679467	-0.753499	0.45115	0.647702
isomir-hsa-mir-23a:13836596-13836615	59.4201	0.506909	0.5015	1.01079	0.312119	0.528805
isomir-hsa-mir-23a:13836596-13836616	3999.77	0.481821	0.44382	1.08562	0.277646	0.497488
isomir-hsa-mir-23a:13836596-13836617	15.5609	0.320676	0.608613	0.526896	0.598266	0.760334
isomir-hsa-mir-23a:13836597-13836616	603.382	0.410428	0.462843	0.886754	0.375211	0.575929
isomir-hsa-mir-23a:13836598-13836616	704.467	0.686805	0.516924	1.32864	0.183967	0.394773
isomir-hsa-mir-23a:13836598-13836617	13.3217	0.920397	0.633652	1.45253	0.146355	0.343691
isomir-hsa-mir-23a:13836599-13836616	16.9077	1.53076	0.77343	1.97918	0.0477958	0.174963
isomir-hsa-mir-23b:95085264-95085283	13.3217	0.920397	0.633652	1.45253	0.146355	0.343691
isomir-hsa-mir-23b:95085264-95085286	12.8243	0.231391	0.640333	0.361361	0.71783	0.846537
isomir-hsa-mir-23b:95085265-95085281	11.7891	0.806673	0.945353	0.853303	0.393491	0.592504
isomir-hsa-mir-23b:95085265-95085282	15.3375	0.941953	0.782219	1.20421	0.22851	0.447613
isomir-hsa-mir-23b:95085265-95085283	704.467	0.686805	0.516924	1.32864	0.183967	0.394773
isomir-hsa-mir-23b:95085265-95085284	104.688	0.356358	0.602046	0.591912	0.553909	0.726993
isomir-hsa-mir-23b:95085265-95085285	1078.43	0.126898	0.581958	0.218053	0.827388	0.916927
isomir-hsa-mir-23b:95085265-95085286	4393.22	-0.141914	0.58164	-0.243989	0.807239	0.903259
isomir-hsa-mir-23b:95085265-95085288	1320.93	-0.372747	0.772091	-0.482776	0.629255	0.7784
isomir-hsa-mir-23b:95085265-95085289	35.0375	0.239227	0.943387	0.253583	0.799818	0.900965
isomir-hsa-mir-23b:95085266-95085285	31.0343	0.0700525	0.660532	0.106055	0.915539	0.958177
isomir-hsa-mir-23b:95085266-95085286	126.621	-0.295277	0.610518	-0.48365	0.628634	0.7784
isomir-hsa-mir-23b:95085266-95085287	96.3549	-0.492439	0.576394	-0.854345	0.392914	0.592483
isomir-hsa-mir-23b:95085266-95085288	103.019	-0.267759	0.799114	-0.33507	0.737572	0.859174
isomir-hsa-mir-23b:95085266-95085289	26.8472	0.655737	0.931805	0.703727	0.481603	0.673247
isomir-hsa-mir-24-1:95086004-95086026	25.1146	1.24328	0.702292	1.77031	0.0766751	0.229317
isomir-hsa-mir-24-1:95086005-95086026	29.0151	1.47149	0.776083	1.89605	0.0579533	0.192149
isomir-hsa-mir-24-1:95086006-95086026	27.1522	1.61811	0.76952	2.10275	0.0354877	0.142466
isomir-hsa-mir-24-1:95086026-95086049	23.503	-0.850893	0.846582	-1.00509	0.314853	0.530106
isomir-hsa-mir-24-1:95086063-95086084	12.3584	0.599491	0.691957	0.86637	0.386287	0.585218
isomir-hsa-mir-24-1:95086064-95086081	13.8042	-0.357771	0.747287	-0.47876	0.632109	0.780662
isomir-hsa-mir-24-1:95086064-95086082	73.7854	0.227089	0.546236	0.415735	0.677604	0.814893
isomir-hsa-mir-24-1:95086064-95086083	220.238	0.0448149	0.507554	0.0882959	0.929642	0.968474
isomir-hsa-mir-24-1:95086064-95086084	1495.65	-0.137235	0.593557	-0.231207	0.817154	0.909562
isomir-hsa-mir-24-1:95086064-95086086	5401.26	-0.27258	0.402951	-0.67646	0.498749	0.688805
isomir-hsa-mir-24-1:95086064-95086087	17.6964	-0.719195	0.706557	-1.01789	0.308732	0.526632
isomir-hsa-mir-24-1:95086065-95086086	11.1768	-0.96447	0.787183	-1.22522	0.220494	0.440443
isomir-hsa-mir-24-1:95086066-95086088	11.853	0.276283	0.856752	0.322478	0.747091	0.865278
isomir-hsa-mir-24-1:95086067-95086086	11.7155	1.74429	0.920932	1.89405	0.0582181	0.192632
isomir-hsa-mir-24-2:13836288-13836311	16.2421	-0.851679	0.599017	-1.42179	0.155086	0.358471
isomir-hsa-mir-24-2:13836289-13836308	12.4186	2.67851	0.938812	2.85308	0.00432974	0.0359258
isomir-hsa-mir-24-2:13836289-13836311	5380.25	-0.288232	0.401949	-0.717085	0.473322	0.666522
isomir-hsa-mir-24-2:13836290-13836311	780.111	-0.245842	0.465603	-0.528006	0.597495	0.760334
isomir-hsa-mir-24-2:13836291-13836311	1490.9	-0.204004	0.602382	-0.338662	0.734864	0.858946
isomir-hsa-mir-24-2:13836291-13836312	15.0921	1.01326	0.792482	1.27859	0.201043	0.417035
isomir-hsa-mir-24-2:13836292-13836311	221.903	-0.0694656	0.539344	-0.128796	0.897519	0.953712
isomir-hsa-mir-24-2:13836293-13836311	73.6494	0.143749	0.593627	0.242153	0.808661	0.903601
isomir-hsa-mir-24-2:13836294-13836311	14.8629	-0.0500372	0.682388	-0.0733267	0.941546	0.972811
isomir-hsa-mir-24-2:13836325-13836349	20.6422	-1.31003	0.904577	-1.44822	0.147555	0.346005
isomir-hsa-mir-24-2:13836326-13836349	28.739	-0.781134	0.754445	-1.03538	0.300494	0.518336
isomir-hsa-mir-24-2:13836327-13836349	28.7967	-0.769637	0.678546	-1.13424	0.256692	0.478125
isomir-hsa-mir-24-2:13836328-13836349	22.0148	-0.546987	0.67997	-0.804427	0.42115	0.620731
isomir-hsa-mir-25:100093570-100093593	21.3602	0.916483	0.679583	1.3486	0.177467	0.385942
isomir-hsa-mir-25:100093571-100093593	60553.6	0.694665	0.422577	1.64388	0.100201	0.272938
isomir-hsa-mir-25:100093572-100093593	5950.88	0.885728	0.413801	2.14047	0.032317	0.133731
isomir-hsa-mir-25:100093573-100093593	454.819	0.81663	0.534496	1.52785	0.12655	0.316894
isomir-hsa-mir-25:100093574-100093593	16.1231	1.18161	0.878926	1.34438	0.178827	0.387338
isomir-hsa-mir-25:100093576-100093593	26.2062	1.11441	0.775821	1.43643	0.15088	0.351257
isomir-hsa-mir-25:100093577-100093593	58.7044	1.23466	0.730683	1.68973	0.0910795	0.257184
isomir-hsa-mir-25:100093631-100093651	18.4865	0.681745	0.740254	0.920961	0.357071	0.563483
isomir-hsa-mir-26a-1:37969413-37969432	544.104	0.0237306	0.675637	0.0351233	0.971981	0.988566
isomir-hsa-mir-26a-1:37969413-37969433	3888.54	0.0376531	0.691683	0.054437	0.956587	0.981207
isomir-hsa-mir-26a-1:37969413-37969435	1660.41	-0.616474	0.537369	-1.14721	0.251296	0.474442
isomir-hsa-mir-26a-1:37969413-37969436	19.1021	-1.7276	0.669402	-2.58082	0.00985659	0.0635377
isomir-hsa-mir-26a-1:37969413-37969437	173.589	-1.09743	0.779548	-1.40778	0.159197	0.363302
isomir-hsa-mir-26a-2:57824620-57824642	11.873	-0.989729	0.613058	-1.61441	0.106438	0.28314
isomir-hsa-mir-26a-2:57824656-57824680	167.006	-1.23951	0.757761	-1.63576	0.101891	0.274343
isomir-hsa-mir-26a-2:57824657-57824680	23.4029	-1.24579	0.534914	-2.32896	0.0198613	0.100111
isomir-hsa-mir-26a-2:57824658-57824680	1643.79	-0.634975	0.533638	-1.1899	0.234087	0.455231
isomir-hsa-mir-26a-2:57824659-57824680	286.524	-0.867264	0.352247	-2.46209	0.013813	0.0798193
isomir-hsa-mir-26a-2:57824660-57824680	3859.98	0.0433299	0.692656	0.0625561	0.95012	0.977301
isomir-hsa-mir-26a-2:57824661-57824680	542.719	-0.0244226	0.670695	-0.0364139	0.970952	0.988566
isomir-hsa-mir-26a-2:57824662-57824680	11.7839	-1.21641	0.760078	-1.60037	0.109515	0.289536
isomir-hsa-mir-26b:218402657-218402676	49.4266	-0.152868	0.764596	-0.199933	0.841533	0.923746
isomir-hsa-mir-26b:218402657-218402678	415.349	-0.544248	0.421981	-1.28975	0.197139	0.412475
isomir-hsa-mir-26b:218402657-218402679	1678.52	-0.341032	0.576948	-0.591097	0.554456	0.726993
isomir-hsa-mir-26b:218402657-218402680	36.2146	-0.804618	0.631316	-1.27451	0.202484	0.418949
isomir-hsa-mir-26b:218402692-218402713	38.1727	0.421177	0.56735	0.742358	0.45787	0.652317
isomir-hsa-mir-26b:218402692-218402714	16.4076	-0.701766	0.710279	-0.988014	0.323146	0.53634
isomir-hsa-mir-27a:13836447-13836468	4697.83	-0.810583	0.546473	-1.4833	0.137994	0.330288
isomir-hsa-mir-27a:13836448-13836468	5147.05	0.240523	0.532498	0.451688	0.651494	0.79556
isomir-hsa-mir-27a:13836449-13836468	319.065	0.110737	0.615024	0.180053	0.857111	0.928357
isomir-hsa-mir-27a:13836450-13836468	239.143	0.0910495	0.686606	0.132608	0.894503	0.952175
isomir-hsa-mir-27a:13836451-13836468	26.0791	0.384362	0.85672	0.448643	0.653689	0.796661
isomir-hsa-mir-27a:13836487-13836509	247.259	-0.517024	0.564945	-0.915175	0.3601	0.563483
isomir-hsa-mir-27a:13836488-13836509	46.5579	-0.0442131	0.61723	-0.0716315	0.942895	0.972975
isomir-hsa-mir-27a:13836509-13836529	169.362	0.347933	0.795095	0.437599	0.661677	0.802544
isomir-hsa-mir-27b:95085462-95085485	91.7347	1.03901	0.743837	1.39682	0.162468	0.366367
isomir-hsa-mir-27b:95085463-95085485	162.172	1.14074	0.690429	1.65222	0.09849	0.270096
isomir-hsa-mir-27b:95085463-95085486	19.0836	0.705863	0.739934	0.953953	0.340107	0.548292
isomir-hsa-mir-27b:95085504-95085525	16.7051	-0.581163	0.6127	-0.948528	0.342861	0.55144
isomir-hsa-mir-27b:95085504-95085526	55.8897	-1.20049	0.65613	-1.82966	0.0673008	0.211442
isomir-hsa-mir-27b:95085505-95085522	28.831	0.952939	0.854032	1.11581	0.264503	0.485536
isomir-hsa-mir-27b:95085505-95085523	239.143	0.0910495	0.686606	0.132608	0.894503	0.952175
isomir-hsa-mir-27b:95085505-95085524	430.898	-0.203691	0.754849	-0.269843	0.787281	0.894537
isomir-hsa-mir-27b:95085505-95085526	9420.4	-0.648318	0.600173	-1.08022	0.280045	0.498237
isomir-hsa-mir-27b:95085505-95085527	1115.33	-0.669738	0.553952	-1.20902	0.226656	0.446686
isomir-hsa-mir-28:188688794-188688814	22.1371	0.340465	0.558123	0.610018	0.54185	0.721574
isomir-hsa-mir-28:188688794-188688816	149.883	0.892109	0.555167	1.60692	0.108072	0.286657
isomir-hsa-mir-28:188688834-188688854	202.185	0.970865	0.563038	1.72433	0.0846476	0.245448
isomir-hsa-mir-28:188688834-188688856	12452	0.494876	0.585195	0.84566	0.397742	0.597537
isomir-hsa-mir-28:188688834-188688857	1062.12	0.366245	0.697682	0.524946	0.599621	0.760334
isomir-hsa-mir-28:188688835-188688855	62.4179	1.17356	0.572393	2.05027	0.0403379	0.155257
isomir-hsa-mir-28:188688835-188688856	175.381	1.12093	0.528546	2.12078	0.0339402	0.138675
isomir-hsa-mir-28:188688835-188688857	939.24	0.778501	0.621695	1.25222	0.210489	0.427852
isomir-hsa-mir-28:188688836-188688856	23.8078	1.08831	0.601582	1.80909	0.0704378	0.21696
isomir-hsa-mir-28:188688836-188688857	128.042	0.544895	0.619155	0.880063	0.378825	0.579338
isomir-hsa-mir-29a:130876747-130876770	263.281	-2.2673	0.596423	-3.8015	0.000143821	0.00273768
isomir-hsa-mir-29a:130876748-130876770	3624.66	-1.78045	0.543267	-3.27729	0.00104807	0.0122883
isomir-hsa-mir-29a:130876748-130876771	86.4207	-1.6326	0.616218	-2.64939	0.00806366	0.0550506
isomir-hsa-mir-29a:130876749-130876770	22535.8	-0.889538	0.644582	-1.38002	0.167579	0.372962
isomir-hsa-mir-29a:130876749-130876771	2227.44	-1.11621	0.492691	-2.26553	0.0234799	0.113067
isomir-hsa-mir-29a:130876750-130876770	6250.6	0.255168	0.785436	0.324875	0.745276	0.865033
isomir-hsa-mir-29a:130876750-130876771	698.56	-0.0777264	0.611153	-0.12718	0.898798	0.953712
isomir-hsa-mir-29a:130876751-130876770	4308.87	0.501997	0.830821	0.604217	0.545699	0.724278
isomir-hsa-mir-29a:130876751-130876771	694.646	0.0152786	0.775541	0.0197006	0.984282	0.992255
isomir-hsa-mir-29a:130876752-130876770	133.919	0.00169044	0.794762	0.00212698	0.998303	0.99892
isomir-hsa-mir-29a:130876752-130876771	58.0303	0.45963	0.762686	0.602647	0.546744	0.724278
isomir-hsa-mir-29b-1:130877467-130877490	265.505	-0.791806	0.602663	-1.31384	0.188899	0.4011
isomir-hsa-mir-29b-1:130877468-130877490	32.4	-1.42491	0.528962	-2.69379	0.00706437	0.0507828
isomir-hsa-mir-29b-1:130877469-130877490	336.925	0.424601	0.675949	0.628156	0.529902	0.712653
isomir-hsa-mir-29b-1:130877469-130877491	40.3694	-1.0409	0.538433	-1.9332	0.0532113	0.183573
isomir-hsa-mir-29b-1:130877470-130877490	176.38	0.515253	0.730237	0.705598	0.480438	0.672447
isomir-hsa-mir-29b-1:130877470-130877491	25.2316	-1.03588	0.624047	-1.65994	0.0969274	0.267893
isomir-hsa-mir-29b-1:130877471-130877490	95.0413	0.343955	0.73048	0.470862	0.637739	0.78501
isomir-hsa-mir-29b-1:130877471-130877491	19.632	-0.304272	0.724812	-0.419795	0.674635	0.812777
isomir-hsa-mir-29b-2:207802450-207802473	269.739	-0.843481	0.592705	-1.4231	0.154706	0.358104
isomir-hsa-mir-29b-2:207802451-207802473	33.6298	-1.4428	0.51507	-2.80117	0.00509178	0.0399927
isomir-hsa-mir-29b-2:207802452-207802473	330.465	0.2492	0.683238	0.364734	0.71531	0.845414
isomir-hsa-mir-29b-2:207802452-207802474	40.2385	-1.15561	0.467775	-2.47044	0.0134948	0.0782599
isomir-hsa-mir-29b-2:207802453-207802473	181.63	0.553936	0.7241	0.764999	0.444272	0.63953
isomir-hsa-mir-29b-2:207802453-207802474	23.5182	-1.06337	0.658922	-1.6138	0.106571	0.28314
isomir-hsa-mir-29b-2:207802454-207802473	90.4595	0.280111	0.740645	0.378198	0.705284	0.834783
isomir-hsa-mir-29b-2:207802454-207802474	17.8998	0.0217163	0.730307	0.0297359	0.976278	0.988566
isomir-hsa-mir-29b-2:207802491-207802514	28.6615	-1.17578	0.611347	-1.92327	0.0544464	0.184854
isomir-hsa-mir-29b-2:207802492-207802514	17.1746	-0.914019	0.538957	-1.6959	0.089904	0.25565
isomir-hsa-mir-29c:207801864-207801887	28.4475	-3.3762	0.726505	-4.64717	3.36513e-06	0.000111118
isomir-hsa-mir-29c:207801865-207801887	804.795	-2.53502	0.41504	-6.1079	1.00952e-09	1.02088e-07
isomir-hsa-mir-29c:207801866-207801887	3812.33	-1.58975	0.474389	-3.35114	0.000804787	0.00994004
isomir-hsa-mir-29c:207801866-207801888	14.4005	-2.29587	0.595393	-3.85606	0.00011523	0.00233053
isomir-hsa-mir-29c:207801867-207801887	5862.23	0.275502	0.770802	0.357422	0.720776	0.848199
isomir-hsa-mir-29c:207801868-207801887	6034.21	0.33862	0.788976	0.429189	0.667786	0.808135
isomir-hsa-mir-29c:207801868-207801888	20.8332	-0.140469	0.787922	-0.178277	0.858505	0.929138
isomir-hsa-mir-29c:207801869-207801887	55.0653	0.0960686	0.83374	0.115226	0.908266	0.956132
isomir-hsa-mir-29c:207801901-207801923	17.8471	-1.13014	0.873391	-1.29397	0.195676	0.410696
isomir-hsa-mir-29c:207801904-207801925	11.9747	-1.14608	0.63178	-1.81404	0.0696708	0.215328
isomir-hsa-mir-301a:59151149-59151172	11.3864	0.32119	0.794387	0.404324	0.685975	0.821545
isomir-hsa-mir-3065:81125926-81125947	9.88358	-1.06014	0.708405	-1.49652	0.134519	0.326315
isomir-hsa-mir-3065:81125926-81125949	24.4106	-1.40942	1.01157	-1.3933	0.163529	0.367485
isomir-hsa-mir-30a:71403553-71403575	432.716	-1.1927	0.829612	-1.43765	0.150532	0.351257
isomir-hsa-mir-30a:71403553-71403576	82.5595	-1.79077	0.961217	-1.86303	0.0624582	0.20252
isomir-hsa-mir-30a:71403554-71403574	21.1785	-1.80686	0.753362	-2.3984	0.0164671	0.088818
isomir-hsa-mir-30a:71403554-71403576	6594.09	-1.98027	0.80032	-2.47434	0.0133481	0.0780391
isomir-hsa-mir-30a:71403555-71403575	805.444	-0.899596	0.749737	-1.19988	0.230185	0.450351
isomir-hsa-mir-30a:71403555-71403576	3964.86	-1.7702	0.757544	-2.33676	0.0194519	0.0991111
isomir-hsa-mir-30a:71403556-71403575	66.3126	-0.265509	0.732599	-0.362421	0.717037	0.846219
isomir-hsa-mir-30a:71403556-71403576	527.075	-1.37773	0.657045	-2.09686	0.0360062	0.142789
isomir-hsa-mir-30a:71403557-71403575	48.2664	-1.04771	0.672105	-1.55885	0.119031	0.305218
isomir-hsa-mir-30a:71403557-71403576	501.799	-1.83122	0.675122	-2.71243	0.00667918	0.0489001
isomir-hsa-mir-30a:71403558-71403576	17.3864	-1.61575	0.76296	-2.11774	0.0341969	0.139021
isomir-hsa-mir-30a:71403559-71403576	52.6105	-0.336141	0.522005	-0.643941	0.519614	0.705315
isomir-hsa-mir-30a:71403593-71403616	37.6683	-2.98671	0.709415	-4.21011	2.55249e-05	0.000598541
isomir-hsa-mir-30a:71403593-71403617	2735.12	-2.91993	0.89397	-3.26625	0.00108981	0.0126215
isomir-hsa-mir-30a:71403594-71403616	46.5092	-1.70815	0.739015	-2.31139	0.0208116	0.103292
isomir-hsa-mir-30a:71403594-71403617	11058	-2.12388	0.825704	-2.5722	0.0101054	0.0646263
isomir-hsa-mir-30a:71403595-71403617	27355	-2.35631	0.646011	-3.64747	0.000264834	0.00441754
isomir-hsa-mir-30a:71403596-71403617	1070.14	-2.75831	0.454589	-6.06771	1.29747e-09	1.23488e-07
isomir-hsa-mir-30a:71403597-71403617	449.718	-2.0228	0.632155	-3.19985	0.00137501	0.0149313
isomir-hsa-mir-30a:71403598-71403617	364.557	-2.10308	0.651685	-3.22715	0.00125031	0.0139517
isomir-hsa-mir-30b:134800570-134800592	1269.96	-1.14488	0.620598	-1.84479	0.0650675	0.207651
isomir-hsa-mir-30b:134800571-134800592	343.569	-0.577663	0.55197	-1.04655	0.295309	0.511652
isomir-hsa-mir-30b:134800572-134800592	25.8917	0.233862	0.575433	0.406412	0.68444	0.820314
isomir-hsa-mir-30b:134800574-134800592	17.8258	-0.590798	0.679941	-0.868896	0.384904	0.585206
isomir-hsa-mir-30c-1:40757300-40757318	12.0314	-0.549767	0.682583	-0.805422	0.420576	0.620731
isomir-hsa-mir-30c-1:40757300-40757320	19.1245	-0.306609	0.616303	-0.497497	0.618839	0.775017
isomir-hsa-mir-30c-1:40757300-40757321	79.6979	-0.221038	0.517705	-0.426957	0.669411	0.809497
isomir-hsa-mir-30c-1:40757300-40757323	496.247	-1.01893	0.693215	-1.46987	0.141598	0.336002
isomir-hsa-mir-30c-1:40757300-40757324	362.91	-0.829171	0.841592	-0.985241	0.324505	0.536861
isomir-hsa-mir-30c-2:71376964-71376986	116.69	-1.04923	0.81091	-1.29389	0.195702	0.410696
isomir-hsa-mir-30c-2:71377002-71377026	358.375	-0.863037	0.852481	-1.01238	0.311355	0.528063
isomir-hsa-mir-30c-2:71377003-71377026	488.211	-1.07403	0.70879	-1.51529	0.129698	0.319292
isomir-hsa-mir-30c-2:71377004-71377026	87.03	-0.700492	0.632859	-1.10687	0.268351	0.488161
isomir-hsa-mir-30c-2:71377005-71377026	84.2435	-0.333158	0.456885	-0.729194	0.465883	0.658915
isomir-hsa-mir-30c-2:71377006-71377026	22.5697	-0.317642	0.62107	-0.511444	0.60904	0.767467
isomir-hsa-mir-30d:134804917-134804941	1776.23	-1.14307	0.806292	-1.41768	0.156283	0.360722
isomir-hsa-mir-30d:134804918-134804941	4442.46	-0.839533	0.631175	-1.33011	0.183481	0.394773
isomir-hsa-mir-30d:134804919-134804941	25991.2	0.0831385	0.528581	0.157286	0.875019	0.937603
isomir-hsa-mir-30d:134804920-134804941	876.175	-0.851482	0.543621	-1.56632	0.117275	0.30268
isomir-hsa-mir-30d:134804921-134804941	894.431	-0.874717	0.628957	-1.39074	0.164304	0.367522
isomir-hsa-mir-30d:134804922-134804941	576.794	-0.67822	0.558105	-1.21522	0.224282	0.44581
isomir-hsa-mir-30d:134804941-134804960	13.218	1.35814	0.945999	1.43567	0.151097	0.351257
isomir-hsa-mir-30d:134804941-134804961	11.3338	0.621321	0.922981	0.673168	0.500841	0.690844
isomir-hsa-mir-30e:40754371-40754389	27.3324	-0.770746	0.649972	-1.18581	0.235696	0.456713
isomir-hsa-mir-30e:40754371-40754390	15682.2	0.0218071	0.681685	0.03199	0.97448	0.988566
isomir-hsa-mir-30e:40754371-40754391	362.869	-0.450465	0.449475	-1.0022	0.316245	0.531244
isomir-hsa-mir-30e:40754371-40754393	5069.07	-0.869942	0.442426	-1.9663	0.0492642	0.175852
isomir-hsa-mir-30e:40754371-40754394	5428.91	-0.423096	0.750152	-0.564013	0.572745	0.741916
isomir-hsa-mir-30e:40754371-40754395	1168.2	-1.07115	0.900935	-1.18893	0.234468	0.455424
isomir-hsa-mir-30e:40754372-40754390	49.9212	-0.659272	0.738227	-0.893047	0.371832	0.574617
isomir-hsa-mir-30e:40754372-40754391	68.44	0.162836	0.626583	0.259879	0.794957	0.898213
isomir-hsa-mir-30e:40754372-40754392	18.1526	-0.190707	0.567953	-0.33578	0.737037	0.859168
isomir-hsa-mir-30e:40754372-40754393	199.806	0.158475	0.442208	0.358372	0.720065	0.848199
isomir-hsa-mir-30e:40754372-40754394	987.157	-0.140153	0.606153	-0.231217	0.817146	0.909562
isomir-hsa-mir-30e:40754372-40754395	892.556	-0.314111	0.880187	-0.356868	0.721191	0.848199
isomir-hsa-mir-30e:40754372-40754396	82.6992	-0.379634	0.964106	-0.393768	0.693752	0.825361
isomir-hsa-mir-30e:40754372-40754397	66.3457	-0.797923	0.951353	-0.838724	0.401624	0.601692
isomir-hsa-mir-30e:40754412-40754434	23.7889	0.0103275	0.572574	0.0180369	0.985609	0.992873
isomir-hsa-mir-30e:40754412-40754435	12.7862	-0.018174	0.612944	-0.0296503	0.976346	0.988566
isomir-hsa-mir-30e:40754413-40754430	52.6105	-0.336141	0.522005	-0.643941	0.519614	0.705315
isomir-hsa-mir-30e:40754413-40754431	51.4875	-0.556068	0.606825	-0.916357	0.35948	0.563483
isomir-hsa-mir-30e:40754413-40754432	1071.94	-0.501432	0.541839	-0.925425	0.354745	0.563275
isomir-hsa-mir-30e:40754413-40754433	3881.08	-0.0965618	0.516425	-0.186981	0.851675	0.925578
isomir-hsa-mir-30e:40754413-40754435	16720.5	-0.845555	0.554009	-1.52625	0.126948	0.316978
isomir-hsa-mir-30e:40754413-40754436	18.0953	-0.159772	0.744847	-0.214504	0.830154	0.918734
isomir-hsa-mir-30e:40754414-40754433	38.3273	0.410164	0.65766	0.623671	0.532844	0.712653
isomir-hsa-mir-30e:40754414-40754434	177.72	0.276325	0.536802	0.514761	0.60672	0.766932
isomir-hsa-mir-30e:40754414-40754435	478.59	-0.248833	0.603063	-0.412616	0.679888	0.816068
isomir-hsa-mir-30e:40754415-40754435	14.2491	0.414469	0.925294	0.447932	0.654202	0.796661
isomir-hsa-mir-31:21512120-21512143	13.594	-0.868549	0.974071	-0.89167	0.37257	0.5752
isomir-hsa-mir-31:21512156-21512179	26.2976	0.547718	1.11451	0.491441	0.623115	0.777095
isomir-hsa-mir-31:21512157-21512179	28.3403	0.743324	1.09819	0.67686	0.498494	0.688805
isomir-hsa-mir-31:21512158-21512179	20.3287	1.21283	1.03736	1.16915	0.242344	0.464571
isomir-hsa-mir-3130-1:206783278-206783297	19.0078	0.414969	0.856543	0.484469	0.628053	0.7784
isomir-hsa-mir-3130-2:206783246-206783265	18.4665	0.534167	0.849592	0.628734	0.529523	0.712653
isomir-hsa-mir-32:109046273-109046294	79.5107	-0.266458	0.536368	-0.496782	0.619343	0.775017
isomir-hsa-mir-32:109046274-109046294	57.8868	0.0775101	0.71427	0.108517	0.913586	0.957372
isomir-hsa-mir-320a:22244973-22244995	21.4617	2.311	0.679191	3.40258	0.000667536	0.00878108
isomir-hsa-mir-320a:22244973-22244996	34.3187	0.932239	0.561736	1.65957	0.0970011	0.267893
isomir-hsa-mir-320a:22244973-22244997	103.565	0.367326	0.588008	0.624695	0.532171	0.712653
isomir-hsa-mir-320a:22244974-22244995	23.4357	2.46946	0.704961	3.50297	0.000460096	0.00647335
isomir-hsa-mir-320a:22244974-22244996	96.0001	1.3696	0.48988	2.79577	0.00517755	0.0404699
isomir-hsa-mir-320a:22244974-22244997	504.407	0.920654	0.532815	1.72791	0.0840051	0.244461
isomir-hsa-mir-320a:22244975-22244995	21.8793	2.22386	0.773022	2.87683	0.00401687	0.0342068
isomir-hsa-mir-320a:22244975-22244997	2082.88	1.16495	0.54661	2.13123	0.0330704	0.135463
isomir-hsa-mir-320a:22244975-22244998	12.5806	0.617126	0.723478	0.852999	0.39366	0.592504
isomir-hsa-mir-320a:22244976-22244996	41.584	2.04601	0.651501	3.14046	0.00168685	0.0174957
isomir-hsa-mir-320a:22244976-22244997	510.285	1.55482	0.609474	2.55109	0.0107387	0.0676081
isomir-hsa-mir-320a:22244976-22244998	13.3901	1.57131	0.673243	2.33394	0.0195988	0.0993776
isomir-hsa-mir-320a:22244977-22244997	19.6008	2.87857	0.779488	3.69289	0.000221718	0.00388605
isomir-hsa-mir-320b-2:224257051-224257071	13.1005	2.75194	0.817788	3.36511	0.000765144	0.00967402
isomir-hsa-mir-324:7223308-7223328	17.9734	0.422299	0.527445	0.800649	0.423335	0.622121
isomir-hsa-mir-324:7223342-7223365	25.3941	0.409441	0.740346	0.55304	0.580236	0.74747
isomir-hsa-mir-324:7223343-7223365	16.9631	1.08801	0.639774	1.70062	0.0890144	0.254013
isomir-hsa-mir-326:75335108-75335128	18.8456	1.31129	0.790195	1.65945	0.0970245	0.267893
isomir-hsa-mir-328:67202327-67202349	49.3077	0.232553	0.654575	0.355273	0.722385	0.848199
isomir-hsa-mir-328:67202328-67202349	12.853	1.02145	0.642811	1.58904	0.112052	0.294319
isomir-hsa-mir-330:45639050-45639071	156.745	1.31921	0.586971	2.24748	0.0246092	0.115558
isomir-hsa-mir-331:95308480-95308501	22.1249	0.97526	0.49951	1.95243	0.0508871	0.180165
isomir-hsa-mir-335:130496161-130496184	22.1724	-0.215184	0.740874	-0.290447	0.771474	0.883745
isomir-hsa-mir-335:130496162-130496182	54.9088	2.03819	0.915151	2.22716	0.0259366	0.11922
isomir-hsa-mir-335:130496162-130496184	239.587	0.156523	0.597161	0.262111	0.793236	0.897521
isomir-hsa-mir-337:100874553-100874575	42.1857	-3.85475	0.882565	-4.36767	1.25581e-05	0.000322523
isomir-hsa-mir-337:100874554-100874575	21.6932	-2.86377	0.869832	-3.29233	0.000993624	0.0118775
isomir-hsa-mir-338:81125886-81125909	504.978	-2.79489	0.631128	-4.42841	9.49309e-06	0.00025857
isomir-hsa-mir-338:81125887-81125909	403.628	-2.60639	0.600292	-4.34187	1.41276e-05	0.000351669
isomir-hsa-mir-338:81125888-81125909	19.9212	-2.3351	0.544573	-4.28794	1.80339e-05	0.000435506
isomir-hsa-mir-338:81125889-81125909	20.57	-2.44883	0.768777	-3.18535	0.00144578	0.0154918
isomir-hsa-mir-339:1022958-1022978	14.7377	1.30138	0.836876	1.55505	0.119935	0.306079
isomir-hsa-mir-339:1022990-1023013	65.5976	0.137104	0.556541	0.246351	0.805411	0.903259
isomir-hsa-mir-339:1022992-1023013	16.7599	0.862233	0.609065	1.41567	0.156873	0.361568
isomir-hsa-mir-33a:41900949-41900970	20.1057	0.025529	0.755638	0.0337847	0.973049	0.988566
isomir-hsa-mir-340:180015319-180015341	11.6264	0.419745	0.730532	0.574574	0.565579	0.736801
isomir-hsa-mir-340:180015361-180015383	62.7062	-0.212055	0.403106	-0.526053	0.598852	0.760334
isomir-hsa-mir-340:180015362-180015383	25.1959	0.125623	0.653995	0.192086	0.847675	0.925578
isomir-hsa-mir-340:180015363-180015383	6.67632	-0.787097	0.743348	-1.05885	0.289666	0.50765
isomir-hsa-mir-342:100109673-100109695	14.1684	0.41378	0.729102	0.56752	0.570361	0.74124
isomir-hsa-mir-342:100109715-100109735	14.4289	0.974036	0.926683	1.0511	0.293213	0.510127
isomir-hsa-mir-342:100109715-100109736	31.1917	1.24699	0.803918	1.55114	0.120867	0.307006
isomir-hsa-mir-342:100109715-100109738	224.539	0.312844	0.54837	0.570499	0.568339	0.739801
isomir-hsa-mir-342:100109715-100109739	157.42	0.0570138	0.62828	0.0907458	0.927695	0.968393
isomir-hsa-mir-342:100109717-100109739	21.0428	1.26567	0.710858	1.78048	0.074997	0.22513
isomir-hsa-mir-342:100109717-100109740	29.9689	0.130905	0.532572	0.245799	0.805838	0.903259
isomir-hsa-mir-345:100307876-100307898	34.0637	1.33893	0.686256	1.95106	0.0510497	0.180252
isomir-hsa-mir-34a:9151734-9151757	227.074	-0.545369	0.613634	-0.888752	0.374136	0.575929
isomir-hsa-mir-34a:9151735-9151757	290.407	-0.718798	0.47388	-1.51683	0.129309	0.319069
isomir-hsa-mir-34a:9151736-9151757	81.3426	0.0401425	0.458061	0.0876356	0.930166	0.968474
isomir-hsa-mir-34a:9151737-9151757	13.319	0.160853	0.5591	0.2877	0.773577	0.884275
isomir-hsa-mir-34c:111513451-111513474	73.0254	0.987342	0.849197	1.16268	0.244961	0.466839
isomir-hsa-mir-34c:111513484-111513506	25.6128	1.60645	0.875419	1.83507	0.0664954	0.210512
isomir-hsa-mir-3607:86620547-86620567	16.1846	0.91429	1.00428	0.910397	0.362613	0.566029
isomir-hsa-mir-3607:86620548-86620567	40.8409	1.00078	0.878013	1.13982	0.25436	0.476541
isomir-hsa-mir-361:85903639-85903663	39.0227	-0.0445459	0.952007	-0.0467916	0.962679	0.984845
isomir-hsa-mir-361:85903640-85903663	30.7295	-0.455	0.672913	-0.676164	0.498936	0.688805
isomir-hsa-mir-361:85903640-85903664	123.771	0.475657	0.741075	0.641848	0.520972	0.706565
isomir-hsa-mir-361:85903641-85903664	128.263	-0.249469	0.53023	-0.470493	0.638003	0.78501
isomir-hsa-mir-361:85903642-85903664	192.245	0.108476	0.361531	0.300045	0.764143	0.879362
isomir-hsa-mir-361:85903643-85903664	140.644	0.92155	0.596132	1.54588	0.122133	0.308767
isomir-hsa-mir-361:85903644-85903664	286.469	0.771096	0.663832	1.16158	0.245405	0.467135
isomir-hsa-mir-361:85903645-85903664	22.1979	0.984741	0.731403	1.34637	0.178182	0.386722
isomir-hsa-mir-361:85903680-85903703	69.9107	0.0646345	0.710214	0.0910072	0.927487	0.968393
isomir-hsa-mir-361:85903681-85903703	637.488	-0.507862	0.496432	-1.02302	0.306296	0.524987
isomir-hsa-mir-361:85903682-85903703	297.15	0.335146	0.346866	0.966213	0.333938	0.543027
isomir-hsa-mir-361:85903683-85903703	101.416	0.268361	0.499839	0.536895	0.59134	0.755757
isomir-hsa-mir-3613:49996465-49996487	18.5494	-0.748256	0.727881	-1.02799	0.303954	0.521524
isomir-hsa-mir-3613:49996466-49996487	16.2971	-0.750323	0.674865	-1.11181	0.266219	0.487265
isomir-hsa-mir-3614:56891320-56891342	11.8677	0.321256	0.790204	0.406548	0.68434	0.820314
isomir-hsa-mir-3615:74748663-74748685	15.9314	0.0380363	0.711111	0.0534885	0.957343	0.981207
isomir-hsa-mir-362:50008968-50008992	17.2399	-1.31829	0.851239	-1.54867	0.121461	0.308032
isomir-hsa-mir-363:134169382-134169404	97.3232	1.58574	0.690546	2.29635	0.0216556	0.105576
isomir-hsa-mir-363:134169383-134169404	31.7052	0.870836	0.77062	1.13005	0.258457	0.479988
isomir-hsa-mir-365a:14309340-14309360	33.7868	-0.47026	0.570247	-0.82466	0.409565	0.608517
isomir-hsa-mir-365a:14309340-14309362	68.561	-0.648579	0.612373	-1.05912	0.289543	0.50765
isomir-hsa-mir-365b:31575478-31575498	33.7868	-0.47026	0.570247	-0.82466	0.409565	0.608517
isomir-hsa-mir-365b:31575478-31575500	68.561	-0.648579	0.612373	-1.05912	0.289543	0.50765
isomir-hsa-mir-369:101065641-101065662	19.7558	-2.99806	0.845311	-3.5467	0.000390088	0.00601108
isomir-hsa-mir-374a:74287295-74287317	3304.09	-0.548015	0.496725	-1.10326	0.269915	0.488161
isomir-hsa-mir-374a:74287296-74287317	316.041	-0.58769	0.473658	-1.24075	0.214698	0.433144
isomir-hsa-mir-374a:74287297-74287317	462.401	-0.493835	0.604926	-0.816356	0.414297	0.614032
isomir-hsa-mir-374a:74287298-74287317	64.0446	-0.150292	0.732418	-0.2052	0.837416	0.921727
isomir-hsa-mir-374a:74287325-74287347	131.85	-1.50691	0.51398	-2.93184	0.00336961	0.0301377
isomir-hsa-mir-374a:74287326-74287347	36.204	-0.588717	0.673425	-0.874214	0.382002	0.582544
isomir-hsa-mir-374a:74287327-74287347	22.7195	-0.596672	0.642147	-0.929182	0.352795	0.560877
isomir-hsa-mir-374b:74218586-74218609	19.1039	-0.321083	0.86336	-0.371899	0.709968	0.839714
isomir-hsa-mir-374b:74218587-74218609	78.9602	-0.531374	0.613025	-0.866807	0.386048	0.585218
isomir-hsa-mir-374b:74218588-74218609	117.192	-0.26625	0.530581	-0.501809	0.615802	0.774178
isomir-hsa-mir-374b:74218589-74218609	18.6736	0.637627	0.570986	1.11671	0.264117	0.485536
isomir-hsa-mir-375:219001648-219001670	4132.63	-4.54885	0.935881	-4.86049	1.17093e-06	4.40597e-05
isomir-hsa-mir-375:219001648-219001671	40.1967	-4.63327	0.87816	-5.27611	1.31954e-07	6.10007e-06
isomir-hsa-mir-375:219001649-219001669	9.47639	-4.07472	1.11034	-3.6698	0.000242736	0.00413418
isomir-hsa-mir-375:219001649-219001670	392.785	-4.36494	0.930824	-4.68933	2.74094e-06	9.23927e-05
isomir-hsa-mir-375:219001649-219001671	11.4204	-3.88009	0.921154	-4.21221	2.52883e-05	0.000598541
isomir-hsa-mir-375:219001650-219001670	15.6824	-3.151	1.01987	-3.08961	0.00200421	0.020395
isomir-hsa-mir-375:219001651-219001670	19.8961	-2.26867	1.0386	-2.18434	0.0289369	0.126199
isomir-hsa-mir-376c:101039732-101039753	22.2539	-3.83285	0.790832	-4.84661	1.25588e-06	4.6182e-05
isomir-hsa-mir-378a:149732829-149732849	38.0787	-0.281819	0.743213	-0.379191	0.704546	0.834783
isomir-hsa-mir-378a:149732829-149732851	977.198	-2.30391	0.647112	-3.5603	0.000370428	0.00581896
isomir-hsa-mir-378a:149732830-149732851	42.7431	-2.66447	0.591402	-4.50534	6.62662e-06	0.000198553
isomir-hsa-mir-378a:149732830-149732852	13.9795	-2.57613	0.667686	-3.85829	0.000114182	0.00233053
isomir-hsa-mir-378a:149732866-149732888	32.8811	-1.56455	0.695967	-2.24802	0.0245751	0.115558
isomir-hsa-mir-378a:149732866-149732889	35.6067	-0.869568	0.687262	-1.26526	0.205777	0.422275
isomir-hsa-mir-378a:149732867-149732889	11163	-1.33259	0.606493	-2.19721	0.0280054	0.125125
isomir-hsa-mir-378a:149732868-149732888	163.276	-0.729423	0.576678	-1.26487	0.205918	0.422275
isomir-hsa-mir-378a:149732868-149732889	753.378	-1.11582	0.649539	-1.71787	0.0858207	0.247961
isomir-hsa-mir-378c:130962638-130962659	114.042	-1.42195	0.646688	-2.19882	0.0278908	0.125125
isomir-hsa-mir-379:101022071-101022089	11.4741	-2.44839	0.711016	-3.4435	0.000574231	0.00787378
isomir-hsa-mir-379:101022071-101022092	3152.4	-2.83193	0.737054	-3.84223	0.000121923	0.00237677
isomir-hsa-mir-379:101022071-101022093	60.1853	-4.05786	0.749538	-5.41382	6.16946e-08	3.0249e-06
isomir-hsa-mir-381:101045968-101045990	579.155	-6.09481	0.806114	-7.56073	4.00829e-14	6.48541e-11
isomir-hsa-mir-382:101054316-101054338	45.1699	-1.67637	0.819285	-2.04614	0.0407426	0.155905
isomir-hsa-mir-409:101065314-101065335	13.4525	-0.601392	0.76519	-0.785938	0.431904	0.626744
isomir-hsa-mir-409:101065345-101065368	8.18535	-1.92195	0.822673	-2.33623	0.0194792	0.0991111
isomir-hsa-mir-409:101065346-101065368	19.6828	-1.40612	0.854822	-1.64492	0.0999857	0.272811
isomir-hsa-mir-410:101065961-101065982	59.2911	-2.82579	0.802208	-3.52251	0.000427479	0.00624261
isomir-hsa-mir-411:101023339-101023361	19.0574	-3.6229	0.809259	-4.47681	7.57679e-06	0.000215075
isomir-hsa-mir-411:101023340-101023361	24.7234	-3.02415	0.858985	-3.5206	0.000430566	0.00624261
isomir-hsa-mir-423:30117095-30117114	57.3431	2.51166	0.928896	2.70392	0.00685267	0.0499442
isomir-hsa-mir-423:30117095-30117115	23.8379	2.33258	0.969232	2.40662	0.0161007	0.0883083
isomir-hsa-mir-423:30117095-30117116	88.6238	2.13853	0.841853	2.54027	0.0110768	0.0691981
isomir-hsa-mir-423:30117095-30117118	167.826	0.918269	0.505945	1.81496	0.0695303	0.215328
isomir-hsa-mir-423:30117095-30117119	26.8416	0.611824	0.634838	0.963748	0.335172	0.543395
isomir-hsa-mir-423:30117130-30117152	20.748	0.930453	0.529858	1.75604	0.0790811	0.234347
isomir-hsa-mir-423:30117130-30117154	27.7709	0.0123195	0.821471	0.0149968	0.988035	0.993561
isomir-hsa-mir-423:30117131-30117151	11.8818	0.842534	0.750678	1.12236	0.261707	0.483143
isomir-hsa-mir-423:30117131-30117152	47.9454	1.05193	0.428625	2.45421	0.0141196	0.0813007
isomir-hsa-mir-423:30117131-30117154	246.509	0.34312	0.653332	0.525185	0.599455	0.760334
isomir-hsa-mir-424:134546680-134546702	58.2954	0.69375	0.572129	1.21258	0.225292	0.446172
isomir-hsa-mir-424:134546681-134546702	136.09	0.934831	0.566801	1.64931	0.0990837	0.271265
isomir-hsa-mir-424:134546682-134546702	32.2113	0.735793	0.685419	1.07349	0.28305	0.501066
isomir-hsa-mir-425:49020197-49020221	57.9247	-0.733785	0.858867	-0.854363	0.392904	0.592483
isomir-hsa-mir-425:49020197-49020222	47.5569	0.447178	0.976339	0.458015	0.646941	0.791794
isomir-hsa-mir-425:49020198-49020221	74.4603	-0.373099	0.772837	-0.482765	0.629262	0.7784
isomir-hsa-mir-425:49020198-49020222	103.977	0.0200619	0.887162	0.0226136	0.981959	0.991766
isomir-hsa-mir-425:49020199-49020222	455.622	0.527502	0.742798	0.710156	0.477608	0.670807
isomir-hsa-mir-425:49020200-49020221	19.4901	-0.351773	0.757046	-0.464665	0.642171	0.787239
isomir-hsa-mir-425:49020200-49020222	97.5303	0.328681	0.634848	0.517732	0.604645	0.765506
isomir-hsa-mir-425:49020201-49020221	13.0711	0.430426	0.876577	0.49103	0.623405	0.777095
isomir-hsa-mir-425:49020201-49020222	71.7025	0.773158	0.637149	1.21347	0.224952	0.446044
isomir-hsa-mir-429:1169055-1169077	375.675	1.24444	0.627942	1.98178	0.0475037	0.174288
isomir-hsa-mir-432:100884496-100884519	17.8303	-3.88884	0.972083	-4.00053	6.32015e-05	0.00138189
isomir-hsa-mir-449a:55170586-55170608	4.63216	1.5903	1.29645	1.22666	0.21995	0.440443
isomir-hsa-mir-450b:134540232-134540253	31.7181	0.346711	0.600806	0.577077	0.563887	0.735782
isomir-hsa-mir-451a:28861399-28861425	14.0004	-3.43443	1.22071	-2.81346	0.00490109	0.0392572
isomir-hsa-mir-451a:28861400-28861425	48.5642	-4.20661	1.11761	-3.76393	0.000167265	0.00311074
isomir-hsa-mir-451a:28861401-28861425	34.5221	-4.50914	1.09001	-4.13681	3.52169e-05	0.00080255
isomir-hsa-mir-451a:28861402-28861423	16.5711	-2.1301	0.971255	-2.19314	0.0282971	0.125125
isomir-hsa-mir-451a:28861402-28861425	469.56	-3.89583	0.929045	-4.19337	2.74845e-05	0.000635285
isomir-hsa-mir-451a:28861403-28861423	11.1913	-1.28538	1.11493	-1.15288	0.248959	0.472234
isomir-hsa-mir-451a:28861403-28861425	656.711	-2.76369	0.921947	-2.99766	0.00272059	0.0254446
isomir-hsa-mir-451a:28861404-28861423	14.7118	-1.79524	0.831902	-2.158	0.0309281	0.131343
isomir-hsa-mir-451a:28861404-28861424	25.7521	-2.58971	0.861515	-3.00599	0.00264716	0.025213
isomir-hsa-mir-451a:28861404-28861425	1680.09	-1.98866	0.885468	-2.24589	0.0247113	0.115558
isomir-hsa-mir-451a:28861405-28861424	7.63468	-1.77859	1.04797	-1.69719	0.0896616	0.255409
isomir-hsa-mir-451a:28861405-28861425	538.233	-1.14669	0.96048	-1.19388	0.232527	0.452742
isomir-hsa-mir-451a:28861406-28861425	17.0267	-1.93763	0.901374	-2.14964	0.0315841	0.131688
isomir-hsa-mir-451a:28861407-28861425	12.8741	-2.11117	0.973076	-2.16958	0.0300383	0.128918
isomir-hsa-mir-452:151959639-151959661	15.1572	0.693031	0.901598	0.76867	0.442089	0.636955
isomir-hsa-mir-452:151959675-151959697	22.3149	0.95252	0.858008	1.11015	0.266933	0.487469
isomir-hsa-mir-452:151959676-151959697	343.633	0.654752	0.828678	0.790116	0.42946	0.626005
isomir-hsa-mir-452:151959676-151959698	52.1855	1.30672	0.839773	1.55604	0.119699	0.306079
isomir-hsa-mir-452:151959676-151959699	11.0852	0.34288	0.945596	0.362608	0.716898	0.846219
isomir-hsa-mir-452:151959676-151959700	154.752	0.0873374	0.886742	0.0984925	0.921541	0.963836
isomir-hsa-mir-452:151959677-151959697	66.1997	0.569058	0.84784	0.671186	0.502102	0.691405
isomir-hsa-mir-452:151959677-151959698	13.5965	1.03042	0.901385	1.14315	0.252976	0.475947
isomir-hsa-mir-452:151959677-151959700	243.979	0.0925022	0.864904	0.106951	0.914828	0.958053
isomir-hsa-mir-452:151959678-151959700	97.9392	-0.440754	0.753577	-0.584882	0.558627	0.731145
isomir-hsa-mir-454:59137787-59137810	12.2181	0.473356	0.642751	0.736453	0.461455	0.656093
isomir-hsa-mir-455:114209449-114209471	93.7672	-0.19372	0.574084	-0.337441	0.735784	0.858946
isomir-hsa-mir-455:114209487-114209506	36.4429	1.89107	0.772892	2.44674	0.0144153	0.0822306
isomir-hsa-mir-455:114209487-114209508	217.421	1.86109	0.907656	2.05044	0.0403216	0.155257
isomir-hsa-mir-455:114209487-114209509	237.367	2.23746	0.902285	2.47977	0.0131467	0.0773506
isomir-hsa-mir-4662a:124821990-124822012	128.282	-1.08975	0.864708	-1.26025	0.20758	0.423832
isomir-hsa-mir-4677:243346225-243346247	30.7098	0.704581	0.506539	1.39097	0.164234	0.367522
isomir-hsa-mir-4746:4445987-4446010	30.6115	2.54845	0.723029	3.52469	0.000423976	0.00624261
isomir-hsa-mir-4772:102432336-102432358	28.4466	0.0362219	0.626186	0.0578453	0.953872	0.979914
isomir-hsa-mir-484:15643301-15643321	22.7594	1.10416	0.709922	1.55532	0.11987	0.306079
isomir-hsa-mir-484:15643301-15643323	148.995	0.762866	0.560006	1.36225	0.17312	0.381099
isomir-hsa-mir-484:15643301-15643324	35.2295	0.479232	0.595635	0.804573	0.421066	0.620731
isomir-hsa-mir-486-1:41660484-41660506	577.017	-3.28727	0.935224	-3.51495	0.000439838	0.00624261
isomir-hsa-mir-486-1:41660485-41660506	251.858	-2.48622	0.886531	-2.80443	0.00504054	0.0399688
isomir-hsa-mir-486-1:41660486-41660506	30.4422	-2.40963	0.750779	-3.2095	0.00132966	0.0146202
isomir-hsa-mir-486-2:41660444-41660464	38.2126	-1.92364	0.940209	-2.04598	0.0407588	0.155905
isomir-hsa-mir-486-2:41660444-41660466	570.608	-3.33868	0.920026	-3.6289	0.000284631	0.00469932
isomir-hsa-mir-493:100869075-100869097	25.1093	-2.10607	0.908935	-2.31707	0.0204999	0.102385
isomir-hsa-mir-497:7017978-7018000	19.5635	-0.642793	0.528501	-1.21626	0.223888	0.445572
isomir-hsa-mir-497:7017979-7018000	24.5896	-1.20622	0.494632	-2.43862	0.0147436	0.0825438
isomir-hsa-mir-499a:34990408-34990429	12.9947	-3.82712	1.14694	-3.33682	0.000847419	0.0103092
isomir-hsa-mir-500a:50008481-50008504	19.4195	-1.0305	0.776235	-1.32756	0.184322	0.395011
isomir-hsa-mir-500a:50008482-50008504	241.203	-0.151301	0.535044	-0.282783	0.777343	0.887075
isomir-hsa-mir-500a:50008482-50008505	668.441	-0.316798	0.71973	-0.440163	0.659819	0.801534
isomir-hsa-mir-501:50009772-50009794	25.212	0.118477	0.684057	0.173198	0.862496	0.931453
isomir-hsa-mir-501:50009772-50009795	88.8146	-0.332374	0.833348	-0.398841	0.69001	0.822914
isomir-hsa-mir-503:134546371-134546394	11.3749	0.705674	0.640078	1.10248	0.270253	0.488161
isomir-hsa-mir-505:139924158-139924181	16.4984	1.46349	0.790007	1.8525	0.063954	0.205313
isomir-hsa-mir-505:139924158-139924182	11.9359	0.693946	0.728131	0.953051	0.340564	0.548292
isomir-hsa-mir-505:139924160-139924182	22.6598	0.485252	0.51321	0.945523	0.344392	0.552803
isomir-hsa-mir-505:139924161-139924182	13.1556	0.61089	0.671679	0.909496	0.363088	0.566029
isomir-hsa-mir-505:139924195-139924218	12.8527	1.33864	0.717876	1.86473	0.0622195	0.202273
isomir-hsa-mir-508:147236945-147236968	19.6887	-2.50433	0.959855	-2.60908	0.00907873	0.0602024
isomir-hsa-mir-508:147236946-147236968	15.8824	-2.75643	0.845757	-3.25913	0.00111755	0.0127338
isomir-hsa-mir-509-3:147259696-147259718	0.298293	-1.39196	1.13371	-1.22779	0.219527	0.440141
isomir-hsa-mir-511:17845122-17845143	37.9389	0.485545	0.940273	0.516388	0.605584	0.766094
isomir-hsa-mir-514a-1:147279266-147279287	1.61199	-2.75941	1.16121	-2.37632	0.0174862	0.0921587
isomir-hsa-mir-514a-1:147279266-147279289	2.08941	-2.85243	1.00153	-2.84809	0.0043983	0.0361705
isomir-hsa-mir-514a-2:147281957-147281978	1.89266	-2.45413	1.1682	-2.10078	0.0356604	0.142466
isomir-hsa-mir-514a-2:147281957-147281980	2.94428	-1.9267	1.10027	-1.75111	0.0799271	0.235989
isomir-hsa-mir-514a-3:147284655-147284676	2.31409	-3.33493	1.04884	-3.17963	0.00147465	0.0156972
isomir-hsa-mir-514a-3:147284655-147284678	2.23571	-2.1163	1.10622	-1.91309	0.0557362	0.187098
isomir-hsa-mir-532:50003167-50003187	33.006	0.22542	0.536701	0.42001	0.674478	0.812777
isomir-hsa-mir-532:50003167-50003189	2987.79	-0.601198	0.589413	-1.01999	0.307732	0.526294
isomir-hsa-mir-532:50003167-50003190	81.9385	-0.735991	0.812122	-0.906257	0.3648	0.567925
isomir-hsa-mir-532:50003168-50003189	88.0361	-0.446375	0.513804	-0.868765	0.384976	0.585206
isomir-hsa-mir-532:50003204-50003226	56.2779	1.0029	0.566975	1.76887	0.076916	0.229613
isomir-hsa-mir-539:101047329-101047351	11.5255	-2.75404	1.08953	-2.52774	0.0114801	0.0708961
isomir-hsa-mir-542:134541363-134541386	43.1743	-0.79523	0.813083	-0.978043	0.328053	0.539969
isomir-hsa-mir-542:134541364-134541386	201.741	-0.820376	0.551714	-1.48696	0.137026	0.329641
isomir-hsa-mir-542:134541364-134541387	17.0529	-0.649	0.790793	-0.820694	0.41182	0.611308
isomir-hsa-mir-542:134541365-134541386	91.2879	-0.439434	0.547316	-0.802889	0.422039	0.621298
isomir-hsa-mir-542:134541365-134541387	33.2751	-0.570904	0.607868	-0.93919	0.347633	0.555252
isomir-hsa-mir-542:134541366-134541386	138.883	-0.0931343	0.636992	-0.14621	0.883756	0.94384
isomir-hsa-mir-542:134541366-134541387	119.714	-0.341989	0.537908	-0.635775	0.524923	0.710732
isomir-hsa-mir-5586:59647000-59647022	11.0889	-0.484412	0.763726	-0.634274	0.525902	0.711463
isomir-hsa-mir-574:38868092-38868112	18.702	0.539543	0.57969	0.930745	0.351986	0.560544
isomir-hsa-mir-574:38868092-38868114	167.073	0.486616	0.615289	0.790875	0.429017	0.625924
isomir-hsa-mir-576:109488713-109488735	15.9285	0.506238	0.570738	0.886988	0.375086	0.575929
isomir-hsa-mir-576:109488713-109488736	21.1896	0.38938	0.768077	0.506954	0.612187	0.770832
isomir-hsa-mir-582:59703629-59703651	41.4615	0.16941	0.692629	0.24459	0.806774	0.903259
isomir-hsa-mir-582:59703629-59703652	240.657	-0.23414	0.793764	-0.294975	0.768013	0.881934
isomir-hsa-mir-582:59703630-59703652	919.169	0.744841	0.615109	1.21091	0.225931	0.446344
isomir-hsa-mir-582:59703631-59703651	15.7244	0.509197	0.682817	0.74573	0.45583	0.650382
isomir-hsa-mir-582:59703631-59703652	495.66	0.825912	0.556804	1.48331	0.137992	0.330288
isomir-hsa-mir-582:59703632-59703652	60.5973	0.581174	0.593303	0.979556	0.327305	0.539287
isomir-hsa-mir-582:59703633-59703652	186.204	1.11871	0.676965	1.65254	0.0984239	0.270096
isomir-hsa-mir-582:59703666-59703689	26.9319	0.486623	0.605046	0.804275	0.421238	0.620731
isomir-hsa-mir-582:59703667-59703689	14.6589	-0.0697459	0.583124	-0.119607	0.904794	0.956132
isomir-hsa-mir-584:149062373-149062395	16.4534	-2.17139	0.638833	-3.399	0.000676331	0.00882502
isomir-hsa-mir-584:149062374-149062395	164.98	-2.03206	0.561838	-3.6168	0.000298268	0.00487473
isomir-hsa-mir-589:5495872-5495895	28.367	0.0510831	0.57425	0.0889563	0.929117	0.968474
isomir-hsa-mir-589:5495873-5495895	20.4118	0.76351	0.499102	1.52977	0.126074	0.316894
isomir-hsa-mir-589:5495874-5495895	187.853	0.645121	0.523999	1.23115	0.218267	0.438703
isomir-hsa-mir-589:5495875-5495895	15.1819	0.62995	0.856805	0.735232	0.462198	0.656573
isomir-hsa-mir-590:74191213-74191235	44.583	-0.639426	0.420426	-1.5209	0.128285	0.318362
isomir-hsa-mir-598:11035221-11035243	95.2792	0.113465	0.68643	0.165297	0.86871	0.933335
isomir-hsa-mir-598:11035222-11035243	13.9553	0.252021	0.836555	0.30126	0.763216	0.878921
isomir-hsa-mir-625:65471153-65471171	16.3973	1.15175	0.677122	1.70095	0.0889517	0.254013
isomir-hsa-mir-625:65471153-65471172	35.6529	1.44042	0.640515	2.24884	0.0245227	0.115558
isomir-hsa-mir-625:65471153-65471173	282.406	1.39585	0.624497	2.23516	0.0254068	0.117452
isomir-hsa-mir-625:65471153-65471175	613.667	0.0538257	0.478668	0.112449	0.910467	0.956582
isomir-hsa-mir-625:65471153-65471176	28.5361	-0.39608	0.669526	-0.591583	0.55413	0.726993
isomir-hsa-mir-625:65471154-65471175	21.1073	0.440118	0.571691	0.769853	0.441387	0.63651
isomir-hsa-mir-628:55372991-55373013	26.119	-0.401444	0.666583	-0.602241	0.547014	0.724278
isomir-hsa-mir-628:55372992-55373013	11.1637	-0.454602	0.684594	-0.664046	0.506661	0.694454
isomir-hsa-mir-629:70079388-70079409	16.6227	1.53954	0.743354	2.07108	0.0383514	0.149886
isomir-hsa-mir-629:70079421-70079444	14.3461	0.0312377	0.73252	0.0426441	0.965985	0.98672
isomir-hsa-mir-629:70079425-70079448	33.6778	0.0893497	0.748708	0.119339	0.905007	0.956132
isomir-hsa-mir-629:70079426-70079448	279.934	-0.131409	0.503868	-0.2608	0.794247	0.898037
isomir-hsa-mir-629:70079427-70079448	260.946	0.303511	0.451521	0.672196	0.501459	0.691107
isomir-hsa-mir-629:70079428-70079448	63.0865	0.631936	0.535005	1.18118	0.237532	0.458078
isomir-hsa-mir-6499:151522123-151522145	12.0898	1.61019	0.984409	1.63569	0.101904	0.274343
isomir-hsa-mir-651:8126980-8127002	19.4711	0.0757376	0.582468	0.130029	0.896544	0.953712
isomir-hsa-mir-6510:41517165-41517187	86.6943	0.283723	0.839772	0.337858	0.73547	0.858946
isomir-hsa-mir-6510:41517166-41517187	170.165	0.272551	0.81737	0.333448	0.738796	0.859544
isomir-hsa-mir-652:110055389-110055410	111.914	0.510994	0.520998	0.980797	0.326693	0.538827
isomir-hsa-mir-652:110055389-110055411	25.8468	-0.820552	0.685451	-1.1971	0.231268	0.451378
isomir-hsa-mir-653:93482819-93482841	16.8463	-0.820733	0.916364	-0.895641	0.370445	0.573021
isomir-hsa-mir-654:101040269-101040289	31.4427	-1.88184	0.634647	-2.96518	0.00302504	0.0276526
isomir-hsa-mir-660:50013256-50013278	69.8071	-0.986025	0.585499	-1.68407	0.0921672	0.259802
isomir-hsa-mir-660:50013256-50013279	146.655	-1.39418	0.764313	-1.8241	0.0681367	0.21324
isomir-hsa-mir-664a:220200549-220200572	64.7999	-0.480615	0.730573	-0.657861	0.510627	0.698981
isomir-hsa-mir-664a:220200550-220200572	37.1453	-0.0163933	0.804458	-0.0203781	0.983742	0.992255
isomir-hsa-mir-675:1996766-1996788	85.2111	-2.29553	1.16514	-1.97017	0.0488187	0.17553
isomir-hsa-mir-708:79402031-79402052	99.8356	0.0870548	0.752161	0.11574	0.907859	0.956132
isomir-hsa-mir-708:79402031-79402053	332.049	0.197117	0.782876	0.251785	0.801207	0.900965
isomir-hsa-mir-708:79402031-79402054	189.764	0.410628	0.879821	0.466718	0.640702	0.787134
isomir-hsa-mir-708:79402032-79402054	56.9074	0.439387	0.807357	0.544229	0.586284	0.750645
isomir-hsa-mir-708:79402033-79402054	46.9728	-0.0622889	0.72061	-0.0864391	0.931117	0.968582
isomir-hsa-mir-708:79402077-79402100	224.345	1.07026	0.860218	1.24418	0.213434	0.431972
isomir-hsa-mir-708:79402078-79402100	216.312	0.85149	0.810742	1.05026	0.293599	0.51025
isomir-hsa-mir-708:79402079-79402100	30.1409	1.5225	0.824538	1.84649	0.0648205	0.207647
isomir-hsa-mir-7-1:83969771-83969793	67.056	1.02448	0.515529	1.98724	0.0468953	0.173234
isomir-hsa-mir-7-1:83969772-83969793	14.1302	1.31329	0.627498	2.0929	0.0363584	0.143624
isomir-hsa-mir-7-1:83969835-83969854	22.4645	1.53492	0.849545	1.80676	0.0708004	0.21696
isomir-hsa-mir-7-1:83969835-83969856	14.5902	0.768984	0.768386	1.00078	0.316934	0.531398
isomir-hsa-mir-744:12081909-12081929	47.5353	0.813563	0.688492	1.18166	0.23734	0.458078
isomir-hsa-mir-744:12081909-12081931	23.7787	0.333306	0.605438	0.55052	0.581963	0.747907
isomir-hsa-mir-758:101026035-101026057	23.2396	-1.71204	0.701247	-2.44143	0.0146293	0.0824748
isomir-hsa-mir-758:101026071-101026093	12.2062	-1.80164	0.889887	-2.02457	0.0429118	0.162223
isomir-hsa-mir-766:119646763-119646785	20.8512	0.857873	0.60769	1.41169	0.15804	0.361642
isomir-hsa-mir-766:119646764-119646785	17.9832	1.54767	0.689647	2.24415	0.024823	0.115745
isomir-hsa-mir-769:46018939-46018961	14.6316	2.25805	0.792944	2.84768	0.00440395	0.0361705
isomir-hsa-mir-769:46018961-46018983	28.4736	0.0482307	0.614906	0.0784359	0.937481	0.971174
isomir-hsa-mir-7702:111271193-111271215	18.7756	2.04024	1.05367	1.93633	0.0528279	0.183031
isomir-hsa-mir-874:137647581-137647604	20.5233	-0.0193472	0.610982	-0.0316657	0.974739	0.988566
isomir-hsa-mir-874:137647582-137647604	30.6518	-0.50013	0.580279	-0.861878	0.388755	0.588405
isomir-hsa-mir-889:101047949-101047970	36.3422	-2.40622	0.797276	-3.01805	0.00254409	0.0246487
isomir-hsa-mir-9-1:156420392-156420415	8709.45	2.95464	0.833696	3.54402	0.000394068	0.00601512
isomir-hsa-mir-9-1:156420393-156420415	5432.64	3.61949	0.761029	4.75604	1.97424e-06	6.94417e-05
isomir-hsa-mir-9-1:156420394-156420415	361.15	3.35684	0.729416	4.60209	4.18267e-06	0.000130145
isomir-hsa-mir-9-1:156420395-156420415	14.7841	3.7685	0.953624	3.95177	7.75756e-05	0.00167357
isomir-hsa-mir-9-1:156420396-156420415	54.8241	4.13075	0.831903	4.96542	6.85517e-07	2.77291e-05
isomir-hsa-mir-9-2:88666902-88666925	8790.4	2.91518	0.834821	3.49198	0.000479454	0.00664997
isomir-hsa-mir-9-2:88666903-88666924	11.0002	0.833656	0.72865	1.14411	0.252578	0.475753
isomir-hsa-mir-9-2:88666903-88666925	5491.88	3.59702	0.75529	4.76244	1.91269e-06	6.87717e-05
isomir-hsa-mir-9-2:88666904-88666925	349.558	3.26317	0.73381	4.44688	8.71257e-06	0.000243051
isomir-hsa-mir-9-2:88666905-88666925	15.1221	4.16609	1.02735	4.05517	5.00974e-05	0.00111038
isomir-hsa-mir-9-2:88666906-88666925	60.7751	4.5113	0.811739	5.55758	2.73546e-08	1.38312e-06
isomir-hsa-mir-92a-1:91351324-91351347	15.6528	-0.170238	0.702366	-0.242378	0.808487	0.903601
isomir-hsa-mir-92a-1:91351361-91351381	58.819	0.740173	0.485253	1.52533	0.127176	0.317058
isomir-hsa-mir-92a-1:91351361-91351383	26893.2	0.288601	0.498703	0.578703	0.56279	0.734977
isomir-hsa-mir-92a-1:91351361-91351384	2119.56	-0.0407719	0.482549	-0.0844927	0.932665	0.968582
isomir-hsa-mir-92a-1:91351361-91351385	26.3401	0.491867	0.841718	0.584361	0.558978	0.731145
isomir-hsa-mir-92a-1:91351362-91351383	420.06	-0.20212	0.445412	-0.453781	0.649987	0.794319
isomir-hsa-mir-92a-1:91351362-91351384	73.2009	0.547108	0.482695	1.13344	0.257028	0.478125
isomir-hsa-mir-92a-2:134169543-134169566	170.383	-0.492554	0.590632	-0.833944	0.404313	0.602483
isomir-hsa-mir-92a-2:134169544-134169566	26837.2	0.282106	0.499922	0.5643	0.57255	0.741916
isomir-hsa-mir-92a-2:134169545-134169566	238.394	0.810311	0.441365	1.83592	0.0663696	0.210512
isomir-hsa-mir-92a-2:134169546-134169566	58.3368	1.11906	0.52792	2.11974	0.0340276	0.138682
isomir-hsa-mir-92b:155195237-155195255	24.336	2.06827	1.06531	1.94148	0.0521999	0.182529
isomir-hsa-mir-92b:155195237-155195256	39.6446	1.85641	0.994072	1.86748	0.0618348	0.201711
isomir-hsa-mir-92b:155195237-155195257	130.946	2.13989	0.885667	2.41613	0.0156865	0.086329
isomir-hsa-mir-92b:155195237-155195259	207.781	0.984051	0.541794	1.81628	0.0693271	0.2153
isomir-hsa-mir-93:100093776-100093799	16.5264	1.41418	0.748143	1.89025	0.058724	0.193514
isomir-hsa-mir-93:100093777-100093799	26.3642	1.93548	0.654799	2.95584	0.00311819	0.028344
isomir-hsa-mir-93:100093814-100093838	302.349	0.51661	0.776214	0.665551	0.505698	0.694454
isomir-hsa-mir-93:100093815-100093835	23.8302	-0.740458	0.725562	-1.02053	0.307477	0.526294
isomir-hsa-mir-93:100093815-100093836	12.4645	1.95983	0.738625	2.65335	0.00796969	0.0546397
isomir-hsa-mir-93:100093815-100093838	32418.4	0.695188	0.641658	1.08342	0.27862	0.497841
isomir-hsa-mir-93:100093816-100093838	295.594	0.471587	0.465133	1.01388	0.310641	0.527405
isomir-hsa-mir-93:100093817-100093838	869.703	1.08031	0.37168	2.90656	0.00365429	0.0321339
isomir-hsa-mir-93:100093818-100093838	167.687	0.905671	0.578542	1.56544	0.11748	0.30268
isomir-hsa-mir-93:100093819-100093838	22.5442	1.15927	0.603261	1.92167	0.0546478	0.184979
isomir-hsa-mir-93:100093821-100093838	12.0922	1.12242	0.801206	1.40091	0.161242	0.365742
isomir-hsa-mir-9-3:89368032-89368051	55.0855	4.32646	0.844257	5.12458	2.98205e-07	1.34027e-05
isomir-hsa-mir-9-3:89368032-89368052	13.3234	2.16865	0.830993	2.60971	0.0090619	0.0602024
isomir-hsa-mir-9-3:89368032-89368053	363.129	3.29263	0.730284	4.5087	6.52252e-06	0.000198553
isomir-hsa-mir-9-3:89368032-89368055	8770.4	2.93949	0.831138	3.5367	0.000405155	0.00612656
isomir-hsa-mir-9-3:89368033-89368055	23.547	-0.637549	0.626662	-1.01737	0.308976	0.526632
isomir-hsa-mir-9-3:89368072-89368095	15.292	1.17151	0.845845	1.38502	0.166047	0.37006
isomir-hsa-mir-942:117094655-117094677	17.5974	0.351227	0.591965	0.593325	0.552964	0.726804
isomir-hsa-mir-942:117094657-117094679	13.296	1.17533	0.742918	1.58205	0.113638	0.296415
isomir-hsa-mir-944:189829974-189829997	64.9363	1.41369	0.7286	1.94029	0.0523446	0.182529
isomir-hsa-mir-944:189829975-189829997	631.203	0.775382	0.596596	1.29968	0.193711	0.408106
isomir-hsa-mir-944:189829976-189829997	60.8851	0.869132	0.670821	1.29562	0.195105	0.410507
isomir-hsa-mir-95:8005312-8005334	18.1901	-1.87879	0.92921	-2.02192	0.0431841	0.162493
isomir-hsa-mir-95:8005313-8005334	21.0895	-1.7164	0.933094	-1.83947	0.0658462	0.209311
isomir-hsa-mir-96:129774739-129774762	32.4254	0.821145	0.724561	1.1333	0.257088	0.478125
isomir-hsa-mir-96:129774740-129774762	28.663	1.53674	0.843603	1.82164	0.0685091	0.213992
isomir-hsa-mir-98:53556298-53556321	38.5649	-0.733671	0.754994	-0.971757	0.331171	0.541023
isomir-hsa-mir-98:53556299-53556321	82.9233	-0.29398	0.451796	-0.650692	0.515245	0.702923
isomir-hsa-mir-98:53556300-53556321	104.143	-0.369216	0.402948	-0.916289	0.359516	0.563483
isomir-hsa-mir-99a:16539100-16539122	57.8922	-0.265154	0.700252	-0.378655	0.704944	0.834783
isomir-hsa-mir-99a:16539101-16539120	39.2975	-0.490655	0.85161	-0.57615	0.564514	0.736006
isomir-hsa-mir-99a:16539101-16539121	289.13	-0.168743	0.828223	-0.203741	0.838556	0.921954
isomir-hsa-mir-99a:16539101-16539123	975.554	-0.412325	0.731249	-0.563864	0.572847	0.741916
isomir-hsa-mir-99a:16539102-16539122	17.7068	-0.0205791	0.85917	-0.0239523	0.980891	0.991306
isomir-hsa-mir-99a:16539103-16539123	14.0968	0.516207	0.892068	0.578664	0.562816	0.734977
isomir-hsa-mir-99b:51692618-51692635	19.5308	-0.335366	0.721424	-0.464867	0.642027	0.787239
isomir-hsa-mir-99b:51692618-51692636	17.4251	-0.317687	0.619968	-0.512424	0.608354	0.767199
isomir-hsa-mir-99b:51692618-51692637	108.525	-0.440104	0.467653	-0.941091	0.346658	0.554242
isomir-hsa-mir-99b:51692618-51692638	1188.05	-0.00892961	0.43704	-0.020432	0.983699	0.992255
isomir-hsa-mir-99b:51692618-51692640	31162.1	0.0984691	0.671542	0.146631	0.883423	0.94384
isomir-hsa-mir-99b:51692618-51692641	20.4375	-0.866281	0.820024	-1.05641	0.290781	0.50765
isomir-hsa-mir-99b:51692619-51692639	51.0076	-0.31354	0.647414	-0.484295	0.628176	0.7784
isomir-hsa-mir-99b:51692619-51692640	128.766	0.110293	0.543987	0.202749	0.839331	0.921954
isomir-hsa-mir-99b:51692656-51692675	33.8749	0.872687	0.644226	1.35463	0.175536	0.383289
isomir-hsa-mir-99b:51692656-51692676	28.1927	0.237325	0.59536	0.398625	0.690169	0.822914
isomir-hsa-mir-99b:51692656-51692678	66.9368	0.0536787	0.670184	0.0800954	0.936161	0.970967
isomir-hsa-mir-99b:51692656-51692679	13.881	-0.521918	0.835431	-0.624729	0.532149	0.712653

## Sheet: subset OP_neg ALL
Column1	baseMean	log2FoldChange	lfcSE	stat	pvalue	padj
hsa-let-7a-3p	27.0361	0.303423	0.641197	0.473213	0.636061	0.81025
hsa-let-7a-5p	32323.8	-0.816632	0.602122	-1.35626	0.175018	0.430853
hsa-let-7b-3p	98.744	0.602293	0.504876	1.19295	0.232888	0.498361
hsa-let-7b-5p	15701.4	0.00134713	0.601877	0.00223821	0.998214	0.998822
hsa-let-7c-5p	1867.37	-1.77293	0.816752	-2.17071	0.0299534	0.152271
hsa-let-7d-3p	249.919	0.947874	0.601001	1.57716	0.114759	0.337902
hsa-let-7d-5p	189.013	0.224588	0.578607	0.388153	0.697903	0.847601
hsa-let-7e-5p	1460.49	-0.0273348	0.672871	-0.040624	0.967596	0.985603
hsa-let-7f-1-3p	12.3944	0.754323	0.641842	1.17525	0.239896	0.502136
hsa-let-7f-5p	6838.42	-0.366422	0.741877	-0.493911	0.621369	0.800854
hsa-let-7i-3p	148.272	1.07835	0.574147	1.87818	0.0603569	0.231417
hsa-let-7i-5p	1216.21	0.661971	0.596736	1.10932	0.267292	0.528788
hsa-miR-100-5p	11.6375	-1.31225	0.748701	-1.7527	0.0796541	0.278874
hsa-miR-101-3p	12924.7	-2.05382	0.721834	-2.84528	0.00443719	0.0421149
hsa-miR-103a-3p	6743.16	-0.0109913	0.379462	-0.0289654	0.976892	0.989945
hsa-miR-10a-5p	339.236	0.417222	0.825102	0.505661	0.613094	0.792054
hsa-miR-10b-5p	78939	-0.976607	0.651968	-1.49794	0.13415	0.370667
hsa-miR-125a-3p	14.7117	1.30004	0.768508	1.69164	0.0907152	0.303369
hsa-miR-125a-5p	463.83	0.360187	0.697134	0.516668	0.605388	0.789553
hsa-miR-125b-5p	246.798	-1.33042	0.614213	-2.16605	0.0303072	0.152556
hsa-miR-126-3p	281.72	-1.22536	0.562297	-2.17921	0.0293159	0.150899
hsa-miR-126-5p	127.793	-1.17384	0.758669	-1.54724	0.121806	0.34966
hsa-miR-1269a	61.6291	2.01146	1.44133	1.39556	0.162846	0.413922
hsa-miR-127-3p	1696.06	-1.01253	0.765981	-1.32187	0.186212	0.44365
hsa-miR-127-5p	494.966	-0.754268	0.611853	-1.23276	0.217665	0.483636
hsa-miR-128-3p	113.78	-0.231893	0.679149	-0.341447	0.732767	0.866238
hsa-miR-1307-3p	201.379	1.17818	0.660338	1.78421	0.074389	0.265536
hsa-miR-130a-3p	54.4523	0.378203	0.592851	0.637939	0.523513	0.734708
hsa-miR-130b-3p	12.2051	1.80361	0.758368	2.37827	0.017394	0.109011
hsa-miR-133a-3p	159	-4.18041	1.04169	-4.01311	5.99249e-05	0.00189224
hsa-miR-133b	240.222	-4.77199	1.00646	-4.74137	2.12278e-06	0.000158437
hsa-miR-134-5p	544.405	-0.283129	0.721014	-0.392681	0.694555	0.845411
hsa-miR-136-5p	50.2228	-2.16239	0.67695	-3.19431	0.00140164	0.0174173
hsa-miR-1-3p	126.43	-4.19748	1.10553	-3.79681	0.000146568	0.00353919
hsa-miR-140-3p	147.076	-1.04362	0.814483	-1.28133	0.200077	0.459431
hsa-miR-140-5p	15.5036	-0.815723	0.618655	-1.31854	0.187322	0.443842
hsa-miR-141-3p	449.909	0.589593	0.830582	0.709855	0.477794	0.710537
hsa-miR-141-5p	2247.68	0.445141	0.722213	0.616357	0.537659	0.748166
hsa-miR-142-3p	2879.98	0.833848	0.871944	0.956309	0.338916	0.599524
hsa-miR-143-3p	384357	0.543689	0.771136	0.705049	0.48078	0.710568
hsa-miR-143-5p	99.5296	0.846341	0.672454	1.25859	0.20818	0.472028
hsa-miR-144-5p	29.1878	-1.301	0.93386	-1.39314	0.163577	0.415136
hsa-miR-145-5p	705.09	-1.0197	0.518113	-1.96811	0.0490551	0.203405
hsa-miR-146a-5p	216.966	0.347201	0.772738	0.449312	0.653206	0.822316
hsa-miR-146b-3p	40.7572	0.368517	0.772438	0.477083	0.633303	0.807995
hsa-miR-146b-5p	965.945	0.456041	0.768316	0.593559	0.552807	0.758954
hsa-miR-148a-3p	54.7301	-0.68863	1.00565	-0.684759	0.493496	0.718369
hsa-miR-148b-3p	262.414	0.401037	0.512163	0.783026	0.433612	0.674233
hsa-miR-149-5p	73.056	-0.863602	0.711319	-1.21409	0.224715	0.493367
hsa-miR-155-5p	753.477	1.32472	0.786182	1.685	0.0919881	0.304763
hsa-miR-15b-3p	96.1705	0.938513	0.601345	1.56069	0.118597	0.34345
hsa-miR-15b-5p	393.556	0.452891	0.625111	0.724496	0.468761	0.701557
hsa-miR-16-5p	49.4068	0.390256	0.700207	0.557344	0.577292	0.772672
hsa-miR-17-5p	117.89	0.56196	0.838264	0.670385	0.502612	0.72521
hsa-miR-181a-2-3p	1433.19	0.498641	0.664399	0.750515	0.452945	0.689282
hsa-miR-181a-5p	2107.9	0.745259	0.684726	1.0884	0.276417	0.537768
hsa-miR-181b-5p	282.269	1.20854	0.777118	1.55515	0.11991	0.346641
hsa-miR-181c-5p	71.5751	-0.166271	0.662338	-0.251037	0.801786	0.900582
hsa-miR-181d-5p	32.4722	0.407406	0.712495	0.571802	0.567456	0.768781
hsa-miR-182-5p	20.6595	0.76466	0.841001	0.909226	0.363231	0.62063
hsa-miR-183-5p	2452.09	1.71895	0.782951	2.19547	0.0281296	0.147098
hsa-miR-185-5p	47.3136	0.486406	0.625798	0.777256	0.437008	0.678755
hsa-miR-18a-5p	20.0703	0.774963	0.875602	0.885064	0.376122	0.634678
hsa-miR-191-5p	13.3063	0.477113	0.791085	0.603113	0.546434	0.753354
hsa-miR-192-5p	15.9855	-0.548768	0.820774	-0.668598	0.503752	0.725943
hsa-miR-193a-3p	21.6388	0.337464	0.660138	0.511203	0.609209	0.790143
hsa-miR-193a-5p	283.795	0.507502	0.621739	0.816262	0.41435	0.66393
hsa-miR-193b-3p	140.08	1.68674	0.640342	2.63412	0.00843566	0.0706702
hsa-miR-193b-5p	16.9776	0.706645	0.734377	0.962238	0.33593	0.597614
hsa-miR-196a-5p	118.116	5.17195	0.814956	6.34629	2.20564e-10	1.81083e-07
hsa-miR-197-3p	155.074	1.58471	0.527361	3.00497	0.00265605	0.0279566
hsa-miR-199a-3p	372.969	0.0961744	0.628774	0.152955	0.878433	0.943123
hsa-miR-199b-3p	372.969	0.0961744	0.628774	0.152955	0.878433	0.943123
hsa-miR-19a-3p	33.2634	-0.279322	0.815258	-0.342618	0.731886	0.865995
hsa-miR-19b-1-5p	33.1077	0.195833	0.733036	0.267153	0.789351	0.899455
hsa-miR-19b-3p	91.2834	-0.620624	0.653973	-0.949006	0.342618	0.602332
hsa-miR-200a-3p	96.32	-0.0176289	0.691799	-0.0254827	0.97967	0.991519
hsa-miR-200a-5p	601.975	0.46294	0.588958	0.786033	0.431848	0.674233
hsa-miR-200b-3p	310.966	-0.516675	0.515236	-1.00279	0.315961	0.581622
hsa-miR-200b-5p	34.7529	0.183169	0.652509	0.280714	0.778929	0.89566
hsa-miR-200c-3p	17293.9	0.611602	0.813787	0.751551	0.452321	0.688971
hsa-miR-200c-5p	22.2368	1.09636	0.879621	1.2464	0.212618	0.476288
hsa-miR-203a-3p	455.233	-1.60207	0.843254	-1.89986	0.0574513	0.22471
hsa-miR-205-5p	8456.9	1.01618	0.638605	1.59125	0.111554	0.334865
hsa-miR-206	439.006	-4.05213	1.06235	-3.81429	0.000136574	0.0033978
hsa-miR-20a-5p	26.5956	0.417794	0.740893	0.563907	0.572818	0.770325
hsa-miR-21-3p	1377.24	3.29523	0.790175	4.17025	3.04261e-05	0.00116185
hsa-miR-214-5p	15.2466	1.38429	0.691872	2.00079	0.045415	0.193692
hsa-miR-21-5p	156246	1.26726	0.545329	2.32384	0.020134	0.118921
hsa-miR-223-3p	197.847	0.413554	0.661031	0.625619	0.531565	0.742202
hsa-miR-22-3p	5111.74	-0.826379	0.506701	-1.6309	0.102911	0.325307
hsa-miR-224-5p	267.915	1.65452	0.93181	1.7756	0.0757993	0.269399
hsa-miR-23a-3p	98.9505	-0.317805	0.649079	-0.489625	0.624399	0.803764
hsa-miR-23b-3p	1002.66	-1.21872	0.589671	-2.06679	0.0387542	0.174843
hsa-miR-24-3p	961.075	0.238857	0.511444	0.467025	0.640482	0.812413
hsa-miR-25-3p	72.1537	-0.0682936	0.826458	-0.0826341	0.934143	0.970185
hsa-miR-26a-5p	304.279	-0.666253	0.531504	-1.25352	0.210015	0.473038
hsa-miR-26b-5p	268.71	-0.577767	0.748492	-0.771907	0.440169	0.678755
hsa-miR-27b-3p	2622.07	-0.780986	0.663297	-1.17743	0.239024	0.502136
hsa-miR-28-3p	3436.97	0.714577	0.582086	1.22762	0.219591	0.484636
hsa-miR-28-5p	171.752	-0.432502	0.495114	-0.873539	0.382369	0.638708
hsa-miR-299-5p	20.3015	-2.42126	0.745896	-3.24612	0.00116991	0.0160083
hsa-miR-3065-3p	71.6333	-1.45586	0.779647	-1.86734	0.0618545	0.235104
hsa-miR-30a-3p	1371.27	-1.70739	0.789667	-2.16216	0.0306056	0.153214
hsa-miR-30a-5p	82.5763	-1.98733	0.769278	-2.58337	0.00978405	0.076379
hsa-miR-30c-5p	81.15	-0.822077	0.678232	-1.21209	0.225479	0.493367
hsa-miR-30e-3p	6642.86	-0.93186	0.463305	-2.01133	0.0442906	0.189985
hsa-miR-30e-5p	323.306	-1.1263	0.575949	-1.95555	0.0505183	0.207378
hsa-miR-320a-3p	115.297	1.02316	0.558065	1.8334	0.0667428	0.247164
hsa-miR-324-3p	90.2409	1.30307	0.737869	1.76599	0.0773984	0.273897
hsa-miR-331-3p	35.0658	0.615919	0.595853	1.03368	0.301287	0.563764
hsa-miR-335-3p	44.8992	1.53223	0.816142	1.87741	0.0604616	0.231417
hsa-miR-335-5p	14.7673	-1.04784	0.744872	-1.40674	0.159506	0.408594
hsa-miR-33a-5p	57.3187	0.308246	0.731643	0.421307	0.673531	0.835304
hsa-miR-342-3p	391.426	1.37372	0.797242	1.72308	0.0848734	0.288534
hsa-miR-345-5p	17.6579	1.36186	0.736288	1.84963	0.0643674	0.240754
hsa-miR-34c-3p	30.6549	1.69946	0.853691	1.99072	0.0465116	0.196742
hsa-miR-34c-5p	12.3756	0.941892	0.947246	0.994347	0.320054	0.584982
hsa-miR-362-5p	11.5726	-0.896275	0.794679	-1.12785	0.259385	0.520672
hsa-miR-365a-3p	81.4424	1.57155	0.699863	2.24551	0.0247354	0.134045
hsa-miR-365b-3p	81.4424	1.57155	0.699863	2.24551	0.0247354	0.134045
hsa-miR-3677-3p	24.1261	1.68893	0.746739	2.26173	0.0237138	0.131994
hsa-miR-370-3p	13.3671	-0.319452	0.663446	-0.481505	0.630158	0.806484
hsa-miR-375-3p	181.603	-4.14554	1.14788	-3.61147	0.00030447	0.0059098
hsa-miR-378a-3p	2003.77	-2.87076	0.669051	-4.29079	1.78042e-05	0.00080658
hsa-miR-378a-5p	245.649	-1.63939	0.507491	-3.23039	0.00123622	0.0163227
hsa-miR-379-5p	2021.77	-1.08226	0.74634	-1.4501	0.147032	0.388461
hsa-miR-381-3p	445.954	-2.73596	0.800818	-3.41645	0.000634428	0.0104173
hsa-miR-423-3p	44.5764	1.11438	0.70831	1.57329	0.115652	0.337902
hsa-miR-423-5p	17.8583	0.890686	0.655869	1.35802	0.174456	0.430115
hsa-miR-425-5p	154.623	0.0698784	0.780504	0.0895298	0.928661	0.967552
hsa-miR-429	48.0508	0.837061	0.624338	1.34072	0.180012	0.436841
hsa-miR-451a	13.2906	-1.859	0.962897	-1.93063	0.0535283	0.213594
hsa-miR-455-3p	657.184	4.09285	0.70466	5.80826	6.31255e-09	1.32526e-06
hsa-miR-455-5p	19.3755	1.52807	0.596331	2.56245	0.0103935	0.0785122
hsa-miR-4772-3p	15.6119	-0.250962	0.789042	-0.318059	0.75044	0.878903
hsa-miR-484	70.3896	0.339937	0.48631	0.699012	0.484545	0.713794
hsa-miR-486-5p	293.148	-2.44408	0.754033	-3.24135	0.00118965	0.0160115
hsa-miR-493-3p	13.9055	-0.428351	0.739026	-0.579615	0.562174	0.766275
hsa-miR-516a-5p	4.78501	0.658158	1.36622	0.481737	0.629993	0.806484
hsa-miR-532-3p	33.9328	0.766907	0.522909	1.46662	0.14248	0.382971
hsa-miR-532-5p	177.882	0.203334	0.557415	0.364781	0.715275	0.860112
hsa-miR-574-3p	45.9619	0.85641	0.666279	1.28536	0.198666	0.458158
hsa-miR-582-3p	42.3113	-0.290841	0.714213	-0.407218	0.683848	0.839258
hsa-miR-625-3p	218.511	0.53754	0.696087	0.772231	0.439977	0.678755
hsa-miR-652-3p	11.8377	0.947514	0.915616	1.03484	0.300745	0.563724
hsa-miR-654-3p	39.5912	-1.17873	0.771575	-1.52769	0.12659	0.358998
hsa-miR-708-3p	35.0933	-0.442716	0.667083	-0.66366	0.506908	0.726937
hsa-miR-744-3p	60.2954	1.58635	0.905812	1.7513	0.0798939	0.279119
hsa-miR-744-5p	48.5487	0.549408	0.777778	0.706381	0.479952	0.710537
hsa-miR-758-3p	27.5725	-0.355673	0.763263	-0.46599	0.641222	0.812413
hsa-miR-769-5p	36.1787	-0.492102	0.68422	-0.719217	0.472007	0.704578
hsa-miR-889-3p	20.1262	0.010666	0.738341	0.0144459	0.988474	0.995141
hsa-miR-92a-3p	592.743	0.0444715	0.604103	0.0736157	0.941316	0.971502
hsa-miR-92b-3p	73.0824	1.06318	0.637669	1.6673	0.0954557	0.310989
hsa-miR-93-5p	125.585	-0.0427943	0.476396	-0.0898292	0.928423	0.967552
hsa-miR-9-5p	316.233	-0.364204	0.914071	-0.398442	0.690305	0.842736
hsa-miR-99a-5p	1434.95	-2.27348	0.761951	-2.98376	0.00284729	0.0297786
hsa-miR-99b-3p	30.0107	0.650724	0.707205	0.920135	0.357502	0.615324
hsa-miR-99b-5p	21896.1	-0.0961893	0.521758	-0.184356	0.853734	0.928365
isomir-hsa-let-7a-1:94175961-94175984	13.8851	-0.306435	0.762262	-0.402007	0.687679	0.841407
isomir-hsa-let-7a-1:94175962-94175981	259.398	-0.68601	0.791113	-0.867145	0.385862	0.641281
isomir-hsa-let-7a-1:94175962-94175982	7214.47	-0.559844	0.725645	-0.771512	0.440403	0.678755
isomir-hsa-let-7a-1:94175962-94175984	35192.3	-0.364227	0.552591	-0.659126	0.509815	0.728668
isomir-hsa-let-7a-1:94175962-94175985	637.185	-0.198984	0.702806	-0.283128	0.777079	0.894428
isomir-hsa-let-7a-1:94175962-94175986	19.624	0.342484	0.89432	0.382955	0.701753	0.850086
isomir-hsa-let-7a-1:94175963-94175984	13.4758	-0.392367	0.76492	-0.512951	0.607986	0.790079
isomir-hsa-let-7a-1:94175965-94175984	15.274	-0.168498	0.975581	-0.172715	0.862875	0.934722
isomir-hsa-let-7a-1:94176013-94176034	40.5645	0.155973	0.573201	0.272108	0.785539	0.896789
isomir-hsa-let-7a-1:94176013-94176035	25.5317	0.193484	0.811164	0.238526	0.811473	0.901938
isomir-hsa-let-7a-2:122146567-122146590	622.441	-0.217724	0.713851	-0.304999	0.760367	0.884749
isomir-hsa-let-7a-2:122146568-122146587	14.1055	0.37325	0.916096	0.407435	0.683688	0.839258
isomir-hsa-let-7a-2:122146568-122146590	35103.7	-0.367592	0.553231	-0.664446	0.506405	0.726937
isomir-hsa-let-7a-2:122146569-122146590	16150.1	-0.8242	0.60088	-1.37165	0.170171	0.424008
isomir-hsa-let-7a-2:122146570-122146590	7193.18	-0.565805	0.72078	-0.78499	0.432459	0.674233
isomir-hsa-let-7a-2:122146571-122146590	264.617	-0.773262	0.79172	-0.976685	0.328725	0.588622
isomir-hsa-let-7a-3:46112751-46112772	58.9035	-0.163382	0.635215	-0.257207	0.797019	0.900582
isomir-hsa-let-7a-3:46112751-46112773	107.454	-0.227335	0.678972	-0.334822	0.737759	0.870259
isomir-hsa-let-7a-3:46112751-46112774	74.29	0.523736	0.928454	0.564094	0.57269	0.770325
isomir-hsa-let-7a-3:46112752-46112771	269.535	-0.744881	0.792665	-0.939718	0.347362	0.606136
isomir-hsa-let-7a-3:46112752-46112772	7189.58	-0.572868	0.714992	-0.801223	0.423003	0.667205
isomir-hsa-let-7a-3:46112752-46112774	35227.4	-0.363113	0.550798	-0.659249	0.509736	0.728668
isomir-hsa-let-7a-3:46112752-46112775	624.591	-0.252247	0.707418	-0.356575	0.72141	0.862122
isomir-hsa-let-7a-3:46112753-46112774	13.7862	-0.213153	0.812271	-0.262416	0.793001	0.900582
isomir-hsa-let-7a-3:46112755-46112774	15.0129	-0.0978452	0.926309	-0.105629	0.915877	0.960325
isomir-hsa-let-7a-3:46112800-46112821	39.2304	0.39634	0.608638	0.651192	0.514923	0.731119
isomir-hsa-let-7a-3:46112800-46112822	27.2173	-0.0603411	0.872808	-0.0691344	0.944883	0.973947
isomir-hsa-let-7b:46113691-46113708	22.9545	-0.117959	0.918724	-0.128394	0.897837	0.952972
isomir-hsa-let-7b:46113691-46113709	63.5737	-0.603424	0.813573	-0.741696	0.458271	0.69355
isomir-hsa-let-7b:46113691-46113710	2373.07	0.299179	0.832263	0.359476	0.719239	0.862037
isomir-hsa-let-7b:46113691-46113711	31362.7	-0.0750578	0.672712	-0.111575	0.911161	0.958281
isomir-hsa-let-7b:46113691-46113713	30370	0.178988	0.569448	0.314319	0.753279	0.880449
isomir-hsa-let-7b:46113691-46113714	4293.38	0.191984	0.752981	0.254965	0.79875	0.900582
isomir-hsa-let-7b:46113692-46113711	15.4722	-0.0454573	1.00882	-0.0450598	0.96406	0.983221
isomir-hsa-let-7b:46113692-46113713	14.5214	0.241205	0.932819	0.258577	0.795962	0.900582
isomir-hsa-let-7b:46113694-46113713	15.4132	0.58682	0.893707	0.656614	0.511429	0.728965
isomir-hsa-let-7b:46113745-46113765	42.8438	1.34632	0.724738	1.85766	0.0632166	0.239174
isomir-hsa-let-7c:16539837-16539858	40.4791	-1.55826	0.784047	-1.98745	0.046872	0.196851
isomir-hsa-let-7c:16539837-16539859	35.2254	-1.72548	0.717085	-2.40624	0.0161176	0.104482
isomir-hsa-let-7c:16539837-16539860	25.2719	-1.94831	0.769412	-2.53221	0.0113347	0.0833675
isomir-hsa-let-7c:16539838-16539857	346.754	-1.35339	0.87795	-1.54154	0.123186	0.353003
isomir-hsa-let-7c:16539838-16539858	1803.33	-1.74075	0.882543	-1.97243	0.0485607	0.202892
isomir-hsa-let-7c:16539838-16539860	6022.54	-1.95089	0.734462	-2.65622	0.00790212	0.0668829
isomir-hsa-let-7c:16539838-16539861	168.927	-2.15508	0.663386	-3.24861	0.0011597	0.016002
isomir-hsa-let-7c:16539883-16539905	30.6679	-0.583998	1.03502	-0.564238	0.572592	0.770325
isomir-hsa-let-7d:94178841-94178861	163.493	0.26869	0.719264	0.373563	0.70873	0.85443
isomir-hsa-let-7d:94178841-94178863	444.982	0.619404	0.708512	0.874232	0.381992	0.638708
isomir-hsa-let-7d:94178841-94178864	28.6627	0.273489	0.898437	0.304405	0.760819	0.884749
isomir-hsa-let-7d:94178895-94178915	98.9883	1.66452	0.64002	2.60073	0.00930258	0.0745114
isomir-hsa-let-7d:94178895-94178917	640.568	0.497667	0.720029	0.691176	0.489455	0.716297
isomir-hsa-let-7d:94178896-94178916	12.592	0.616438	0.800007	0.77054	0.440979	0.678755
isomir-hsa-let-7d:94178896-94178917	48.7903	0.471476	0.573308	0.822379	0.410861	0.662775
isomir-hsa-let-7e:51692793-51692811	16.5456	-0.0581042	1.01942	-0.0569971	0.954548	0.978381
isomir-hsa-let-7e:51692793-51692812	26.4505	-0.0555345	0.945889	-0.0587114	0.953182	0.977592
isomir-hsa-let-7e:51692793-51692813	508.652	0.0942302	0.854578	0.110265	0.912199	0.958305
isomir-hsa-let-7e:51692793-51692815	3198.82	0.370231	0.649403	0.570111	0.568603	0.769082
isomir-hsa-let-7e:51692793-51692816	123.961	0.633882	0.708832	0.894262	0.371182	0.628979
isomir-hsa-let-7e:51692838-51692860	19.0668	-0.0990858	0.729645	-0.1358	0.891979	0.948595
isomir-hsa-let-7f-1:94176353-94176371	87.9038	-0.77597	0.832598	-0.931987	0.351343	0.609193
isomir-hsa-let-7f-1:94176353-94176372	83.9165	-0.461129	0.838486	-0.549955	0.58235	0.774267
isomir-hsa-let-7f-1:94176353-94176373	2100.51	-0.291472	0.799803	-0.364429	0.715537	0.860112
isomir-hsa-let-7f-1:94176353-94176375	24932.9	0.112574	0.763057	0.14753	0.882713	0.943123
isomir-hsa-let-7f-1:94176353-94176376	79.7809	-0.0622837	0.762339	-0.0817007	0.934885	0.970342
isomir-hsa-let-7f-1:94176358-94176379	13.6014	1.49783	0.926228	1.61713	0.105851	0.328559
isomir-hsa-let-7f-2:53557245-53557268	569.186	0.148541	0.82829	0.179334	0.857675	0.931417
isomir-hsa-let-7f-2:53557246-53557268	24855.5	0.0926227	0.763686	0.121284	0.903466	0.95658
isomir-hsa-let-7f-2:53557246-53557269	18.0847	0.972805	0.950299	1.02368	0.305985	0.569646
isomir-hsa-let-7f-2:53557247-53557268	6829.76	-0.356344	0.744893	-0.478382	0.632378	0.807995
isomir-hsa-let-7f-2:53557248-53557268	2112.82	-0.27944	0.805435	-0.346942	0.728635	0.865715
isomir-hsa-let-7f-2:53557249-53557268	75.9546	-0.496423	0.859313	-0.577698	0.563468	0.767177
isomir-hsa-let-7f-2:53557250-53557268	97.0754	-0.63417	0.809411	-0.783495	0.433336	0.674233
isomir-hsa-let-7g:52268280-52268301	72.4727	0.986241	0.647442	1.52329	0.127687	0.359625
isomir-hsa-let-7g:52268335-52268358	48.3541	-0.482105	0.680405	-0.708556	0.4786	0.710537
isomir-hsa-let-7g:52268336-52268358	1986.55	-0.155355	0.661189	-0.234963	0.814238	0.902145
isomir-hsa-let-7g:52268336-52268359	21.3368	0.479331	1.02147	0.469256	0.638886	0.812413
isomir-hsa-let-7g:52268337-52268358	674.697	-0.511358	0.776765	-0.658318	0.510334	0.728668
isomir-hsa-let-7g:52268338-52268358	90.2473	-0.458327	0.806993	-0.567944	0.570073	0.769153
isomir-hsa-let-7g:52268339-52268358	35.5991	-0.638816	0.927817	-0.688515	0.491129	0.717467
isomir-hsa-let-7i:62603691-62603710	22.3978	0.898942	0.820589	1.09548	0.273304	0.534882
isomir-hsa-let-7i:62603691-62603711	68.0428	1.5324	0.709578	2.15959	0.0308045	0.153742
isomir-hsa-let-7i:62603691-62603713	853.463	0.65467	0.551796	1.18644	0.23545	0.501439
isomir-hsa-let-7i:62603691-62603714	994.74	-0.264541	0.648292	-0.408058	0.683231	0.839258
isomir-hsa-let-7i:62603694-62603712	19.1149	0.60532	1.03633	0.584098	0.559154	0.765748
isomir-hsa-let-7i:62603694-62603713	19.5374	1.09184	1.16089	0.940519	0.346952	0.606136
isomir-hsa-let-7i:62603747-62603767	235.795	1.53835	0.692987	2.21988	0.0264267	0.139976
isomir-hsa-let-7i:62603747-62603769	169.149	1.26413	0.538866	2.34592	0.0189804	0.115429
isomir-hsa-mir-100:122152274-122152297	13.626	-2.51217	0.752071	-3.34033	0.00083678	0.0122323
isomir-hsa-mir-100:122152275-122152297	2162.25	-1.79652	0.562348	-3.19468	0.00139985	0.0174173
isomir-hsa-mir-100:122152276-122152296	44.9135	-1.69754	0.633071	-2.68144	0.00733071	0.0633528
isomir-hsa-mir-100:122152276-122152297	11325	-2.34719	0.589495	-3.98169	6.84276e-05	0.00208071
isomir-hsa-mir-100:122152277-122152297	336.099	-1.84343	0.745951	-2.47124	0.0134645	0.0936812
isomir-hsa-mir-100:122152278-122152297	72.0245	-2.2987	0.732436	-3.13844	0.00169852	0.0199213
isomir-hsa-mir-100:122152279-122152297	19.1008	-2.59365	0.689831	-3.75983	0.00017003	0.00404622
isomir-hsa-mir-101-1:65058441-65058463	1956.92	-1.65639	0.542136	-3.0553	0.00224838	0.0246122
isomir-hsa-mir-101-1:65058442-65058463	2042.57	-2.0727	0.597302	-3.4701	0.000520271	0.00871719
isomir-hsa-mir-101-1:65058442-65058464	514.275	-2.00308	0.545303	-3.67333	0.000239411	0.00510537
isomir-hsa-mir-101-1:65058443-65058463	12982.1	-2.0255	0.721869	-2.80591	0.00501747	0.0473488
isomir-hsa-mir-101-1:65058443-65058464	4749.96	-1.97758	0.504028	-3.92356	8.72517e-05	0.00242826
isomir-hsa-mir-101-1:65058444-65058463	201.599	-1.57368	0.7212	-2.18204	0.0291069	0.150294
isomir-hsa-mir-101-1:65058444-65058464	176.828	-1.18349	0.546627	-2.16509	0.030381	0.152556
isomir-hsa-mir-101-2:4850344-4850364	178.746	-1.21926	0.580777	-2.09937	0.0357843	0.169331
isomir-hsa-mir-101-2:4850344-4850365	4738.53	-1.98784	0.508925	-3.90596	9.38515e-05	0.00252751
isomir-hsa-mir-101-2:4850344-4850366	513.508	-1.97654	0.530517	-3.72568	0.000194786	0.004393
isomir-hsa-mir-101-2:4850345-4850364	198.272	-1.50505	0.729524	-2.06306	0.039107	0.175928
isomir-hsa-mir-101-2:4850345-4850366	2043.91	-2.04341	0.599787	-3.40689	0.000657066	0.0105775
isomir-hsa-mir-101-2:4850345-4850367	1981.56	-1.6561	0.541422	-3.05881	0.00222221	0.024489
isomir-hsa-mir-101-2:4850345-4850368	242.339	-1.83949	0.664431	-2.76852	0.00563114	0.050804
isomir-hsa-mir-103a-1:168560903-168560927	188.205	0.124932	0.763199	0.163695	0.869971	0.940258
isomir-hsa-mir-103a-1:168560904-168560922	11.7167	0.0364495	1.05987	0.0343905	0.972566	0.987602
isomir-hsa-mir-103a-1:168560904-168560923	64.8679	0.0619502	0.893193	0.0693581	0.944705	0.973947
isomir-hsa-mir-103a-1:168560904-168560925	745.423	0.306688	0.586937	0.522523	0.601306	0.787929
isomir-hsa-mir-103a-1:168560904-168560927	41808.8	-0.12149	0.483164	-0.251447	0.801469	0.900582
isomir-hsa-mir-103a-1:168560905-168560925	46.7468	0.584467	0.673825	0.867387	0.38573	0.641281
isomir-hsa-mir-103a-1:168560905-168560927	6756.44	8.51891e-05	0.375624	0.000226794	0.999819	0.999819
isomir-hsa-mir-103a-1:168560906-168560927	76.5628	0.00328005	0.557846	0.00587984	0.995309	0.99713
isomir-hsa-mir-103a-1:168560908-168560927	11.5727	0.554369	0.829643	0.668203	0.504004	0.725943
isomir-hsa-mir-103a-1:168560941-168560964	28.7935	0.108776	0.818782	0.132851	0.894311	0.94991
isomir-hsa-mir-103a-2:3917486-3917504	11.0278	0.596008	0.806625	0.738891	0.459973	0.69355
isomir-hsa-mir-103a-2:3917541-3917560	24.0348	0.531501	0.623198	0.85286	0.393737	0.65173
isomir-hsa-mir-103a-2:3917541-3917561	18.54	-0.141309	0.598994	-0.235911	0.813502	0.901938
isomir-hsa-mir-103a-2:3917541-3917562	152.952	-0.0577251	0.519903	-0.111031	0.911592	0.958281
isomir-hsa-mir-103a-2:3917541-3917564	41811.5	-0.119494	0.483442	-0.247173	0.804774	0.900582
isomir-hsa-mir-103a-2:3917541-3917565	182.139	0.0146749	0.760806	0.0192886	0.984611	0.993309
isomir-hsa-mir-103a-2:3917541-3917566	22.0221	0.256556	0.946475	0.271065	0.786341	0.896789
isomir-hsa-mir-103a-2:3917542-3917564	33.8852	-0.0868553	0.602701	-0.14411	0.885414	0.943549
isomir-hsa-mir-103a-2:3917543-3917563	44.3384	0.441793	0.649434	0.680274	0.496331	0.72058
isomir-hsa-mir-103a-2:3917543-3917564	733.937	0.28218	0.562134	0.50198	0.615682	0.794772
isomir-hsa-mir-103a-2:3917545-3917564	61.9574	-0.126001	0.875088	-0.143987	0.885511	0.943549
isomir-hsa-mir-105-1:152392265-152392288	43.156	2.02973	1.43834	1.41117	0.158196	0.406506
isomir-hsa-mir-105-1:152392266-152392288	42.6348	2.10552	1.43573	1.46652	0.142506	0.382971
isomir-hsa-mir-105-2:152394458-152394481	42.0108	1.88086	1.44187	1.30446	0.192076	0.450555
isomir-hsa-mir-105-2:152394459-152394481	44.6923	2.29599	1.4134	1.62445	0.10428	0.326175
isomir-hsa-mir-106a:134170244-134170267	18.3003	-1.34272	0.977014	-1.37431	0.169344	0.422589
isomir-hsa-mir-106b:100094002-100094024	56.5109	1.54968	0.803567	1.9285	0.0537933	0.213871
isomir-hsa-mir-106b:100094003-100094024	2134.03	2.26624	0.621087	3.64883	0.000263442	0.00544863
isomir-hsa-mir-106b:100094003-100094025	68.3481	1.65031	0.59336	2.78129	0.00541439	0.049445
isomir-hsa-mir-106b:100094003-100094026	13.0476	1.29856	0.815334	1.59268	0.111233	0.334865
isomir-hsa-mir-106b:100094004-100094024	157.947	1.40058	0.579958	2.41497	0.0157366	0.102538
isomir-hsa-mir-106b:100094004-100094026	39.3498	0.562323	0.63128	0.890767	0.373054	0.630849
isomir-hsa-mir-106b:100094005-100094024	40.3399	1.21877	0.774375	1.57387	0.115517	0.337902
isomir-hsa-mir-106b:100094005-100094026	32.2439	1.37417	0.676784	2.03045	0.0423112	0.18626
isomir-hsa-mir-106b:100094006-100094024	13.0175	1.25734	1.03918	1.20993	0.226305	0.493367
isomir-hsa-mir-106b:100094041-100094064	14.2113	0.627726	0.777024	0.80786	0.419171	0.665647
isomir-hsa-mir-106b:100094042-100094064	706.148	0.907915	0.594711	1.52665	0.126848	0.359111
isomir-hsa-mir-106b:100094043-100094064	707.616	0.735507	0.612059	1.20169	0.229483	0.49561
isomir-hsa-mir-106b:100094044-100094064	168.09	-0.327857	0.615702	-0.532492	0.594385	0.78455
isomir-hsa-mir-106b:100094045-100094064	67.8709	0.355943	0.777814	0.457619	0.647226	0.81782
isomir-hsa-mir-107:89592756-89592779	24.9509	-0.655566	0.79613	-0.823441	0.410257	0.662775
isomir-hsa-mir-107:89592757-89592779	27.9526	-0.435822	0.801459	-0.543786	0.586589	0.777973
isomir-hsa-mir-107:89592758-89592779	229.515	-0.0384726	0.522716	-0.0736013	0.941328	0.971502
isomir-hsa-mir-107:89592759-89592779	26.919	-0.116621	0.615989	-0.189323	0.84984	0.927263
isomir-hsa-mir-107:89592760-89592779	35.6075	0.542729	0.644205	0.842478	0.39952	0.656579
isomir-hsa-mir-10a:48579903-48579926	213.786	-0.471326	0.965609	-0.488113	0.62547	0.804245
isomir-hsa-mir-10a:48579903-48579927	112.963	-0.887626	1.04757	-0.847321	0.396816	0.655021
isomir-hsa-mir-10a:48579904-48579927	246.744	0.00706924	0.897106	0.00788005	0.993713	0.996912
isomir-hsa-mir-10a:48579905-48579925	13.2901	0.382032	0.85379	0.447454	0.654547	0.822316
isomir-hsa-mir-10a:48579905-48579926	1636.35	-0.0270973	0.763433	-0.035494	0.971686	0.987319
isomir-hsa-mir-10a:48579905-48579927	8867.51	-0.220909	0.800945	-0.275811	0.782694	0.896222
isomir-hsa-mir-10a:48579905-48579928	75.9584	-0.0937521	0.942157	-0.0995079	0.920735	0.964803
isomir-hsa-mir-10a:48579906-48579926	298.761	0.385699	0.793879	0.485841	0.62708	0.805055
isomir-hsa-mir-10a:48579906-48579927	1321.65	0.330558	0.753453	0.438725	0.660861	0.827715
isomir-hsa-mir-10a:48579906-48579928	50.1291	0.539517	0.728771	0.740311	0.459112	0.69355
isomir-hsa-mir-10a:48579907-48579926	27.4763	0.0166912	0.954634	0.0174844	0.98605	0.993309
isomir-hsa-mir-10a:48579907-48579927	113.943	0.0175989	0.780999	0.0225338	0.982022	0.992907
isomir-hsa-mir-10a:48579908-48579927	19.5356	0.126777	0.90729	0.139731	0.888872	0.945903
isomir-hsa-mir-10a:48579911-48579927	13.2228	0.0329722	1.06145	0.0310633	0.975219	0.989073
isomir-hsa-mir-10b:176150328-176150351	12.1047	-0.611954	0.772574	-0.792098	0.428303	0.671704
isomir-hsa-mir-10b:176150329-176150344	11.9222	-1.29651	0.881784	-1.47032	0.141475	0.382074
isomir-hsa-mir-10b:176150329-176150345	150.793	-1.02684	0.726196	-1.414	0.157361	0.404994
isomir-hsa-mir-10b:176150329-176150346	15.4035	-1.41287	0.703717	-2.00773	0.0446718	0.191019
isomir-hsa-mir-10b:176150329-176150347	49.7611	-1.38609	0.666897	-2.07841	0.0376715	0.173755
isomir-hsa-mir-10b:176150329-176150348	170.457	-1.25303	0.769528	-1.62831	0.103459	0.325307
isomir-hsa-mir-10b:176150329-176150349	1175.47	-1.07714	0.707658	-1.52211	0.127981	0.359836
isomir-hsa-mir-10b:176150329-176150350	11482.2	-0.75138	0.637315	-1.17898	0.238407	0.502136
isomir-hsa-mir-10b:176150329-176150352	10228.5	-0.520757	0.754762	-0.689961	0.490219	0.716776
isomir-hsa-mir-10b:176150329-176150353	492.527	-1.15282	0.868992	-1.32662	0.184634	0.442583
isomir-hsa-mir-10b:176150330-176150345	14.7115	-0.650613	0.868699	-0.748951	0.453887	0.690076
isomir-hsa-mir-10b:176150330-176150348	18.0242	-1.39328	0.747933	-1.86284	0.0624853	0.236953
isomir-hsa-mir-10b:176150330-176150349	90.3663	-1.33488	0.726432	-1.83759	0.0661226	0.246198
isomir-hsa-mir-10b:176150330-176150350	581.707	-0.925896	0.699505	-1.32364	0.185622	0.44301
isomir-hsa-mir-10b:176150330-176150351	4564.14	-1.09308	0.626973	-1.74342	0.0812608	0.280906
isomir-hsa-mir-10b:176150330-176150352	5890.57	-0.362911	0.596274	-0.608633	0.542768	0.750821
isomir-hsa-mir-10b:176150330-176150353	1654.97	-0.799419	0.784043	-1.01961	0.307912	0.571291
isomir-hsa-mir-10b:176150331-176150351	14.6915	-0.549359	0.749093	-0.733365	0.463336	0.696063
isomir-hsa-mir-10b:176150331-176150352	16.3164	-0.3236	0.670633	-0.482529	0.62943	0.806484
isomir-hsa-mir-10b:176150368-176150390	25.4601	-0.445624	0.769152	-0.57937	0.56234	0.766275
isomir-hsa-mir-10b:176150369-176150390	13.4211	-0.559155	0.788463	-0.709171	0.478218	0.710537
isomir-hsa-mir-1-1:62554351-62554370	17.4092	-3.15772	1.22824	-2.57094	0.0101424	0.0774597
isomir-hsa-mir-1-1:62554351-62554371	181.563	-4.65401	0.989625	-4.7028	2.56617e-06	0.000162064
isomir-hsa-mir-1-1:62554351-62554373	2649.07	-5.2401	1.06356	-4.92694	8.35257e-07	7.6194e-05
isomir-hsa-mir-1180:19344513-19344535	66.2602	1.35768	0.824379	1.64691	0.0995764	0.320597
isomir-hsa-mir-1180:19344514-19344535	15.3618	1.27715	0.837178	1.52554	0.127123	0.359271
isomir-hsa-mir-1180:19344515-19344535	15.3752	1.96224	0.95476	2.05522	0.0398575	0.178327
isomir-hsa-mir-1-2:21829014-21829037	268.918	-6.25117	1.04848	-5.96215	2.48941e-09	8.17523e-07
isomir-hsa-mir-1-2:21829015-21829037	2672.75	-5.1712	1.09325	-4.7301	2.24407e-06	0.000160207
isomir-hsa-mir-1-2:21829016-21829037	125.324	-4.23235	1.0274	-4.11948	3.79724e-05	0.00134992
isomir-hsa-mir-1-2:21829017-21829037	185.169	-4.47861	1.14073	-3.92609	8.63373e-05	0.00242826
isomir-hsa-mir-1-2:21829018-21829037	17.3901	-2.08946	1.43489	-1.45618	0.145343	0.387424
isomir-hsa-mir-1247:101560326-101560347	419.634	-0.35416	1.14074	-0.310465	0.756208	0.882511
isomir-hsa-mir-1247:101560327-101560347	33.5619	-0.647017	1.06756	-0.606069	0.544469	0.751276
isomir-hsa-mir-1247:101560328-101560347	3.63262	-0.366517	1.34149	-0.273216	0.784687	0.896789
isomir-hsa-mir-1247:101560362-101560384	72.5113	0.240897	1.00233	0.240336	0.81007	0.901442
isomir-hsa-mir-1247:101560363-101560384	19.4217	-0.344175	1.08159	-0.318211	0.750325	0.878903
isomir-hsa-mir-125a:51693247-51693268	18.06	0.661485	0.69384	0.953368	0.340404	0.600368
isomir-hsa-mir-125a:51693248-51693268	75.0601	0.264247	0.610131	0.4331	0.664942	0.830511
isomir-hsa-mir-125a:51693249-51693268	36.0919	0.821134	0.834631	0.983829	0.325199	0.587126
isomir-hsa-mir-125a:51693250-51693268	199.169	1.1142	0.750594	1.48442	0.137697	0.37558
isomir-hsa-mir-125a:51693251-51693268	18.0405	0.769163	0.921391	0.834784	0.403839	0.659566
isomir-hsa-mir-125a:51693268-51693289	73.003	-0.554409	0.532786	-1.04058	0.298069	0.559689
isomir-hsa-mir-125a:51693268-51693290	440.783	-0.81958	0.55269	-1.48289	0.138103	0.376062
isomir-hsa-mir-125a:51693268-51693292	278.992	0.845009	0.894954	0.944193	0.345071	0.605996
isomir-hsa-mir-125b-1:122099809-122099831	689.012	-1.32159	0.566272	-2.33384	0.0196043	0.11697
isomir-hsa-mir-125b-1:122099810-122099831	246.941	-1.41427	0.598763	-2.36198	0.0181775	0.112353
isomir-hsa-mir-125b-1:122099811-122099831	33.1204	-1.78166	0.680208	-2.61928	0.00881155	0.0727064
isomir-hsa-mir-125b-1:122099812-122099831	18.77	-1.10567	0.855977	-1.29171	0.196459	0.454987
isomir-hsa-mir-125b-2:16590253-16590272	14.2549	-1.04208	0.800636	-1.30156	0.193067	0.45159
isomir-hsa-mir-125b-2:16590253-16590273	33.748	-1.3671	0.675307	-2.02441	0.042928	0.187468
isomir-hsa-mir-125b-2:16590253-16590275	686.76	-1.3786	0.586519	-2.35047	0.0187496	0.114876
isomir-hsa-mir-125b-2:16590292-16590312	30.9489	-0.729058	1.03796	-0.702398	0.482431	0.712018
isomir-hsa-mir-125b-2:16590292-16590313	20.2918	-1.73614	0.761827	-2.27892	0.0226719	0.127491
isomir-hsa-mir-125b-2:16590292-16590314	26.5679	-1.22958	1.00057	-1.22888	0.219117	0.484239
isomir-hsa-mir-126:136670616-136670635	15.6004	-0.998994	0.6646	-1.50315	0.1328	0.368964
isomir-hsa-mir-126:136670616-136670637	644.636	-1.0317	0.483917	-2.13198	0.0330084	0.161791
isomir-hsa-mir-126:136670652-136670674	62.974	-1.39484	0.551096	-2.53103	0.0113729	0.0833675
isomir-hsa-mir-126:136670652-136670675	65.7716	-0.232594	0.789589	-0.294576	0.768318	0.890316
isomir-hsa-mir-126:136670653-136670670	20.2576	-0.351657	0.820776	-0.428445	0.668327	0.83262
isomir-hsa-mir-126:136670653-136670673	94.0755	-0.545191	0.65276	-0.835209	0.4036	0.659566
isomir-hsa-mir-126:136670653-136670675	5530.38	-0.00776094	0.713754	-0.0108734	0.991324	0.996178
isomir-hsa-mir-126:136670654-136670673	14.6973	-0.661893	0.828298	-0.7991	0.424233	0.667562
isomir-hsa-mir-126:136670654-136670674	80.7	-0.797468	0.735209	-1.08468	0.278062	0.537856
isomir-hsa-mir-126:136670654-136670675	1536.42	-0.442012	0.619335	-0.713687	0.475421	0.708706
isomir-hsa-mir-1269a:66276890-66276910	19.6179	2.42599	1.24915	1.94211	0.0521241	0.211328
isomir-hsa-mir-1269a:66276890-66276912	96.9914	2.39179	1.36657	1.75021	0.0800816	0.27918
isomir-hsa-mir-1269b:12917313-12917335	29.5749	0.965559	1.38839	0.695455	0.48677	0.715557
isomir-hsa-mir-1269b:12917314-12917335	16.0071	0.962787	1.38783	0.693738	0.487847	0.715857
isomir-hsa-mir-1269b:12917315-12917335	5.60866	0.951842	1.38557	0.686967	0.492103	0.717614
isomir-hsa-mir-127:100882999-100883022	14.6331	-2.62789	0.731376	-3.59307	0.000326806	0.00614549
isomir-hsa-mir-127:100883001-100883023	201.199	-0.780115	0.699918	-1.11458	0.26503	0.526851
isomir-hsa-mir-127:100883001-100883024	48.3219	-1.09901	0.956709	-1.14874	0.250662	0.511925
isomir-hsa-mir-127:100883002-100883022	15.7444	-0.629657	0.945288	-0.666101	0.505347	0.726937
isomir-hsa-mir-127:100883035-100883054	38.8318	-0.768305	0.708378	-1.0846	0.2781	0.537856
isomir-hsa-mir-127:100883035-100883055	522.936	-0.835873	0.713045	-1.17226	0.241094	0.502136
isomir-hsa-mir-127:100883035-100883057	2286.49	-2.05751	0.691272	-2.97642	0.00291639	0.0303083
isomir-hsa-mir-128-1:135665411-135665432	13.0932	0.540223	0.775442	0.696664	0.486013	0.715083
isomir-hsa-mir-128-1:135665446-135665465	35.9122	0.21492	0.832974	0.258015	0.796395	0.900582
isomir-hsa-mir-128-1:135665446-135665467	257.845	-1.15231	0.570178	-2.02097	0.0432832	0.188019
isomir-hsa-mir-128-1:135665446-135665468	212.579	-3.16239	0.768415	-4.11547	3.86395e-05	0.00134992
isomir-hsa-mir-128-1:135665446-135665469	25.8114	-3.1577	1.03451	-3.05236	0.00227049	0.0246897
isomir-hsa-mir-128-2:35744527-35744546	40.0383	0.186017	0.767472	0.242377	0.808488	0.901442
isomir-hsa-mir-128-2:35744527-35744548	268.62	-1.06409	0.58163	-1.82949	0.0673261	0.247869
isomir-hsa-mir-128-2:35744527-35744549	46.1699	-3.97524	1.11768	-3.55667	0.000375579	0.00663119
isomir-hsa-mir-1287:98395271-98395293	11.9594	0.117926	0.807665	0.146008	0.883915	0.943123
isomir-hsa-mir-1287:98395272-98395293	40.4225	-0.23919	0.690912	-0.346194	0.729197	0.865756
isomir-hsa-mir-1287:98395273-98395293	22.2463	0.315755	0.752671	0.419512	0.674842	0.835664
isomir-hsa-mir-1307:103394299-103394322	174.106	0.702187	0.600767	1.16882	0.242477	0.502136
isomir-hsa-mir-1307:103394299-103394323	257.183	0.751377	0.714727	1.05128	0.293131	0.556873
isomir-hsa-mir-1307:103394300-103394322	1553.22	1.32415	0.571438	2.31722	0.0204916	0.12053
isomir-hsa-mir-1307:103394300-103394323	3085.84	1.10426	0.648911	1.70171	0.08881	0.298824
isomir-hsa-mir-1307:103394301-103394323	288.566	1.40004	0.609924	2.29543	0.0217084	0.123553
isomir-hsa-mir-1307:103394302-103394323	23.2333	0.533561	0.806411	0.661649	0.508196	0.728149
isomir-hsa-mir-1307:103394339-103394362	41.6183	-0.517161	0.618366	-0.836335	0.402966	0.659566
isomir-hsa-mir-1307:103394340-103394362	104.539	-0.128804	0.875127	-0.147183	0.882988	0.943123
isomir-hsa-mir-1307:103394341-103394362	831.151	0.281118	0.817521	0.343867	0.730947	0.865995
isomir-hsa-mir-1307:103394342-103394362	182.71	0.51725	0.81065	0.638069	0.523429	0.734708
isomir-hsa-mir-1307:103394343-103394362	14.8746	0.900601	0.889432	1.01256	0.311272	0.576871
isomir-hsa-mir-130a:57641252-57641272	22.3775	0.035567	0.6011	0.0591699	0.952817	0.977592
isomir-hsa-mir-130a:57641252-57641274	193.647	0.53547	0.780298	0.686238	0.492563	0.717647
isomir-hsa-mir-130a:57641252-57641275	76.7208	0.498668	0.843302	0.591328	0.5543	0.760369
isomir-hsa-mir-130b:21653316-21653338	37.9889	2.13026	0.729079	2.92185	0.00347964	0.0348389
isomir-hsa-mir-130b:21653354-21653376	100.853	1.69011	0.582246	2.90274	0.00369915	0.0361548
isomir-hsa-mir-132:2049929-2049951	369.663	-0.276563	0.43773	-0.631812	0.52751	0.738424
isomir-hsa-mir-132:2049930-2049951	89.8716	0.116806	0.516404	0.226191	0.821053	0.907247
isomir-hsa-mir-132:2049931-2049951	11.1362	1.26104	0.833256	1.51339	0.130181	0.363566
isomir-hsa-mir-132:2049949-2049967	18.5793	-2.18638	0.977225	-2.23733	0.0252645	0.135128
isomir-hsa-mir-133a-1:21825709-21825732	11.6058	-5.18483	1.12563	-4.60616	4.10168e-06	0.000227774
isomir-hsa-mir-133a-1:21825709-21825733	57.698	-5.48542	1.16381	-4.71334	2.43683e-06	0.000162064
isomir-hsa-mir-133a-1:21825710-21825733	36.3246	-5.03389	1.19732	-4.20429	2.61906e-05	0.00102393
isomir-hsa-mir-133a-1:21825711-21825732	30.3448	-3.03398	1.42867	-2.12365	0.0336997	0.16275
isomir-hsa-mir-133a-1:21825711-21825733	977.095	-5.33359	1.13395	-4.70355	2.55675e-06	0.000162064
isomir-hsa-mir-133a-1:21825711-21825734	679.419	-6.52179	1.05682	-6.17116	6.77895e-10	3.71035e-07
isomir-hsa-mir-133a-1:21825712-21825734	293.991	-5.06026	1.0993	-4.60315	4.16152e-06	0.000227774
isomir-hsa-mir-133a-1:21825713-21825733	24.6163	-2.84552	1.15733	-2.4587	0.0139442	0.0955962
isomir-hsa-mir-133a-1:21825713-21825734	160.704	-4.64307	1.08669	-4.27268	1.93139e-05	0.000817233
isomir-hsa-mir-133a-1:21825714-21825733	16.4243	-2.61764	1.43062	-1.82972	0.0672914	0.247869
isomir-hsa-mir-133a-1:21825714-21825734	86.2661	-3.53805	1.16507	-3.03676	0.00239137	0.0257481
isomir-hsa-mir-133a-1:21825715-21825734	54.2373	-3.58073	1.21203	-2.95434	0.0031334	0.0321565
isomir-hsa-mir-133a-2:62564970-62564989	26.3381	-3.19886	1.41876	-2.25469	0.0241528	0.132907
isomir-hsa-mir-133a-2:62564970-62564990	41.0788	-3.6822	1.08764	-3.38551	0.00071047	0.0110056
isomir-hsa-mir-133a-2:62564970-62564992	297.005	-5.37565	1.08947	-4.93418	8.04892e-07	7.6194e-05
isomir-hsa-mir-133a-2:62564970-62564993	681.037	-6.30567	1.06998	-5.89327	3.7862e-09	1.03616e-06
isomir-hsa-mir-133a-2:62564971-62564991	13.6955	-3.38127	1.20735	-2.80057	0.0051013	0.0475928
isomir-hsa-mir-133a-2:62564971-62564992	73.0859	-4.54431	1.06022	-4.28621	1.81751e-05	0.00080658
isomir-hsa-mir-133a-2:62564971-62564993	955.592	-5.51074	1.05225	-5.2371	1.63124e-07	1.78566e-05
isomir-hsa-mir-133a-2:62564971-62564994	33.6952	-4.71148	1.41119	-3.33867	0.00084181	0.0122323
isomir-hsa-mir-133a-2:62564971-62564995	57.6198	-5.38064	1.12622	-4.7776	1.77399e-06	0.000138709
isomir-hsa-mir-133a-2:62564972-62564993	32.8333	-3.90784	1.16219	-3.36248	0.000772462	0.011842
isomir-hsa-mir-133b:52148988-52149007	75.3182	-4.37366	1.127	-3.88081	0.000104108	0.00271342
isomir-hsa-mir-133b:52148988-52149008	117.231	-4.38557	1.02805	-4.26592	1.99082e-05	0.000817233
isomir-hsa-mir-133b:52148988-52149010	34.1624	-3.62686	1.13821	-3.18645	0.00144031	0.0174173
isomir-hsa-mir-133b:52148989-52149008	24.1848	-2.39853	1.445	-1.65988	0.0969389	0.315195
isomir-hsa-mir-133b:52148989-52149009	38.3119	-3.03775	1.16557	-2.60623	0.00915455	0.0740481
isomir-hsa-mir-134:101054694-101054713	23.7829	0.195508	0.838369	0.233201	0.815605	0.902442
isomir-hsa-mir-134:101054694-101054714	409.55	0.00818619	0.739348	0.0110722	0.991166	0.996178
isomir-hsa-mir-134:101054694-101054716	807.232	-0.523201	0.63172	-0.828216	0.407548	0.661259
isomir-hsa-mir-135b:205448361-205448384	73.3667	2.17852	0.829784	2.6254	0.00865466	0.0717725
isomir-hsa-mir-135b:205448362-205448384	108.753	2.33962	0.806603	2.90058	0.00372471	0.0361892
isomir-hsa-mir-136:100884716-100884737	46.1565	-2.03523	0.651914	-3.12194	0.00179665	0.0206301
isomir-hsa-mir-136:100884716-100884739	23.044	-2.90799	0.91153	-3.19022	0.00142163	0.0174173
isomir-hsa-mir-136:100884750-100884772	28.4079	-3.2271	0.92411	-3.49212	0.000479208	0.00819646
isomir-hsa-mir-136:100884751-100884772	47.6537	-2.72649	0.804894	-3.3874	0.000705593	0.0110056
isomir-hsa-mir-139:72615067-72615089	17.3916	-1.71361	0.706394	-2.42586	0.0152722	0.100308
isomir-hsa-mir-139:72615068-72615089	51.3997	-1.32299	0.793392	-1.66751	0.0954121	0.310989
isomir-hsa-mir-139:72615102-72615125	60.9857	-2.15416	0.67152	-3.20789	0.00133712	0.0170198
isomir-hsa-mir-139:72615103-72615125	145.595	-2.04518	0.524148	-3.90191	9.54358e-05	0.00252751
isomir-hsa-mir-139:72615104-72615125	14.3466	-1.9613	0.66365	-2.95532	0.0031234	0.0321565
isomir-hsa-mir-140:69933103-69933125	156.99	-0.76429	0.67436	-1.13336	0.257065	0.519791
isomir-hsa-mir-140:69933142-69933163	228.772	-1.24774	0.748261	-1.66752	0.0954108	0.310989
isomir-hsa-mir-140:69933142-69933164	881.408	-0.876962	0.687536	-1.27551	0.202127	0.461603
isomir-hsa-mir-140:69933142-69933165	635.277	-1.59305	0.492312	-3.23585	0.00121283	0.0161908
isomir-hsa-mir-140:69933142-69933166	358.162	-2.15339	0.730015	-2.94979	0.00317991	0.0324312
isomir-hsa-mir-140:69933143-69933162	19.4103	-0.685427	0.851817	-0.804665	0.421013	0.665996
isomir-hsa-mir-140:69933143-69933163	60.1862	-1.11937	0.727234	-1.53921	0.123753	0.353395
isomir-hsa-mir-140:69933143-69933164	560.513	-0.741869	0.602468	-1.23138	0.21818	0.484123
isomir-hsa-mir-140:69933143-69933165	1254.78	-1.59506	0.415924	-3.83497	0.000125578	0.0031723
isomir-hsa-mir-140:69933143-69933166	803.905	-2.59112	0.581464	-4.4562	8.34264e-06	0.000402901
isomir-hsa-mir-140:69933144-69933164	18.0667	-0.470508	0.731352	-0.64334	0.520004	0.733674
isomir-hsa-mir-140:69933144-69933165	70.3811	-1.21329	0.540957	-2.24287	0.0249055	0.134522
isomir-hsa-mir-140:69933144-69933166	49.5745	-1.7531	0.51558	-3.40025	0.000673237	0.0106294
isomir-hsa-mir-140:69933145-69933166	16.4984	-0.18955	0.684872	-0.276766	0.781959	0.896222
isomir-hsa-mir-140:69933146-69933169	17.9147	-1.01419	0.770623	-1.31607	0.188152	0.444026
isomir-hsa-mir-141:6964113-6964133	39.1321	1.49916	0.991202	1.51247	0.130414	0.363566
isomir-hsa-mir-141:6964113-6964135	736.135	0.599315	0.510624	1.17369	0.240518	0.502136
isomir-hsa-mir-141:6964113-6964136	16.9484	2.04768	0.892971	2.29311	0.0218418	0.12367
isomir-hsa-mir-141:6964155-6964173	47.4612	0.38323	0.928715	0.412646	0.679866	0.839258
isomir-hsa-mir-141:6964155-6964174	42.751	-0.454541	1.01431	-0.44813	0.65406	0.822316
isomir-hsa-mir-141:6964155-6964175	23.6198	0.369554	0.856805	0.431316	0.666239	0.83128
isomir-hsa-mir-141:6964155-6964177	473.247	0.956269	0.86434	1.10636	0.268572	0.529974
isomir-hsa-mir-141:6964155-6964178	2334.95	1.01665	0.831303	1.22296	0.221344	0.487763
isomir-hsa-mir-141:6964155-6964179	58.5095	0.258883	0.792267	0.326763	0.743847	0.8743
isomir-hsa-mir-142:58331244-58331267	34.9879	1.33265	1.03146	1.29201	0.196355	0.454987
isomir-hsa-mir-142:58331245-58331266	13.3253	0.226536	0.818208	0.276868	0.781881	0.896222
isomir-hsa-mir-142:58331245-58331268	296.113	0.636624	0.834418	0.762955	0.44549	0.68046
isomir-hsa-mir-142:58331246-58331267	4682.11	0.458599	0.795249	0.576674	0.56416	0.767346
isomir-hsa-mir-142:58331246-58331268	828.525	0.735099	0.749164	0.981225	0.326482	0.588455
isomir-hsa-mir-142:58331247-58331267	484.635	-0.0604066	0.809472	-0.0746246	0.940513	0.971502
isomir-hsa-mir-142:58331247-58331268	64.1641	0.80952	0.813988	0.994511	0.319974	0.584982
isomir-hsa-mir-142:58331250-58331267	34.7209	0.209009	0.823652	0.253759	0.799682	0.900582
isomir-hsa-mir-142:58331283-58331304	171.71	0.191786	0.77627	0.247061	0.804861	0.900582
isomir-hsa-mir-142:58331284-58331304	57.6989	0.519463	0.901642	0.57613	0.564527	0.767346
isomir-hsa-mir-142:58331284-58331306	70.5639	0.457115	0.646381	0.707191	0.479448	0.710537
isomir-hsa-mir-142:58331285-58331304	47.4316	0.350278	0.91515	0.382754	0.701902	0.850086
isomir-hsa-mir-142:58331285-58331306	37.7026	0.126839	0.869073	0.145948	0.883963	0.943123
isomir-hsa-mir-142:58331286-58331304	18.426	0.382214	0.931782	0.410198	0.681661	0.839258
isomir-hsa-mir-142:58331286-58331306	154.281	0.772328	0.890132	0.867656	0.385583	0.641281
isomir-hsa-mir-143:149428976-149428996	16.6063	0.218083	0.859384	0.253766	0.799676	0.900582
isomir-hsa-mir-143:149428977-149428996	303.965	-0.0273671	0.747604	-0.0366064	0.970799	0.987029
isomir-hsa-mir-143:149428977-149428997	175.92	-0.628	0.744222	-0.843833	0.398763	0.65608
isomir-hsa-mir-143:149428977-149428998	1958.83	-0.0742046	0.637464	-0.116406	0.907331	0.95658
isomir-hsa-mir-143:149428977-149428999	207.993	-1.64822	0.64022	-2.57446	0.0100396	0.0770376
isomir-hsa-mir-143:149428977-149429000	25.16	-2.22002	0.652548	-3.40208	0.000668761	0.0106294
isomir-hsa-mir-143:149428978-149428994	142.156	-0.222028	0.846324	-0.262344	0.793056	0.900582
isomir-hsa-mir-143:149428978-149428995	74.5956	0.275702	0.81863	0.336785	0.736279	0.869137
isomir-hsa-mir-143:149428978-149428996	18353.4	0.642995	0.805622	0.798135	0.424792	0.667562
isomir-hsa-mir-143:149428978-149428997	12259.1	0.0816435	0.864731	0.094415	0.92478	0.967334
isomir-hsa-mir-143:149428978-149428999	82501.5	-0.840032	0.739521	-1.13591	0.255993	0.519791
isomir-hsa-mir-143:149428978-149429000	8859.82	-1.0407	0.516573	-2.01462	0.0439442	0.189885
isomir-hsa-mir-143:149428978-149429001	118.441	-1.78106	0.561892	-3.16975	0.0015257	0.018023
isomir-hsa-mir-143:149428979-149428998	22.056	-0.314947	0.868503	-0.362632	0.71688	0.861095
isomir-hsa-mir-143:149428980-149428998	17.9848	0.253123	1.02904	0.245981	0.805697	0.900582
isomir-hsa-mir-143:149428981-149428998	180.511	0.723452	0.749526	0.965213	0.334438	0.595605
isomir-hsa-mir-143:149428981-149428999	34.4847	-0.170658	1.146	-0.148916	0.88162	0.943123
isomir-hsa-mir-143:149428981-149429000	113.464	-0.576813	0.990855	-0.582136	0.560475	0.766275
isomir-hsa-mir-143:149428982-149428998	26.2621	1.19462	0.891059	1.34067	0.180027	0.436841
isomir-hsa-mir-143:149428982-149428999	31.6682	-0.250918	1.16021	-0.21627	0.828778	0.913937
isomir-hsa-mir-143:149428982-149429000	54.8685	-0.395947	1.13022	-0.350326	0.726094	0.864573
isomir-hsa-mir-143:149428983-149429000	54.5502	-0.130495	1.12442	-0.116056	0.907608	0.95658
isomir-hsa-mir-144:28861548-28861568	34.1352	-1.69446	0.93889	-1.80474	0.0711146	0.258341
isomir-hsa-mir-144:28861549-28861568	18.6898	-1.51724	0.887651	-1.70927	0.0874003	0.295291
isomir-hsa-mir-144:28861550-28861568	16.2162	-1.2004	1.01521	-1.18241	0.237042	0.502136
isomir-hsa-mir-144:28861582-28861604	17.5417	-1.85699	1.01167	-1.83557	0.0664215	0.246751
isomir-hsa-mir-144:28861582-28861605	39.3128	-2.18515	1.02574	-2.13031	0.0331459	0.161981
isomir-hsa-mir-144:28861583-28861605	1107.14	-1.87255	0.924912	-2.02457	0.0429112	0.187468
isomir-hsa-mir-145:149430661-149430679	14.3526	1.79575	0.796725	2.25391	0.0242018	0.132907
isomir-hsa-mir-145:149430661-149430680	534.678	2.03131	0.630032	3.22414	0.00126351	0.0164657
isomir-hsa-mir-145:149430661-149430681	351.455	1.67565	0.537625	3.11677	0.00182844	0.0208493
isomir-hsa-mir-145:149430661-149430682	881.818	0.119338	0.458726	0.26015	0.794748	0.900582
isomir-hsa-mir-145:149430661-149430684	1518.24	-0.697464	0.706054	-0.987834	0.323234	0.586464
isomir-hsa-mir-145:149430661-149430685	89.9944	0.281732	0.939576	0.29985	0.764291	0.886321
isomir-hsa-mir-145:149430699-149430721	20.7659	-0.473642	0.713051	-0.664247	0.506532	0.726937
isomir-hsa-mir-145:149430701-149430721	49.7769	-0.93047	0.715589	-1.30029	0.193503	0.451966
isomir-hsa-mir-145:149430701-149430722	26.1467	-0.581368	0.660471	-0.880232	0.378733	0.636785
isomir-hsa-mir-1468:63786054-63786076	11.606	-1.46474	0.816557	-1.7938	0.0728448	0.261731
isomir-hsa-mir-146a:160485372-160485394	520.681	0.475093	0.703753	0.675084	0.499622	0.723274
isomir-hsa-mir-146a:160485372-160485395	66.7867	0.151334	0.76504	0.197812	0.843192	0.92363
isomir-hsa-mir-146b:102436520-102436540	30.0733	1.19431	0.8878	1.34524	0.178547	0.436272
isomir-hsa-mir-146b:102436520-102436541	168.432	0.817019	0.769176	1.0622	0.288145	0.550156
isomir-hsa-mir-146b:102436520-102436543	1055.83	0.638201	0.833879	0.76534	0.444069	0.679554
isomir-hsa-mir-146b:102436520-102436544	1960.76	0.160063	0.854123	0.1874	0.851347	0.927612
isomir-hsa-mir-146b:102436525-102436544	12.9085	1.71616	1.17556	1.45986	0.144329	0.385346
isomir-hsa-mir-146b:102436556-102436578	19.285	0.975557	0.708265	1.37739	0.168392	0.421492
isomir-hsa-mir-146b:102436556-102436579	95.9848	0.63416	0.779152	0.813911	0.415696	0.664134
isomir-hsa-mir-146b:102436557-102436579	479.085	-0.87594	0.68976	-1.26992	0.204113	0.464202
isomir-hsa-mir-148a:25949920-25949944	376.106	-0.750776	0.909119	-0.825828	0.408902	0.662146
isomir-hsa-mir-148a:25949921-25949944	3035.08	-0.394784	0.844653	-0.467392	0.64022	0.812413
isomir-hsa-mir-148a:25949922-25949944	40431.9	-0.611965	0.707051	-0.865518	0.386755	0.642115
isomir-hsa-mir-148a:25949923-25949943	61.9917	-1.72244	1.13373	-1.51927	0.128693	0.360605
isomir-hsa-mir-148a:25949923-25949944	50972.7	-0.996571	0.793884	-1.25531	0.209366	0.472224
isomir-hsa-mir-148a:25949924-25949944	545.817	-0.700591	0.769353	-0.910623	0.362494	0.620024
isomir-hsa-mir-148a:25949925-25949944	66.0092	-0.498161	0.858295	-0.580408	0.56164	0.766275
isomir-hsa-mir-148a:25949926-25949944	12.8802	-0.0546851	0.734045	-0.0744984	0.940614	0.971502
isomir-hsa-mir-148a:25949960-25949982	32.2293	-1.1823	0.637678	-1.85407	0.0637295	0.240378
isomir-hsa-mir-148a:25949961-25949982	12.8538	-1.32132	0.656951	-2.01129	0.0442948	0.189985
isomir-hsa-mir-148a:25949962-25949982	112.384	-0.909011	0.774319	-1.17395	0.240415	0.502136
isomir-hsa-mir-148a:25949962-25949983	26.9214	-0.836915	0.785418	-1.06557	0.28662	0.548519
isomir-hsa-mir-148b:54337278-54337300	233.441	0.388107	0.596955	0.650144	0.515599	0.731119
isomir-hsa-mir-149:240456015-240456035	108.486	0.717252	0.884843	0.810598	0.417597	0.665076
isomir-hsa-mir-149:240456015-240456036	32.3661	-0.456911	0.763699	-0.598287	0.549649	0.755249
isomir-hsa-mir-149:240456015-240456038	53.7963	-0.636534	0.699016	-0.910614	0.362499	0.620024
isomir-hsa-mir-150:49500832-49500854	1720.92	0.587912	0.903903	0.650416	0.515424	0.731119
isomir-hsa-mir-150:49500833-49500854	1385.54	0.432545	0.971758	0.445116	0.656236	0.823493
isomir-hsa-mir-150:49500833-49500856	45.8176	0.78905	1.02251	0.771679	0.440305	0.678755
isomir-hsa-mir-150:49500834-49500854	1551.29	0.525882	0.995642	0.528184	0.597372	0.784708
isomir-hsa-mir-150:49500834-49500856	83.3796	0.663738	0.973943	0.681496	0.495558	0.720094
isomir-hsa-mir-150:49500835-49500854	24.5808	0.0477954	1.04292	0.0458285	0.963447	0.983221
isomir-hsa-mir-150:49500836-49500854	20.8686	0.599933	1.05234	0.570093	0.568615	0.769082
isomir-hsa-mir-151a:140732586-140732608	2148.75	0.545334	0.523216	1.04227	0.297285	0.559612
isomir-hsa-mir-151a:140732587-140732608	5984.27	0.633115	0.617216	1.02576	0.305005	0.569111
isomir-hsa-mir-151a:140732587-140732609	79.0066	0.915222	0.597985	1.53051	0.12589	0.358252
isomir-hsa-mir-151a:140732587-140732610	234.841	0.695402	0.644629	1.07876	0.280693	0.540326
isomir-hsa-mir-151a:140732588-140732608	883.853	0.316417	0.622847	0.508016	0.611442	0.791788
isomir-hsa-mir-151a:140732588-140732609	35.5379	1.11561	0.693848	1.60786	0.107865	0.330907
isomir-hsa-mir-151a:140732588-140732610	314.766	0.59084	0.542731	1.08864	0.276312	0.537768
isomir-hsa-mir-151a:140732589-140732608	346.869	0.203033	0.744291	0.272787	0.785017	0.896789
isomir-hsa-mir-151a:140732589-140732609	26.8077	0.240361	0.631867	0.380398	0.70365	0.850618
isomir-hsa-mir-151a:140732589-140732610	441.125	0.118486	0.493637	0.240026	0.81031	0.901442
isomir-hsa-mir-151a:140732590-140732608	19.8274	0.933941	0.87113	1.0721	0.283674	0.544786
isomir-hsa-mir-151a:140732590-140732610	14.1071	0.330923	0.70969	0.466292	0.641006	0.812413
isomir-hsa-mir-151a:140732621-140732644	15.1579	0.597429	0.873499	0.68395	0.494007	0.718476
isomir-hsa-mir-151a:140732622-140732644	251.403	1.00184	0.556221	1.80116	0.071678	0.259059
isomir-hsa-mir-151a:140732622-140732645	48.4508	2.3313	1.01029	2.30756	0.0210237	0.121982
isomir-hsa-mir-152:48037173-48037195	453.35	0.473621	0.682353	0.6941	0.48762	0.715857
isomir-hsa-mir-152:48037174-48037195	1842.07	0.149338	0.61233	0.243885	0.80732	0.901356
isomir-hsa-mir-152:48037175-48037195	98.5371	0.47674	0.674159	0.707162	0.479466	0.710537
isomir-hsa-mir-153-2:157574389-157574410	24.3826	0.0614407	0.734521	0.0836473	0.933337	0.969961
isomir-hsa-mir-154:101059769-101059791	15.9646	-1.73336	0.914541	-1.89534	0.0580477	0.22533
isomir-hsa-mir-155:25573983-25574002	22.5434	0.0576163	0.873825	0.0659358	0.947429	0.974736
isomir-hsa-mir-155:25573983-25574003	423.123	0.12567	0.857454	0.146562	0.883478	0.943123
isomir-hsa-mir-155:25573983-25574004	934.962	0.642243	0.810736	0.792173	0.42826	0.671704
isomir-hsa-mir-155:25573983-25574005	768.407	0.802506	0.743383	1.07953	0.28035	0.540299
isomir-hsa-mir-155:25573983-25574007	361.798	1.16792	0.899999	1.29769	0.194393	0.4534
isomir-hsa-mir-155:25573983-25574008	54.7466	1.17487	0.897525	1.30901	0.190531	0.44757
isomir-hsa-mir-15a:50049165-50049189	306.512	-0.810374	0.717376	-1.12964	0.258629	0.519791
isomir-hsa-mir-15a:50049166-50049189	242.11	-0.970765	0.594029	-1.6342	0.102216	0.325268
isomir-hsa-mir-15a:50049167-50049189	78.7771	-0.050775	0.556679	-0.0912105	0.927325	0.967552
isomir-hsa-mir-15a:50049168-50049189	108.823	-0.105377	0.548886	-0.191982	0.847756	0.926774
isomir-hsa-mir-15a:50049169-50049189	24.5836	0.287231	0.669757	0.428859	0.668026	0.83262
isomir-hsa-mir-15b:160404607-160404625	15.2409	-0.141705	0.766756	-0.184811	0.853377	0.928365
isomir-hsa-mir-15b:160404607-160404626	34.4733	-0.144181	0.575165	-0.250677	0.802064	0.900582
isomir-hsa-mir-15b:160404607-160404627	81.0081	0.530175	0.651525	0.813744	0.415791	0.664134
isomir-hsa-mir-15b:160404607-160404629	819.769	0.713094	0.540394	1.31958	0.186975	0.44366
isomir-hsa-mir-15b:160404645-160404664	21.5479	0.064142	0.809094	0.0792764	0.936813	0.97145
isomir-hsa-mir-15b:160404645-160404667	53.3499	0.998043	0.607021	1.64417	0.100142	0.321158
isomir-hsa-mir-16-1:50048985-50049007	17.5317	-0.0668172	0.699197	-0.0955628	0.923868	0.967334
isomir-hsa-mir-16-1:50049026-50049049	55.878	0.384293	0.614097	0.625786	0.531455	0.742202
isomir-hsa-mir-16-1:50049027-50049044	12.2455	0.530985	0.82678	0.642233	0.520722	0.733674
isomir-hsa-mir-16-1:50049027-50049049	1023.06	0.390891	0.594566	0.657439	0.510899	0.72884
isomir-hsa-mir-16-1:50049028-50049049	45.0175	0.412071	0.672283	0.612942	0.539914	0.749086
isomir-hsa-mir-16-1:50049029-50049049	160.417	0.155697	0.719832	0.216296	0.828757	0.913937
isomir-hsa-mir-16-1:50049030-50049049	19.9203	-0.121819	0.807914	-0.150783	0.880147	0.943123
isomir-hsa-mir-16-2:160404754-160404773	19.1904	0.0306866	0.810148	0.0378777	0.969785	0.986609
isomir-hsa-mir-16-2:160404754-160404774	158.275	0.171274	0.725768	0.23599	0.813441	0.901938
isomir-hsa-mir-16-2:160404754-160404776	1049.09	0.357015	0.589027	0.606109	0.544442	0.751276
isomir-hsa-mir-16-2:160404754-160404777	50.4446	0.471643	0.655767	0.719224	0.472003	0.704578
isomir-hsa-mir-16-2:160404759-160404776	11.4738	0.368804	0.866072	0.425835	0.670228	0.833913
isomir-hsa-mir-16-2:160404796-160404818	19.7668	0.819595	0.677279	1.21013	0.22623	0.493367
isomir-hsa-mir-17:91350618-91350638	18.8237	0.322189	0.818094	0.393828	0.693708	0.845255
isomir-hsa-mir-17:91350618-91350639	120.107	0.74752	0.718637	1.04019	0.298251	0.559689
isomir-hsa-mir-17:91350618-91350641	2291.4	0.560318	0.760103	0.73716	0.461025	0.693862
isomir-hsa-mir-17:91350618-91350642	45.035	0.997918	0.955037	1.0449	0.296069	0.559612
isomir-hsa-mir-17:91350655-91350677	1705.27	-0.595939	0.64732	-0.920625	0.357246	0.615324
isomir-hsa-mir-17:91350655-91350678	44.6221	-0.0413696	0.744506	-0.0555666	0.955687	0.978938
isomir-hsa-mir-17:91350656-91350677	225.172	0.394682	0.759751	0.519489	0.60342	0.789494
isomir-hsa-mir-17:91350656-91350678	16.7457	0.809745	0.888224	0.911645	0.361956	0.620024
isomir-hsa-mir-181a-1:198859069-198859091	622.373	0.452201	0.7223	0.626057	0.531278	0.742202
isomir-hsa-mir-181a-1:198859070-198859091	204.636	0.801931	0.696522	1.15134	0.249594	0.511651
isomir-hsa-mir-181a-1:198859071-198859091	84.6935	1.49908	0.716896	2.09107	0.0365214	0.170998
isomir-hsa-mir-181a-1:198859072-198859091	62.5663	0.820148	0.692177	1.18488	0.236064	0.502095
isomir-hsa-mir-181a-1:198859106-198859131	13.0804	1.25222	1.08363	1.15558	0.247854	0.509357
isomir-hsa-mir-181a-1:198859107-198859131	53.9969	1.26268	0.872269	1.44758	0.147735	0.389374
isomir-hsa-mir-181a-1:198859108-198859131	1099.25	0.686469	0.745011	0.921421	0.356831	0.615324
isomir-hsa-mir-181a-1:198859109-198859130	17.5329	1.16117	0.80099	1.44967	0.147151	0.388461
isomir-hsa-mir-181a-1:198859109-198859131	2104.66	0.749543	0.691078	1.0846	0.278099	0.537856
isomir-hsa-mir-181a-1:198859110-198859131	195.818	0.371896	0.728516	0.510484	0.609712	0.790172
isomir-hsa-mir-181a-1:198859111-198859131	56.5313	0.399337	0.862419	0.463043	0.643334	0.813832
isomir-hsa-mir-181a-1:198859112-198859131	11.7677	-0.375955	0.912504	-0.412004	0.680336	0.839258
isomir-hsa-mir-181a-1:198859113-198859131	8.97483	-0.272788	0.770122	-0.354214	0.723178	0.862979
isomir-hsa-mir-181a-2:124692480-124692498	10.4734	0.198437	0.718542	0.276166	0.78242	0.896222
isomir-hsa-mir-181a-2:124692480-124692499	14.0012	-0.782592	0.841641	-0.929841	0.352453	0.60983
isomir-hsa-mir-181a-2:124692480-124692500	60.3013	0.555181	0.827184	0.67117	0.502112	0.72521
isomir-hsa-mir-181a-2:124692480-124692501	201.217	0.297872	0.724801	0.41097	0.681094	0.839258
isomir-hsa-mir-181a-2:124692480-124692503	1104.29	0.677149	0.743456	0.910812	0.362394	0.620024
isomir-hsa-mir-181a-2:124692480-124692504	54.5101	1.33264	0.874796	1.52337	0.127666	0.359625
isomir-hsa-mir-181a-2:124692480-124692505	14.4207	1.45578	1.10784	1.31407	0.188821	0.444827
isomir-hsa-mir-181a-2:124692481-124692502	17.3013	0.739596	0.715745	1.03332	0.301453	0.563764
isomir-hsa-mir-181a-2:124692517-124692537	17.3924	0.488454	0.784769	0.622417	0.533667	0.744505
isomir-hsa-mir-181a-2:124692517-124692538	32.5796	1.20141	0.667274	1.80048	0.0717855	0.259059
isomir-hsa-mir-181a-2:124692517-124692539	35.3423	0.259003	0.756388	0.34242	0.732035	0.865995
isomir-hsa-mir-181a-2:124692518-124692537	183.465	0.748406	0.662025	1.13048	0.258274	0.519791
isomir-hsa-mir-181a-2:124692518-124692538	578.784	1.60255	0.66891	2.39576	0.0165857	0.105968
isomir-hsa-mir-181a-2:124692518-124692540	2422.52	0.402585	0.738579	0.54508	0.585698	0.777973
isomir-hsa-mir-181a-2:124692518-124692541	22.5854	0.336703	1.01757	0.33089	0.740727	0.872507
isomir-hsa-mir-181b-1:198858887-198858908	15.2784	1.64688	0.99925	1.64812	0.0993288	0.320597
isomir-hsa-mir-181b-1:198858888-198858908	24.7055	1.83696	0.821941	2.2349	0.0254239	0.135539
isomir-hsa-mir-181b-1:198858889-198858908	20.4443	1.74381	0.888515	1.96261	0.0496913	0.204494
isomir-hsa-mir-181b-1:198858924-198858948	87.948	1.28083	0.949992	1.34825	0.177577	0.435374
isomir-hsa-mir-181b-1:198858925-198858948	183.717	1.14095	0.784761	1.45388	0.14598	0.387863
isomir-hsa-mir-181b-1:198858926-198858947	14.0084	1.54311	0.798225	1.93318	0.053214	0.213116
isomir-hsa-mir-181b-1:198858926-198858948	261.405	1.17078	0.7855	1.49049	0.136094	0.372445
isomir-hsa-mir-181b-1:198858927-198858947	13.6858	1.48637	0.854506	1.73945	0.0819562	0.282122
isomir-hsa-mir-181b-1:198858927-198858948	201.905	0.40152	0.658976	0.609309	0.54232	0.750821
isomir-hsa-mir-181b-1:198858928-198858948	29.5441	0.714756	0.680213	1.05078	0.293359	0.556873
isomir-hsa-mir-181b-1:198858930-198858948	6.22812	0.164546	0.902247	0.182374	0.855289	0.929441
isomir-hsa-mir-181b-2:124693725-124693743	6.41139	0.140913	0.935873	0.150568	0.880316	0.943123
isomir-hsa-mir-181b-2:124693725-124693744	4.16596	0.856199	0.987117	0.867373	0.385738	0.641281
isomir-hsa-mir-181b-2:124693725-124693745	30.3068	0.641599	0.681208	0.941854	0.346267	0.606136
isomir-hsa-mir-181b-2:124693725-124693746	199.513	0.445247	0.655264	0.679492	0.496826	0.720661
isomir-hsa-mir-181b-2:124693725-124693748	181.493	1.21838	0.822196	1.48187	0.138376	0.376181
isomir-hsa-mir-181b-2:124693725-124693749	95.2696	1.70059	0.950429	1.78928	0.0735693	0.263183
isomir-hsa-mir-181b-2:124693725-124693750	11.1024	0.207899	1.02405	0.203016	0.839123	0.921298
isomir-hsa-mir-181b-2:124693726-124693746	11.8053	1.49995	0.88867	1.68786	0.0914386	0.303931
isomir-hsa-mir-181b-2:124693726-124693747	13.8076	0.889619	0.740468	1.20143	0.229585	0.49561
isomir-hsa-mir-181c:13874725-13874747	67.2673	-0.329185	0.650853	-0.505774	0.613015	0.792054
isomir-hsa-mir-181c:13874725-13874748	14.7613	0.420065	0.819401	0.512649	0.608197	0.790079
isomir-hsa-mir-181c:13874764-13874784	12.8122	0.219006	0.905999	0.241729	0.80899	0.901442
isomir-hsa-mir-181c:13874764-13874785	73.0693	0.666494	0.676118	0.985766	0.324248	0.587126
isomir-hsa-mir-181c:13874764-13874786	86.6077	0.436093	0.671827	0.649115	0.516264	0.731119
isomir-hsa-mir-181d:13874910-13874931	18.5586	1.21242	0.899401	1.34803	0.177649	0.435374
isomir-hsa-mir-181d:13874910-13874933	16.2584	0.578854	0.791512	0.731327	0.464579	0.697294
isomir-hsa-mir-182:129770444-129770471	95.457	1.02541	0.862148	1.18936	0.234297	0.500281
isomir-hsa-mir-182:129770445-129770471	1815.99	0.816552	0.933568	0.874658	0.38176	0.638708
isomir-hsa-mir-182:129770446-129770466	16.3586	0.966479	0.955398	1.0116	0.31173	0.57689
isomir-hsa-mir-182:129770446-129770471	4316.45	1.3165	0.950042	1.38572	0.165831	0.418483
isomir-hsa-mir-182:129770447-129770465	17.0691	1.62674	1.01955	1.59555	0.110589	0.334865
isomir-hsa-mir-182:129770447-129770466	176.811	0.940517	1.0476	0.89778	0.369303	0.626467
isomir-hsa-mir-182:129770447-129770471	16736	1.22778	0.857466	1.43187	0.15218	0.396006
isomir-hsa-mir-182:129770448-129770471	8020.04	1.44071	0.891666	1.61575	0.106149	0.32886
isomir-hsa-mir-182:129770449-129770466	11.9099	1.61105	0.993525	1.62155	0.1049	0.326844
isomir-hsa-mir-182:129770449-129770470	11.2395	0.275228	0.719371	0.382596	0.70202	0.850086
isomir-hsa-mir-182:129770449-129770471	20504.2	0.73279	0.714197	1.02603	0.304876	0.569111
isomir-hsa-mir-182:129770450-129770471	5380.42	1.15593	0.788727	1.46557	0.142766	0.383043
isomir-hsa-mir-182:129770451-129770471	3121.9	0.673973	0.639091	1.05458	0.291617	0.555494
isomir-hsa-mir-182:129770452-129770471	450.198	1.0705	0.785094	1.36353	0.172716	0.429046
isomir-hsa-mir-182:129770453-129770471	59.5872	1.10499	0.747378	1.47849	0.139278	0.378006
isomir-hsa-mir-183:129774965-129774988	1477.52	1.76315	0.902584	1.95345	0.0507667	0.207384
isomir-hsa-mir-183:129774965-129774989	672.526	1.28555	0.894221	1.43762	0.150541	0.392987
isomir-hsa-mir-183:129774966-129774987	30.7303	1.93312	1.00926	1.91538	0.0554441	0.219148
isomir-hsa-mir-183:129774966-129774988	8880.98	2.21592	0.911101	2.43213	0.0150101	0.0989825
isomir-hsa-mir-183:129774966-129774989	8875.99	1.85157	0.881362	2.1008	0.0356581	0.169222
isomir-hsa-mir-183:129774967-129774984	18.771	1.54211	0.957963	1.60978	0.107446	0.330907
isomir-hsa-mir-183:129774967-129774987	11.6343	1.76471	0.952956	1.85183	0.0640506	0.240666
isomir-hsa-mir-183:129774967-129774989	7898.08	1.44204	0.769482	1.87404	0.0609249	0.232648
isomir-hsa-mir-183:129774967-129774991	12.7285	2.01304	1.1016	1.82737	0.0676441	0.248482
isomir-hsa-mir-183:129774968-129774988	359.466	1.77825	0.851019	2.08956	0.0366574	0.170998
isomir-hsa-mir-183:129774968-129774989	1797.57	1.53747	0.809337	1.89966	0.0574775	0.22471
isomir-hsa-mir-183:129774968-129774991	26.3204	1.96093	1.01105	1.93949	0.0524412	0.211804
isomir-hsa-mir-183:129774969-129774988	217.989	1.69924	0.713243	2.38241	0.0171996	0.108622
isomir-hsa-mir-183:129774969-129774989	1550.9	1.14853	0.626654	1.83279	0.0668337	0.247164
isomir-hsa-mir-183:129774969-129774991	44.1089	1.62633	0.816808	1.99108	0.0464722	0.196742
isomir-hsa-mir-183:129774970-129774988	37.7937	1.87386	0.85549	2.1904	0.0284955	0.148195
isomir-hsa-mir-183:129774970-129774989	268.197	1.3686	0.658049	2.07978	0.0375458	0.173755
isomir-hsa-mir-183:129774970-129774991	11.2406	1.29101	0.849103	1.52044	0.1284	0.360398
isomir-hsa-mir-183:129774971-129774989	17.0821	2.46535	0.886518	2.78093	0.00542028	0.049445
isomir-hsa-mir-184:79209840-79209862	14.7098	-0.407635	1.11444	-0.365777	0.714531	0.860112
isomir-hsa-mir-185:20033153-20033175	363.493	-0.102895	0.54578	-0.188529	0.850462	0.927263
isomir-hsa-mir-185:20033188-20033208	22.2125	0.872665	0.777134	1.12293	0.261468	0.522937
isomir-hsa-mir-186:71067679-71067703	40.6565	0.0536647	0.897465	0.0597959	0.952318	0.977592
isomir-hsa-mir-186:71067680-71067703	292.054	0.206486	0.867864	0.237925	0.81194	0.901938
isomir-hsa-mir-186:71067681-71067703	522.824	0.411054	0.701433	0.58602	0.557862	0.764616
isomir-hsa-mir-186:71067682-71067703	153.37	0.502927	0.726945	0.691836	0.48904	0.716297
isomir-hsa-mir-186:71067683-71067703	67.9916	0.25586	0.674758	0.379187	0.704549	0.850639
isomir-hsa-mir-187:35904834-35904857	11.3796	0.834787	1.0014	0.833618	0.404497	0.659566
isomir-hsa-mir-187:35904835-35904857	110.458	3.04328	1.06188	2.86593	0.00415787	0.0396931
isomir-hsa-mir-187:35904836-35904857	28.9611	3.01796	1.03914	2.90428	0.00368094	0.0361548
isomir-hsa-mir-18a:91350756-91350777	13.0996	1.14992	0.865612	1.32845	0.18403	0.44208
isomir-hsa-mir-18a:91350756-91350779	55.401	1.08224	0.781125	1.3855	0.165901	0.418483
isomir-hsa-mir-191:49020671-49020695	67.5908	0.519642	0.842198	0.617007	0.53723	0.748166
isomir-hsa-mir-191:49020672-49020695	565.834	0.827993	0.744718	1.11182	0.266215	0.527292
isomir-hsa-mir-191:49020673-49020695	571.16	0.542007	0.675321	0.802592	0.422211	0.666606
isomir-hsa-mir-191:49020674-49020695	120.538	0.433152	0.630395	0.687112	0.492012	0.717614
isomir-hsa-mir-191:49020675-49020695	103.182	0.351103	0.767836	0.457263	0.647482	0.81782
isomir-hsa-mir-191:49020677-49020695	11.3985	0.486233	0.725237	0.670448	0.502573	0.72521
isomir-hsa-mir-192:64891200-64891223	20.5295	-0.819393	0.890497	-0.920152	0.357493	0.615324
isomir-hsa-mir-192:64891201-64891223	446.372	0.433689	0.748482	0.579425	0.562303	0.766275
isomir-hsa-mir-192:64891201-64891224	11.5718	-0.257774	0.856995	-0.300788	0.763576	0.886321
isomir-hsa-mir-192:64891202-64891224	92.884	0.412898	0.769104	0.536857	0.591367	0.782453
isomir-hsa-mir-192:64891203-64891224	416.095	0.11633	0.738041	0.15762	0.874757	0.943123
isomir-hsa-mir-192:64891204-64891224	116.056	0.233684	0.80543	0.290135	0.771713	0.892331
isomir-hsa-mir-192:64891205-64891224	43.9528	0.393691	0.842047	0.46754	0.640114	0.812413
isomir-hsa-mir-193a:31560016-31560034	16.3188	0.0233629	0.934101	0.0250111	0.980046	0.991519
isomir-hsa-mir-193a:31560016-31560035	101.3	-0.0146057	0.76995	-0.0189696	0.984865	0.993309
isomir-hsa-mir-193a:31560016-31560036	27.063	0.196781	0.693026	0.283944	0.776453	0.894428
isomir-hsa-mir-193a:31560016-31560038	968.511	0.358645	0.554221	0.647116	0.517557	0.73198
isomir-hsa-mir-193a:31560050-31560072	26.4569	0.486273	0.792866	0.61331	0.539671	0.749086
isomir-hsa-mir-193b:14303980-14304002	37.4256	0.905872	0.749414	1.20877	0.226749	0.493367
isomir-hsa-mir-193b:14304017-14304037	32.1732	2.19225	0.681847	3.21517	0.00130369	0.0167239
isomir-hsa-mir-193b:14304017-14304039	739.143	1.84918	0.798404	2.31609	0.0205532	0.12053
isomir-hsa-mir-193b:14304017-14304040	30.6113	1.44024	0.939502	1.53298	0.12528	0.357135
isomir-hsa-mir-194-1:220118206-220118228	179.253	-0.544037	0.705888	-0.770713	0.440877	0.678755
isomir-hsa-mir-194-1:220118207-220118228	65.0964	-0.453224	0.68835	-0.658421	0.510268	0.728668
isomir-hsa-mir-194-2:64891403-64891426	26.0605	-0.27254	0.867406	-0.314201	0.753368	0.880449
isomir-hsa-mir-194-2:64891404-64891426	180.568	-0.449167	0.697528	-0.643941	0.519614	0.733674
isomir-hsa-mir-194-2:64891405-64891426	68.9597	-0.553219	0.673349	-0.821594	0.411308	0.662775
isomir-hsa-mir-195:7017666-7017688	42.5249	-0.832663	0.544953	-1.52795	0.126524	0.358998
isomir-hsa-mir-195:7017667-7017688	17.4609	-0.830188	0.686953	-1.20851	0.226852	0.493367
isomir-hsa-mir-195:7017668-7017688	54.9052	-1.23332	0.764636	-1.61296	0.106754	0.330113
isomir-hsa-mir-196a-1:48632532-48632554	48.9911	4.54688	0.999434	4.54945	5.3786e-06	0.000284892
isomir-hsa-mir-196a-1:48632533-48632554	121.797	4.9773	0.857493	5.80447	6.45682e-09	1.32526e-06
isomir-hsa-mir-196a-2:53991762-53991784	45.9157	5.83635	1.05919	5.5102	3.58435e-08	5.35046e-06
isomir-hsa-mir-196a-2:53991762-53991785	14.6117	3.44934	1.11945	3.08129	0.00206108	0.0230224
isomir-hsa-mir-196b:27169527-27169550	11.967	3.64212	1.11811	3.2574	0.00112439	0.0157799
isomir-hsa-mir-196b:27169528-27169550	148.29	4.99388	0.934845	5.34193	9.19609e-08	1.16154e-05
isomir-hsa-mir-196b:27169529-27169550	422.698	4.36147	0.844467	5.16476	2.40752e-07	2.47071e-05
isomir-hsa-mir-196b:27169530-27169550	20.5482	2.24412	0.865788	2.592	0.0095419	0.0755439
isomir-hsa-mir-197:109598940-109598962	1153.19	0.801693	0.678883	1.1809	0.237642	0.502136
isomir-hsa-mir-197:109598940-109598963	22.1717	0.822374	0.789352	1.04183	0.297489	0.559612
isomir-hsa-mir-1976:26554574-26554596	22.6081	1.17512	0.557107	2.10932	0.0349167	0.166861
isomir-hsa-mir-199a-1:10817428-10817451	29.106	-1.81804	0.780429	-2.32953	0.0198307	0.117553
isomir-hsa-mir-199a-1:10817429-10817451	359.596	-0.78401	0.648212	-1.2095	0.226472	0.493367
isomir-hsa-mir-199a-1:10817429-10817452	32.157	-0.766595	0.782439	-0.979751	0.327209	0.588469
isomir-hsa-mir-199a-1:10817430-10817450	191.32	0.242257	0.553708	0.437517	0.661737	0.82818
isomir-hsa-mir-199a-1:10817430-10817451	1330.18	-0.389714	0.536666	-0.726176	0.467731	0.700743
isomir-hsa-mir-199a-1:10817430-10817452	452.387	-0.557867	0.593136	-0.940538	0.346941	0.606136
isomir-hsa-mir-199a-1:10817431-10817450	112.327	0.354548	0.590902	0.600011	0.548499	0.754301
isomir-hsa-mir-199a-1:10817431-10817451	586.383	-0.145994	0.592244	-0.246509	0.805288	0.900582
isomir-hsa-mir-199a-1:10817431-10817452	397.821	-0.218646	0.621108	-0.352026	0.724818	0.864308
isomir-hsa-mir-199a-1:10817432-10817451	52.7168	-0.718628	0.782311	-0.918596	0.358307	0.616063
isomir-hsa-mir-199a-1:10817432-10817452	124.948	-0.174104	0.696505	-0.249968	0.802612	0.900582
isomir-hsa-mir-199a-1:10817469-10817492	878.333	-0.948534	0.771773	-1.22903	0.21906	0.484239
isomir-hsa-mir-199a-1:10817470-10817492	470.429	-0.62554	0.561966	-1.11313	0.265653	0.527292
isomir-hsa-mir-199a-1:10817471-10817492	97.2844	-0.716307	0.5921	-1.20977	0.226366	0.493367
isomir-hsa-mir-199a-1:10817472-10817492	64.9527	-0.2085	0.681068	-0.306137	0.7595	0.884468
isomir-hsa-mir-199a-2:172144552-172144576	31.4011	-1.3303	0.849821	-1.56538	0.117493	0.341458
isomir-hsa-mir-199a-2:172144553-172144576	61.5432	-1.57413	0.700779	-2.24627	0.024687	0.134045
isomir-hsa-mir-199a-2:172144553-172144577	11.6569	-0.966046	0.99886	-0.967149	0.33347	0.594525
isomir-hsa-mir-199a-2:172144554-172144576	725.159	-0.738128	0.630718	-1.1703	0.241881	0.502136
isomir-hsa-mir-199a-2:172144554-172144577	68.9928	-0.598724	0.738094	-0.811176	0.417265	0.665076
isomir-hsa-mir-199a-2:172144555-172144575	377.604	0.242045	0.533078	0.454052	0.649792	0.820106
isomir-hsa-mir-199a-2:172144555-172144576	2665.32	-0.4162	0.52682	-0.790023	0.429515	0.672961
isomir-hsa-mir-199a-2:172144555-172144577	909.259	-0.589573	0.615694	-0.957575	0.338277	0.599192
isomir-hsa-mir-199a-2:172144556-172144575	216.249	0.324469	0.608795	0.532969	0.594055	0.78455
isomir-hsa-mir-199a-2:172144556-172144576	1164.13	-0.143404	0.579606	-0.247416	0.804586	0.900582
isomir-hsa-mir-199a-2:172144556-172144577	798.416	-0.225368	0.630234	-0.357594	0.720647	0.862122
isomir-hsa-mir-199a-2:172144557-172144576	111.702	-0.824544	0.729837	-1.12977	0.258575	0.519791
isomir-hsa-mir-199a-2:172144557-172144577	250.277	-0.177194	0.727194	-0.243669	0.807487	0.901356
isomir-hsa-mir-199a-2:172144558-172144576	15.9722	-0.382549	0.845959	-0.452208	0.651119	0.82052
isomir-hsa-mir-199a-2:172144592-172144615	869.346	-1.01235	0.772797	-1.30998	0.190202	0.447439
isomir-hsa-mir-199a-2:172144593-172144615	454.708	-0.69926	0.56218	-1.24383	0.21356	0.477097
isomir-hsa-mir-199a-2:172144594-172144615	103.695	-0.69396	0.590187	-1.17583	0.239663	0.502136
isomir-hsa-mir-199a-2:172144595-172144615	60.7397	-0.304998	0.648278	-0.470475	0.638016	0.81211
isomir-hsa-mir-199b:128244744-128244767	90.6492	-1.66204	0.712191	-2.33371	0.0196112	0.11697
isomir-hsa-mir-199b:128244744-128244768	17.69	-0.988634	0.838323	-1.1793	0.238279	0.502136
isomir-hsa-mir-199b:128244745-128244767	1084.76	-0.753896	0.634437	-1.18829	0.234719	0.500531
isomir-hsa-mir-199b:128244745-128244768	101.15	-0.655729	0.740665	-0.885324	0.375982	0.634678
isomir-hsa-mir-199b:128244746-128244764	11.8025	0.905381	1.03482	0.874913	0.381621	0.638708
isomir-hsa-mir-199b:128244746-128244766	568.924	0.241735	0.534405	0.452344	0.651022	0.82052
isomir-hsa-mir-199b:128244746-128244767	3995.5	-0.407506	0.529706	-0.769305	0.441712	0.678755
isomir-hsa-mir-199b:128244746-128244768	1361.65	-0.57935	0.607407	-0.953808	0.340181	0.600368
isomir-hsa-mir-199b:128244747-128244766	328.576	0.333877	0.59725	0.559023	0.576146	0.772672
isomir-hsa-mir-199b:128244747-128244767	1750.52	-0.144452	0.582777	-0.247868	0.804236	0.900582
isomir-hsa-mir-199b:128244747-128244768	1196.24	-0.223417	0.625833	-0.356992	0.721098	0.862122
isomir-hsa-mir-199b:128244748-128244767	164.419	-0.793068	0.736633	-1.07661	0.281653	0.54154
isomir-hsa-mir-199b:128244748-128244768	375.225	-0.176873	0.713609	-0.247858	0.804245	0.900582
isomir-hsa-mir-199b:128244749-128244767	23.6516	-0.252057	0.869231	-0.289977	0.771834	0.892331
isomir-hsa-mir-199b:128244749-128244768	16.9166	0.00667467	0.793339	0.00841339	0.993287	0.996912
isomir-hsa-mir-199b:128244783-128244806	473.76	-1.80191	0.769213	-2.34254	0.0191529	0.116048
isomir-hsa-mir-199b:128244784-128244806	263.418	-0.905742	0.513859	-1.76263	0.0779633	0.274124
isomir-hsa-mir-199b:128244785-128244806	69.0969	-1.34283	0.537314	-2.49914	0.0124494	0.0890488
isomir-hsa-mir-199b:128244786-128244806	53.3548	-0.912356	0.678086	-1.34549	0.178468	0.436272
isomir-hsa-mir-19a:91350939-91350962	79.6068	-0.31456	0.809628	-0.388524	0.697629	0.847601
isomir-hsa-mir-19b-1:91351245-91351268	171.73	-0.559886	0.755569	-0.741013	0.458685	0.69355
isomir-hsa-mir-19b-2:134169683-134169706	165.085	-0.481848	0.755091	-0.638132	0.523387	0.734708
isomir-hsa-mir-19b-2:134169684-134169706	94.3144	-0.62719	0.667427	-0.939712	0.347365	0.606136
isomir-hsa-mir-200a:1167878-1167898	49.0118	1.19157	0.722115	1.65011	0.0989195	0.320367
isomir-hsa-mir-200a:1167878-1167900	1645.63	0.867471	0.502006	1.72801	0.0839866	0.287304
isomir-hsa-mir-200a:1167878-1167901	18.8142	1.07543	0.79114	1.35934	0.174037	0.430115
isomir-hsa-mir-200a:1167879-1167900	64.0854	0.621192	0.634174	0.979529	0.327319	0.588469
isomir-hsa-mir-200a:1167879-1167901	13.0331	1.25458	0.741573	1.69178	0.0906873	0.303369
isomir-hsa-mir-200a:1167916-1167938	94.1779	0.345964	0.620891	0.557206	0.577386	0.772672
isomir-hsa-mir-200a:1167916-1167939	439.75	0.968028	0.709262	1.36484	0.172304	0.428671
isomir-hsa-mir-200b:1167124-1167146	42.6359	0.816707	0.61873	1.31997	0.186844	0.44366
isomir-hsa-mir-200b:1167160-1167178	29.3892	-0.593109	0.914239	-0.648746	0.516503	0.731119
isomir-hsa-mir-200b:1167160-1167182	843.289	-0.424891	0.574297	-0.739846	0.459393	0.69355
isomir-hsa-mir-200b:1167160-1167183	855.515	0.628563	0.716625	0.877116	0.380423	0.638707
isomir-hsa-mir-200c:6963703-6963725	315.178	0.961171	0.871079	1.10343	0.269843	0.529974
isomir-hsa-mir-200c:6963741-6963763	44.4905	1.50759	1.00635	1.49808	0.134112	0.370667
isomir-hsa-mir-200c:6963741-6963764	59.4372	1.26747	0.938258	1.35087	0.176736	0.434432
isomir-hsa-mir-200c:6963741-6963765	53.7441	1.85589	0.895417	2.07265	0.0382048	0.174299
isomir-hsa-mir-200c:6963742-6963760	300.738	0.689961	0.967227	0.71334	0.475636	0.708706
isomir-hsa-mir-200c:6963742-6963762	33.9528	0.667695	0.848323	0.787077	0.431237	0.674233
isomir-hsa-mir-200c:6963742-6963763	1261.81	0.0948756	0.608787	0.155844	0.876156	0.943123
isomir-hsa-mir-200c:6963742-6963765	29541.5	0.987896	0.692596	1.42637	0.153763	0.39886
isomir-hsa-mir-200c:6963742-6963766	39.6996	1.4062	0.807522	1.74138	0.0816169	0.281544
isomir-hsa-mir-200c:6963743-6963765	12.9679	0.66733	0.905023	0.737363	0.460902	0.693862
isomir-hsa-mir-200c:6963744-6963765	14.1583	1.86154	0.890488	2.09047	0.0365753	0.170998
isomir-hsa-mir-200c:6963745-6963765	21.686	1.28742	0.799071	1.61114	0.107148	0.330709
isomir-hsa-mir-203a:104117431-104117453	12.1151	-1.28018	0.914085	-1.4005	0.161363	0.410787
isomir-hsa-mir-203a:104117467-104117491	99.1487	-1.06628	0.984384	-1.0832	0.27872	0.538421
isomir-hsa-mir-203a:104117468-104117489	36.9363	-1.43538	0.874967	-1.6405	0.100901	0.322963
isomir-hsa-mir-203a:104117468-104117490	16.9031	-1.51234	0.83636	-1.80824	0.0705696	0.256963
isomir-hsa-mir-203a:104117468-104117491	1095.59	-1.24501	0.927078	-1.34294	0.179291	0.436788
isomir-hsa-mir-203a:104117468-104117492	69.576	-1.53544	0.942532	-1.62906	0.1033	0.325307
isomir-hsa-mir-203a:104117469-104117488	27.8607	-0.309096	0.890573	-0.347075	0.728535	0.865715
isomir-hsa-mir-203a:104117469-104117489	1364.23	-1.69548	0.875695	-1.93616	0.0528484	0.212169
isomir-hsa-mir-203a:104117469-104117491	176791	-1.43955	0.86045	-1.67302	0.0943236	0.309759
isomir-hsa-mir-203a:104117469-104117492	12729.7	-0.874007	0.853149	-1.02445	0.305623	0.569618
isomir-hsa-mir-203a:104117470-104117488	11.2475	-1.30473	1.08624	-1.20115	0.229695	0.49561
isomir-hsa-mir-203a:104117470-104117489	911.142	-2.33622	0.928001	-2.51748	0.0118198	0.0858769
isomir-hsa-mir-203a:104117470-104117490	273.542	-2.31213	0.941815	-2.45498	0.0140893	0.0959945
isomir-hsa-mir-203a:104117470-104117491	136279	-2.06957	0.878011	-2.35711	0.0184176	0.113265
isomir-hsa-mir-203a:104117470-104117492	12310.8	-1.34348	0.89875	-1.49483	0.13496	0.371195
isomir-hsa-mir-203a:104117471-104117491	35.6698	-2.01888	0.929931	-2.171	0.0299309	0.152271
isomir-hsa-mir-203a:104117471-104117492	13.023	-2.28331	0.834906	-2.73481	0.0062416	0.0556995
isomir-hsa-mir-203a:104117472-104117491	15.5623	-1.51148	0.95186	-1.58793	0.112303	0.335535
isomir-hsa-mir-203a:104117473-104117491	24.8013	-1.48723	0.929179	-1.60059	0.109468	0.333393
isomir-hsa-mir-203a:104117474-104117491	16.6258	-0.443917	1.04881	-0.423257	0.672108	0.835304
isomir-hsa-mir-203b:104117428-104117451	54.0511	0.0449498	0.835731	0.053785	0.957106	0.979781
isomir-hsa-mir-203b:104117429-104117451	314.184	0.496077	0.852773	0.581722	0.560754	0.766275
isomir-hsa-mir-203b:104117430-104117451	13.8425	0.731034	0.814087	0.89798	0.369196	0.626467
isomir-hsa-mir-205:209432166-209432182	23.0798	2.28528	1.06587	2.14405	0.0320289	0.158408
isomir-hsa-mir-205:209432166-209432183	125.95	1.199	0.925327	1.29576	0.19506	0.453666
isomir-hsa-mir-205:209432166-209432184	67.7968	2.29333	0.896539	2.55798	0.0105283	0.0789384
isomir-hsa-mir-205:209432166-209432185	364.552	1.7671	0.764424	2.31168	0.0207954	0.121085
isomir-hsa-mir-205:209432166-209432186	728.767	1.60165	0.685883	2.33516	0.0195349	0.11697
isomir-hsa-mir-205:209432166-209432188	29442.7	0.981318	0.738532	1.32874	0.183933	0.44208
isomir-hsa-mir-205:209432166-209432189	12746	0.67561	0.819059	0.824861	0.409451	0.662382
isomir-hsa-mir-205:209432167-209432188	14.4445	0.802178	1.02053	0.786044	0.431842	0.674233
isomir-hsa-mir-205:209432170-209432188	17.8905	1.50401	1.17237	1.28288	0.199533	0.458871
isomir-hsa-mir-206:52144401-52144421	15.8885	-2.83024	1.18624	-2.3859	0.0170374	0.108013
isomir-hsa-mir-206:52144401-52144423	14676.6	-4.15456	1.12423	-3.69546	0.000219486	0.00480527
isomir-hsa-mir-206:52144401-52144424	110.569	-5.00665	1.10594	-4.52705	5.98137e-06	0.000297619
isomir-hsa-mir-208b:23417997-23418019	21.6413	-4.2826	1.19258	-3.59104	0.000329356	0.00614549
isomir-hsa-mir-20a:91351072-91351093	37.8194	0.294585	0.723747	0.407028	0.683988	0.839258
isomir-hsa-mir-20a:91351072-91351095	1697.67	-0.194918	0.715641	-0.272368	0.785339	0.896789
isomir-hsa-mir-20a:91351072-91351096	16.827	-0.286121	0.994985	-0.287564	0.773681	0.892331
isomir-hsa-mir-20a:91351109-91351131	18.548	1.08079	0.897407	1.20435	0.228455	0.495539
isomir-hsa-mir-20b:134169850-134169873	55.5728	-1.02145	0.960332	-1.06364	0.28749	0.549545
isomir-hsa-mir-21:59841250-59841273	12.4622	1.13175	0.77805	1.45459	0.145782	0.387863
isomir-hsa-mir-21:59841251-59841273	29.3376	1.71492	0.755028	2.27134	0.0231266	0.129163
isomir-hsa-mir-21:59841253-59841272	9.8651	-0.0172622	0.895745	-0.0192714	0.984625	0.993309
isomir-hsa-mir-21:59841253-59841273	262.9	0.749954	0.679774	1.10324	0.269923	0.529974
isomir-hsa-mir-21:59841254-59841272	3.41966	0.8005	1.15574	0.69263	0.488542	0.716237
isomir-hsa-mir-21:59841254-59841273	127.92	1.26865	0.800027	1.58576	0.112794	0.335535
isomir-hsa-mir-21:59841255-59841272	12.4206	0.698095	0.86871	0.8036	0.421628	0.666326
isomir-hsa-mir-21:59841255-59841273	1016.72	0.968552	0.822179	1.17803	0.238784	0.502136
isomir-hsa-mir-21:59841256-59841272	4.79574	1.80451	1.05877	1.70434	0.0883169	0.297775
isomir-hsa-mir-21:59841256-59841273	469.735	1.20763	0.878301	1.37496	0.169143	0.422589
isomir-hsa-mir-21:59841272-59841293	13.3497	0.808596	0.647151	1.24947	0.211493	0.475065
isomir-hsa-mir-21:59841272-59841294	279.055	1.60893	0.505003	3.18599	0.0014426	0.0174173
isomir-hsa-mir-21:59841272-59841295	1049.76	1.82104	0.704692	2.58417	0.00976148	0.076379
isomir-hsa-mir-21:59841272-59841296	46.7011	2.02444	0.879518	2.30176	0.0213487	0.122569
isomir-hsa-mir-21:59841273-59841288	295.283	1.74426	0.903714	1.93011	0.0535936	0.213594
isomir-hsa-mir-21:59841273-59841289	12.0163	1.31632	0.928559	1.41759	0.15631	0.403555
isomir-hsa-mir-21:59841273-59841290	344.093	1.71375	0.864874	1.9815	0.0475355	0.199115
isomir-hsa-mir-21:59841273-59841291	2661.77	1.29122	0.735291	1.75607	0.0790767	0.277444
isomir-hsa-mir-21:59841273-59841292	2638.14	0.910423	0.723746	1.25793	0.208417	0.472028
isomir-hsa-mir-21:59841273-59841293	6227.28	1.04981	0.653191	1.60721	0.108009	0.330907
isomir-hsa-mir-21:59841273-59841295	1.16136e+06	1.30795	0.560691	2.33275	0.0196612	0.11697
isomir-hsa-mir-21:59841273-59841296	245925	1.66292	0.641805	2.59101	0.00956951	0.0755439
isomir-hsa-mir-21:59841273-59841297	9613.93	1.80865	0.759761	2.38055	0.017287	0.108756
isomir-hsa-mir-21:59841273-59841299	217.852	0.210131	0.800496	0.262501	0.792935	0.900582
isomir-hsa-mir-21:59841273-59841300	141.977	-0.259893	0.847789	-0.306554	0.759183	0.884468
isomir-hsa-mir-21:59841273-59841301	16.0152	0.486082	0.849014	0.572526	0.566966	0.768753
isomir-hsa-mir-21:59841273-59841302	11.9626	0.619162	0.873587	0.708758	0.478475	0.710537
isomir-hsa-mir-21:59841274-59841294	44.965	0.767994	0.658335	1.16657	0.243384	0.502136
isomir-hsa-mir-21:59841274-59841295	393.988	0.791109	0.590952	1.3387	0.180667	0.4369
isomir-hsa-mir-21:59841274-59841296	55.8591	0.968875	0.68937	1.40545	0.159887	0.408933
isomir-hsa-mir-21:59841274-59841297	13.5312	0.548929	0.741076	0.740719	0.458864	0.69355
isomir-hsa-mir-21:59841275-59841294	6.86675	0.886485	1.00316	0.883689	0.376864	0.634678
isomir-hsa-mir-21:59841275-59841295	93.7396	1.79511	0.950338	1.88892	0.0589028	0.227573
isomir-hsa-mir-21:59841275-59841296	47.5902	1.99829	0.963691	2.07358	0.0381188	0.174299
isomir-hsa-mir-21:59841276-59841294	13.0424	1.28066	0.789464	1.62219	0.104763	0.326844
isomir-hsa-mir-21:59841276-59841295	122.21	2.10538	0.585212	3.59764	0.000321121	0.00613118
isomir-hsa-mir-21:59841276-59841296	77.0153	2.77187	0.786433	3.52461	0.000424105	0.00733031
isomir-hsa-mir-21:59841276-59841297	44.5083	3.60326	0.875316	4.11653	3.84624e-05	0.00134992
isomir-hsa-mir-21:59841277-59841294	17.2252	1.03955	1.1096	0.93687	0.348825	0.606749
isomir-hsa-mir-21:59841277-59841295	144.45	1.69651	0.962369	1.76285	0.0779257	0.274124
isomir-hsa-mir-21:59841277-59841296	52.3162	2.2611	1.03539	2.18381	0.0289759	0.15009
isomir-hsa-mir-21:59841277-59841297	16.56	2.53822	1.06166	2.3908	0.0168115	0.106994
isomir-hsa-mir-21:59841278-59841295	21.2693	1.37702	1.10974	1.24085	0.214659	0.478901
isomir-hsa-mir-21:59841278-59841296	40.1923	2.60862	1.19112	2.19006	0.0285199	0.148195
isomir-hsa-mir-21:59841278-59841297	60.3984	3.70207	1.06517	3.47557	0.000509773	0.00862936
isomir-hsa-mir-21:59841278-59841300	26.5986	0.926714	0.848153	1.09263	0.274558	0.536502
isomir-hsa-mir-21:59841278-59841301	14.9327	1.14632	0.961339	1.19242	0.233095	0.498361
isomir-hsa-mir-21:59841311-59841326	45.8918	2.7001	1.24161	2.17468	0.0296541	0.151689
isomir-hsa-mir-21:59841311-59841327	435.414	1.80996	1.04697	1.72876	0.0838516	0.287304
isomir-hsa-mir-21:59841311-59841328	454.632	1.97313	1.00229	1.96863	0.0489956	0.203405
isomir-hsa-mir-21:59841311-59841329	6.40059	2.80553	1.13956	2.46194	0.0138188	0.095338
isomir-hsa-mir-21:59841311-59841330	644.602	2.98568	0.966937	3.08778	0.00201661	0.0227895
isomir-hsa-mir-21:59841311-59841332	5428.68	2.10869	0.56609	3.72501	0.000195304	0.004393
isomir-hsa-mir-21:59841311-59841333	17315.2	0.350581	0.621543	0.56405	0.57272	0.770325
isomir-hsa-mir-21:59841311-59841334	713.59	0.734817	0.703565	1.04442	0.296291	0.559612
isomir-hsa-mir-21:59841312-59841332	25.1238	2.85895	0.803672	3.55736	0.000374607	0.00663119
isomir-hsa-mir-21:59841312-59841333	64.6861	1.44198	0.685105	2.10476	0.0353125	0.168067
isomir-hsa-mir-21:59841312-59841334	118.218	2.03749	0.795443	2.56145	0.0104237	0.0785122
isomir-hsa-mir-21:59841313-59841333	34.6703	1.20486	0.846798	1.42284	0.154782	0.400241
isomir-hsa-mir-21:59841313-59841334	13.9292	1.98522	0.825574	2.40466	0.0161877	0.104482
isomir-hsa-mir-210:568111-568134	418.565	2.85551	0.975515	2.92719	0.00342045	0.0344563
isomir-hsa-mir-210:568112-568134	3718.26	2.15351	0.909575	2.3676	0.0179038	0.111779
isomir-hsa-mir-210:568112-568135	28.8507	1.97945	1.13466	1.74453	0.0810667	0.280826
isomir-hsa-mir-210:568113-568134	188.941	1.95327	0.889281	2.19645	0.0280595	0.147098
isomir-hsa-mir-210:568114-568134	151.308	3.41599	0.850607	4.01594	5.92097e-05	0.00189224
isomir-hsa-mir-210:568115-568134	24.5482	2.70555	0.928172	2.91492	0.00355781	0.0353271
isomir-hsa-mir-210:568116-568134	14.8759	4.01433	1.01573	3.95218	7.74419e-05	0.00223087
isomir-hsa-mir-212:2050292-2050311	20.2043	1.18019	0.829122	1.42342	0.154616	0.400241
isomir-hsa-mir-214:172138816-172138838	12.8715	0.477634	0.708057	0.67457	0.499949	0.723274
isomir-hsa-mir-214:172138857-172138879	50.3354	0.0995965	0.669471	0.148769	0.881736	0.943123
isomir-hsa-mir-217:55983020-55983043	42.8921	-1.7872	0.846879	-2.11034	0.0348294	0.166861
isomir-hsa-mir-217:55983021-55983043	14.2892	-1.93123	0.890907	-2.16772	0.0301802	0.152556
isomir-hsa-mir-218-1:20528299-20528320	18.8545	-1.35102	0.635462	-2.12604	0.0335003	0.162725
isomir-hsa-mir-218-1:20528299-20528321	20.2053	-0.764213	0.592034	-1.29083	0.196764	0.455051
isomir-hsa-mir-218-2:168768210-168768232	19.3288	-0.951705	0.600165	-1.58574	0.112798	0.335535
isomir-hsa-mir-218-2:168768211-168768232	20.9616	-1.21464	0.558075	-2.17649	0.0295188	0.151468
isomir-hsa-mir-219a-1:33207896-33207918	12.5944	0.071379	0.786837	0.0907164	0.927718	0.967552
isomir-hsa-mir-22:1713912-1713936	12.6833	0.319442	0.865745	0.368979	0.712143	0.857916
isomir-hsa-mir-22:1713913-1713935	169.77	-0.582073	0.48154	-1.20877	0.22675	0.493367
isomir-hsa-mir-22:1713913-1713936	6321.21	-0.709116	0.633279	-1.11975	0.262819	0.524361
isomir-hsa-mir-22:1713914-1713933	78.2687	-0.0322274	0.708881	-0.0454623	0.963739	0.983221
isomir-hsa-mir-22:1713914-1713934	266.949	-0.335775	0.652063	-0.514943	0.606593	0.78987
isomir-hsa-mir-22:1713914-1713936	510552	-0.874187	0.535796	-1.63156	0.102771	0.325307
isomir-hsa-mir-22:1713914-1713937	183.036	-1.29434	0.687013	-1.88402	0.0595625	0.229044
isomir-hsa-mir-22:1713915-1713935	15.7517	0.176802	0.736076	0.240196	0.810178	0.901442
isomir-hsa-mir-22:1713915-1713936	1339	0.290254	0.51736	0.561029	0.574778	0.772328
isomir-hsa-mir-22:1713916-1713936	981.06	0.629467	0.570757	1.10286	0.270087	0.529974
isomir-hsa-mir-22:1713917-1713936	130.782	0.758015	0.717042	1.05714	0.290447	0.553907
isomir-hsa-mir-22:1713918-1713936	83.6006	0.820243	0.702949	1.16686	0.243267	0.502136
isomir-hsa-mir-22:1713919-1713936	30.2921	0.665802	0.680187	0.978852	0.327653	0.588469
isomir-hsa-mir-22:1713920-1713936	114.96	0.278895	0.874746	0.318829	0.749856	0.878903
isomir-hsa-mir-22:1713952-1713974	86.0558	-0.8801	0.747237	-1.17781	0.238874	0.502136
isomir-hsa-mir-22:1713953-1713974	84.3001	0.123808	0.613738	0.201728	0.840129	0.921504
isomir-hsa-mir-221:45746179-45746203	11.6557	-0.235738	1.04119	-0.226411	0.820882	0.907247
isomir-hsa-mir-221:45746180-45746203	217.286	0.500046	0.879705	0.568425	0.569747	0.769153
isomir-hsa-mir-221:45746181-45746203	564.458	0.35629	0.672798	0.529564	0.596414	0.784708
isomir-hsa-mir-221:45746182-45746203	420.784	0.823728	0.704827	1.1687	0.242526	0.502136
isomir-hsa-mir-221:45746183-45746203	312.472	0.568548	0.754382	0.75366	0.451054	0.688021
isomir-hsa-mir-221:45746184-45746203	188.533	0.13532	0.731301	0.18504	0.853198	0.928365
isomir-hsa-mir-222:45747032-45747057	33.3436	0.493825	1.06378	0.464218	0.642491	0.813393
isomir-hsa-mir-222:45747033-45747057	40.8411	1.03842	1.04734	0.991487	0.321448	0.585813
isomir-hsa-mir-222:45747034-45747057	92.9251	1.4469	0.853378	1.6955	0.0899809	0.302145
isomir-hsa-mir-222:45747035-45747057	55.1185	1.43307	0.73464	1.95071	0.0510916	0.207821
isomir-hsa-mir-222:45747036-45747057	133.739	1.47799	0.65393	2.26017	0.0238106	0.132085
isomir-hsa-mir-222:45747037-45747057	56.613	0.895503	0.715023	1.25241	0.21042	0.4733
isomir-hsa-mir-222:45747038-45747057	16.5921	0.246311	0.693508	0.355167	0.722465	0.862754
isomir-hsa-mir-222:45747075-45747095	13.7249	-1.4742	0.778944	-1.89256	0.0584158	0.226223
isomir-hsa-mir-222:45747075-45747097	30.628	1.15557	0.988219	1.16934	0.242266	0.502136
isomir-hsa-mir-222:45747077-45747097	17.1805	0.612577	0.813208	0.753285	0.451278	0.688021
isomir-hsa-mir-223:66018895-66018918	4.92167	0.587886	1.17654	0.499673	0.617305	0.796241
isomir-hsa-mir-223:66018937-66018956	104.034	1.25531	0.760566	1.65049	0.0988421	0.320367
isomir-hsa-mir-223:66018937-66018957	62.9951	0.503279	0.675921	0.744581	0.456525	0.693414
isomir-hsa-mir-223:66018937-66018959	1313.44	0.571176	0.740601	0.771232	0.440569	0.678755
isomir-hsa-mir-223:66018937-66018960	674.625	0.297153	0.866038	0.343118	0.73151	0.865995
isomir-hsa-mir-223:66018937-66018961	44.0564	-0.122065	0.968581	-0.126025	0.899712	0.954346
isomir-hsa-mir-223:66018938-66018959	86.4917	1.0461	0.715355	1.46235	0.143645	0.384771
isomir-hsa-mir-223:66018938-66018960	90.8047	0.91031	0.809857	1.12404	0.260997	0.52263
isomir-hsa-mir-224:151958627-151958652	21.2256	1.72747	1.02543	1.68463	0.0920599	0.304763
isomir-hsa-mir-224:151958629-151958652	64.7756	1.51145	0.87601	1.72537	0.0844601	0.287948
isomir-hsa-mir-224:151958630-151958652	314.608	1.63879	0.799439	2.04993	0.0403713	0.179647
isomir-hsa-mir-224:151958631-151958652	59.9585	3.08531	0.779384	3.95866	7.53729e-05	0.00221004
isomir-hsa-mir-2355:207109998-207110019	11.6153	2.41145	0.922161	2.615	0.00892279	0.0727333
isomir-hsa-mir-2355:207110041-207110064	11.22	1.39999	0.972621	1.4394	0.150038	0.392512
isomir-hsa-mir-2355:207110042-207110064	368.208	1.73451	0.760195	2.28166	0.0225094	0.127012
isomir-hsa-mir-2355:207110043-207110064	28.6754	1.46362	0.625323	2.34059	0.0192535	0.116229
isomir-hsa-mir-2355:207110044-207110064	55.4252	1.011	0.697008	1.45049	0.146923	0.388461
isomir-hsa-mir-2355:207110045-207110064	13.6379	1.48756	0.868421	1.71295	0.0867225	0.293605
isomir-hsa-mir-23a:13836592-13836615	59.4423	0.327731	0.818399	0.400454	0.688822	0.842179
isomir-hsa-mir-23a:13836592-13836616	21.3961	0.562931	0.91893	0.612594	0.540145	0.749086
isomir-hsa-mir-23a:13836593-13836615	90.9516	0.179956	0.643399	0.279696	0.779711	0.895931
isomir-hsa-mir-23a:13836593-13836616	2187.64	0.714187	0.724711	0.985478	0.324389	0.587126
isomir-hsa-mir-23a:13836594-13836614	6.63184	0.141004	1.21223	0.116318	0.907401	0.95658
isomir-hsa-mir-23a:13836594-13836615	131.336	-0.151575	0.599001	-0.253046	0.800233	0.900582
isomir-hsa-mir-23a:13836594-13836616	5744.03	-0.083953	0.559112	-0.150154	0.880643	0.943123
isomir-hsa-mir-23a:13836594-13836617	12.7688	0.191373	0.912595	0.209702	0.8339	0.917123
isomir-hsa-mir-23a:13836595-13836616	6729.79	-0.279396	0.491804	-0.568105	0.569964	0.769153
isomir-hsa-mir-23a:13836595-13836617	28.1123	-0.337531	0.652611	-0.5172	0.605016	0.789553
isomir-hsa-mir-23a:13836596-13836615	54.5724	0.496384	0.671365	0.739365	0.459686	0.69355
isomir-hsa-mir-23a:13836596-13836616	3735.9	0.505393	0.526637	0.95966	0.337226	0.598622
isomir-hsa-mir-23a:13836596-13836617	16.2375	0.548116	0.656122	0.835387	0.4035	0.659566
isomir-hsa-mir-23a:13836597-13836615	11.9318	1.09273	0.96435	1.13313	0.257161	0.519791
isomir-hsa-mir-23a:13836597-13836616	817.264	0.976671	0.741311	1.31749	0.187674	0.444026
isomir-hsa-mir-23a:13836598-13836616	689.851	0.768464	0.753595	1.01973	0.307856	0.571291
isomir-hsa-mir-23a:13836598-13836617	12.0114	0.912122	0.815918	1.11791	0.263606	0.524656
isomir-hsa-mir-23a:13836599-13836616	20.7196	1.93366	0.923191	2.09454	0.0362115	0.17086
isomir-hsa-mir-23b:95085264-95085283	12.0114	0.912122	0.815918	1.11791	0.263606	0.524656
isomir-hsa-mir-23b:95085265-95085282	22.0457	1.56693	0.874802	1.79118	0.0732642	0.262663
isomir-hsa-mir-23b:95085265-95085283	689.851	0.768464	0.753595	1.01973	0.307856	0.571291
isomir-hsa-mir-23b:95085265-95085284	79.1353	0.0346978	0.791839	0.0438193	0.965048	0.983619
isomir-hsa-mir-23b:95085265-95085285	543.735	-0.953766	0.564641	-1.68915	0.0911899	0.303931
isomir-hsa-mir-23b:95085265-95085286	2297.93	-1.23696	0.479019	-2.58229	0.00981484	0.076379
isomir-hsa-mir-23b:95085265-95085288	808.995	-1.14429	0.738581	-1.54931	0.121307	0.34966
isomir-hsa-mir-23b:95085265-95085289	21.6739	-0.333753	0.875871	-0.381053	0.703164	0.850618
isomir-hsa-mir-23b:95085266-95085285	13.9853	-1.22641	0.676803	-1.81206	0.0699767	0.255906
isomir-hsa-mir-23b:95085266-95085286	69.8669	-1.32481	0.54458	-2.43272	0.0149857	0.0989825
isomir-hsa-mir-23b:95085266-95085287	56.2239	-1.45404	0.555737	-2.61643	0.00888554	0.0727333
isomir-hsa-mir-23b:95085266-95085288	57.442	-1.2172	0.686509	-1.77303	0.0762242	0.270324
isomir-hsa-mir-23b:95085266-95085289	14.8643	-0.0180923	0.922678	-0.0196085	0.984356	0.993309
isomir-hsa-mir-24-1:95086004-95086026	13.5577	0.453551	0.855535	0.530138	0.596016	0.784708
isomir-hsa-mir-24-1:95086005-95086026	15.1979	0.696886	0.772353	0.902288	0.366904	0.624632
isomir-hsa-mir-24-1:95086006-95086026	13.9372	0.796343	0.887041	0.897752	0.369318	0.626467
isomir-hsa-mir-24-1:95086026-95086049	25.2203	-0.62934	0.947374	-0.664299	0.506499	0.726937
isomir-hsa-mir-24-1:95086063-95086084	14.8293	1.01626	0.795451	1.27759	0.201395	0.460572
isomir-hsa-mir-24-1:95086063-95086086	11.9798	1.40037	1.18718	1.17958	0.238168	0.502136
isomir-hsa-mir-24-1:95086064-95086081	11.5302	-0.554519	0.998642	-0.555273	0.578708	0.772714
isomir-hsa-mir-24-1:95086064-95086082	57.0345	-0.0743872	0.789327	-0.0942413	0.924917	0.967334
isomir-hsa-mir-24-1:95086064-95086083	206.631	0.0453783	0.68663	0.0660884	0.947307	0.974736
isomir-hsa-mir-24-1:95086064-95086084	1367.37	-0.187077	0.661463	-0.282822	0.777313	0.894428
isomir-hsa-mir-24-1:95086064-95086086	6978.38	0.267485	0.482999	0.5538	0.579716	0.772714
isomir-hsa-mir-24-1:95086064-95086087	18.4407	-0.543352	0.579408	-0.93777	0.348362	0.606586
isomir-hsa-mir-24-1:95086065-95086086	23.1041	0.283349	0.985443	0.287534	0.773703	0.892331
isomir-hsa-mir-24-2:13836288-13836311	17.8583	-0.575151	0.581177	-0.989633	0.322354	0.586415
isomir-hsa-mir-24-2:13836289-13836311	7001.53	0.26333	0.485375	0.54253	0.587454	0.777973
isomir-hsa-mir-24-2:13836289-13836312	12.2186	1.56963	0.98776	1.58908	0.112043	0.335535
isomir-hsa-mir-24-2:13836290-13836311	940.597	0.167007	0.511006	0.326821	0.743804	0.8743
isomir-hsa-mir-24-2:13836291-13836311	1379.15	-0.240969	0.66758	-0.360959	0.71813	0.861966
isomir-hsa-mir-24-2:13836291-13836312	14.5255	1.16845	0.8174	1.42947	0.152868	0.397166
isomir-hsa-mir-24-2:13836292-13836311	205.951	-0.0926883	0.698101	-0.132772	0.894374	0.94991
isomir-hsa-mir-24-2:13836293-13836311	59.4782	-0.0869349	0.748185	-0.116194	0.907498	0.95658
isomir-hsa-mir-24-2:13836294-13836311	12.31	-0.26507	0.88416	-0.299799	0.76433	0.886321
isomir-hsa-mir-24-2:13836325-13836349	57.9479	0.407641	0.908736	0.44858	0.653735	0.822316
isomir-hsa-mir-24-2:13836326-13836349	57.7506	0.443776	0.850306	0.521902	0.601739	0.787929
isomir-hsa-mir-24-2:13836327-13836349	44.727	0.0745375	0.640173	0.116433	0.907309	0.95658
isomir-hsa-mir-24-2:13836328-13836349	27.887	-0.0607133	0.672525	-0.0902766	0.928067	0.967552
isomir-hsa-mir-25:100093570-100093593	15.2557	0.590845	0.713244	0.82839	0.407449	0.661259
isomir-hsa-mir-25:100093571-100093593	42802.9	0.318563	0.519553	0.613148	0.539779	0.749086
isomir-hsa-mir-25:100093572-100093593	4122.94	0.475592	0.574787	0.827422	0.407998	0.661335
isomir-hsa-mir-25:100093573-100093593	278.289	0.196714	0.683633	0.287748	0.77354	0.892331
isomir-hsa-mir-25:100093576-100093593	13.9198	0.377131	0.871255	0.43286	0.665117	0.830511
isomir-hsa-mir-25:100093577-100093593	41.3505	0.892277	0.898643	0.992916	0.320751	0.585192
isomir-hsa-mir-26a-1:37969413-37969432	339.051	-0.645789	0.802021	-0.805202	0.420703	0.665996
isomir-hsa-mir-26a-1:37969413-37969433	2675.03	-0.463193	0.759103	-0.610185	0.541739	0.750663
isomir-hsa-mir-26a-1:37969413-37969435	1660.06	-0.517433	0.541386	-0.955757	0.339195	0.599524
isomir-hsa-mir-26a-1:37969413-37969436	20.2928	-1.61328	0.720785	-2.23823	0.0252062	0.135128
isomir-hsa-mir-26a-1:37969413-37969437	155.19	-1.27495	0.717382	-1.77722	0.0755322	0.269032
isomir-hsa-mir-26a-2:57824620-57824642	12.3275	-0.827487	0.791168	-1.04591	0.295605	0.559612
isomir-hsa-mir-26a-2:57824656-57824680	152.227	-1.41334	0.670196	-2.10885	0.0349575	0.166861
isomir-hsa-mir-26a-2:57824657-57824680	18.1828	-1.70801	0.698455	-2.44541	0.0144688	0.0977686
isomir-hsa-mir-26a-2:57824658-57824680	1659.71	-0.520498	0.532396	-0.977653	0.328246	0.588469
isomir-hsa-mir-26a-2:57824659-57824680	303.673	-0.683173	0.53636	-1.27372	0.202762	0.46225
isomir-hsa-mir-26a-2:57824660-57824680	2658.21	-0.455163	0.756996	-0.601276	0.547656	0.754301
isomir-hsa-mir-26a-2:57824661-57824680	351.523	-0.638969	0.777076	-0.822274	0.410921	0.662775
isomir-hsa-mir-26b:218402657-218402676	29.4534	-0.938653	0.82264	-1.14102	0.25386	0.516544
isomir-hsa-mir-26b:218402657-218402678	445.194	-0.326315	0.590047	-0.553033	0.580241	0.772714
isomir-hsa-mir-26b:218402657-218402679	1855	-0.0530283	0.62782	-0.0844642	0.932687	0.9699
isomir-hsa-mir-26b:218402657-218402680	39.3206	-0.558372	0.726361	-0.768725	0.442057	0.678755
isomir-hsa-mir-26b:218402692-218402713	38.135	0.559321	0.555063	1.00767	0.313612	0.578597
isomir-hsa-mir-26b:218402692-218402714	17.508	-0.522428	0.702267	-0.743917	0.456927	0.693414
isomir-hsa-mir-27a:13836447-13836468	6379.77	-0.197412	0.600912	-0.328521	0.742518	0.873989
isomir-hsa-mir-27a:13836448-13836468	6374.27	0.688602	0.619306	1.11189	0.266184	0.527292
isomir-hsa-mir-27a:13836449-13836468	351.488	0.36757	0.71251	0.515881	0.605938	0.789643
isomir-hsa-mir-27a:13836450-13836468	223.06	0.0855461	0.744589	0.11489	0.908532	0.95658
isomir-hsa-mir-27a:13836451-13836468	32.8934	0.844715	0.849914	0.993883	0.32028	0.584982
isomir-hsa-mir-27a:13836487-13836509	248.238	-0.408022	0.712334	-0.572796	0.566783	0.768753
isomir-hsa-mir-27a:13836488-13836509	49.3757	0.152187	0.925714	0.1644	0.869416	0.940258
isomir-hsa-mir-27a:13836509-13836529	137.884	0.157448	0.666637	0.236183	0.813291	0.901938
isomir-hsa-mir-27b:95085462-95085485	48.8461	0.268853	0.638145	0.421303	0.673533	0.835304
isomir-hsa-mir-27b:95085463-95085485	78.7643	0.221109	0.629506	0.351242	0.725406	0.864381
isomir-hsa-mir-27b:95085504-95085525	16.0269	-0.547601	0.613949	-0.891933	0.372429	0.630441
isomir-hsa-mir-27b:95085504-95085526	64.0416	-0.875697	0.725901	-1.20636	0.22768	0.49451
isomir-hsa-mir-27b:95085505-95085522	29.4888	1.12836	0.88167	1.2798	0.200616	0.459431
isomir-hsa-mir-27b:95085505-95085523	223.06	0.0855461	0.744589	0.11489	0.908532	0.95658
isomir-hsa-mir-27b:95085505-95085524	244.384	-1.12831	0.772158	-1.46124	0.14395	0.384962
isomir-hsa-mir-27b:95085505-95085526	6521.87	-1.30913	0.527249	-2.48295	0.0130301	0.0914334
isomir-hsa-mir-27b:95085505-95085527	746.455	-1.38177	0.5548	-2.49058	0.0127534	0.0906543
isomir-hsa-mir-28:188688794-188688814	15.8788	-0.055025	0.711079	-0.0773824	0.938319	0.97145
isomir-hsa-mir-28:188688794-188688816	162.257	1.18673	0.582548	2.03713	0.041637	0.18428
isomir-hsa-mir-28:188688834-188688854	206.451	1.15546	0.623435	1.85338	0.0638277	0.240378
isomir-hsa-mir-28:188688834-188688856	10706.6	0.434728	0.532302	0.816694	0.414103	0.66393
isomir-hsa-mir-28:188688834-188688857	1200.4	0.733392	0.700182	1.04743	0.294901	0.559154
isomir-hsa-mir-28:188688835-188688855	61.0892	1.29848	0.65967	1.96838	0.0490247	0.203405
isomir-hsa-mir-28:188688835-188688856	159.366	1.15928	0.53999	2.14685	0.0318051	0.157776
isomir-hsa-mir-28:188688835-188688857	983.804	1.05563	0.519374	2.03251	0.0421023	0.185839
isomir-hsa-mir-28:188688836-188688856	28.5574	1.4925	0.721969	2.06726	0.0387093	0.174843
isomir-hsa-mir-28:188688836-188688857	152.359	0.976917	0.673073	1.45143	0.146661	0.388461
isomir-hsa-mir-299:101023799-101023821	16.4628	-3.38398	0.771384	-4.38689	1.14981e-05	0.000539425
isomir-hsa-mir-29a:130876747-130876770	349.193	-1.66731	0.706037	-2.3615	0.018201	0.112353
isomir-hsa-mir-29a:130876748-130876770	5294.19	-1.01073	0.614348	-1.64521	0.0999268	0.321095
isomir-hsa-mir-29a:130876748-130876771	187.691	-0.155102	0.765232	-0.202687	0.83938	0.921298
isomir-hsa-mir-29a:130876749-130876770	22359.3	-0.855567	0.675311	-1.26692	0.205183	0.46599
isomir-hsa-mir-29a:130876749-130876771	2996.13	-0.496893	0.60848	-0.816614	0.414149	0.66393
isomir-hsa-mir-29a:130876750-130876770	3746.44	-0.425614	0.840924	-0.506126	0.612768	0.792054
isomir-hsa-mir-29a:130876750-130876771	608.071	-0.184206	0.739558	-0.249075	0.803302	0.900582
isomir-hsa-mir-29a:130876751-130876770	1840.17	-0.695542	0.91084	-0.763627	0.445089	0.68046
isomir-hsa-mir-29a:130876751-130876771	365.4	-0.956059	0.83791	-1.141	0.253868	0.516544
isomir-hsa-mir-29a:130876752-130876770	82.9645	-0.681357	0.839897	-0.811239	0.417228	0.665076
isomir-hsa-mir-29a:130876752-130876771	26.914	-0.64621	0.77888	-0.829666	0.406728	0.661259
isomir-hsa-mir-29b-1:130877467-130877490	494.68	0.347947	0.783503	0.444092	0.656976	0.823493
isomir-hsa-mir-29b-1:130877468-130877490	37.8962	-1.05403	0.669426	-1.57452	0.115367	0.337902
isomir-hsa-mir-29b-1:130877469-130877490	194.801	-0.270298	0.846339	-0.319373	0.749444	0.878903
isomir-hsa-mir-29b-1:130877469-130877491	37.3095	-1.08508	0.701188	-1.54748	0.121746	0.34966
isomir-hsa-mir-29b-1:130877470-130877490	96.1903	-0.277516	0.798804	-0.347415	0.72828	0.865715
isomir-hsa-mir-29b-1:130877470-130877491	16.975	-1.7578	0.822669	-2.1367	0.0326224	0.160859
isomir-hsa-mir-29b-1:130877471-130877490	41.6586	-0.862369	0.867048	-0.994604	0.319929	0.584982
isomir-hsa-mir-29b-2:207802450-207802473	503.554	0.303222	0.798144	0.379909	0.704013	0.850618
isomir-hsa-mir-29b-2:207802451-207802473	39.4337	-1.07503	0.615812	-1.74572	0.0808603	0.280826
isomir-hsa-mir-29b-2:207802452-207802473	198.291	-0.405739	0.845145	-0.480082	0.631169	0.807149
isomir-hsa-mir-29b-2:207802452-207802474	36.9997	-1.21426	0.72311	-1.67922	0.0931093	0.306999
isomir-hsa-mir-29b-2:207802453-207802473	92.5567	-0.33995	0.843418	-0.403063	0.686902	0.841184
isomir-hsa-mir-29b-2:207802453-207802474	18.4122	-1.45087	0.86357	-1.68009	0.0929405	0.306999
isomir-hsa-mir-29b-2:207802454-207802473	42.6147	-0.800642	0.8877	-0.901929	0.367095	0.624632
isomir-hsa-mir-29b-2:207802491-207802514	27.3934	-1.17873	0.744166	-1.58396	0.113204	0.335792
isomir-hsa-mir-29b-2:207802492-207802514	13.1708	-1.3614	0.684179	-1.98983	0.0466095	0.196742
isomir-hsa-mir-29c:207801864-207801887	35.0212	-3.07785	0.834516	-3.68819	0.000225854	0.00487963
isomir-hsa-mir-29c:207801865-207801887	878.912	-2.42183	0.620259	-3.90455	9.44005e-05	0.00252751
isomir-hsa-mir-29c:207801866-207801887	3340.66	-1.8557	0.702187	-2.64275	0.00822369	0.0692477
isomir-hsa-mir-29c:207801866-207801888	19.8227	-1.60111	0.632211	-2.53256	0.0113234	0.0833675
isomir-hsa-mir-29c:207801867-207801887	2878.56	-0.712848	0.909333	-0.783924	0.433085	0.674233
isomir-hsa-mir-29c:207801868-207801887	2386.24	-1.01709	0.966925	-1.05188	0.292853	0.556873
isomir-hsa-mir-29c:207801868-207801888	12.4194	-0.871025	0.914644	-0.95231	0.34094	0.600668
isomir-hsa-mir-29c:207801869-207801887	24.4878	-1.10526	0.986802	-1.12005	0.262694	0.524361
isomir-hsa-mir-29c:207801901-207801923	17.3752	-1.16947	0.835007	-1.40054	0.16135	0.410787
isomir-hsa-mir-301a:59151149-59151172	30.523	1.82759	0.964141	1.89557	0.0580174	0.22533
isomir-hsa-mir-301a:59151150-59151172	16.5924	1.45647	0.97539	1.49321	0.135381	0.371732
isomir-hsa-mir-301a:59151187-59151209	13.8655	2.37931	1.06236	2.23965	0.0251136	0.135128
isomir-hsa-mir-3065:81125926-81125947	11.9683	-0.598235	1.1013	-0.543207	0.586987	0.777973
isomir-hsa-mir-3065:81125926-81125949	35.5134	-0.778372	1.01336	-0.76811	0.442422	0.678755
isomir-hsa-mir-30a:71403553-71403575	267.725	-2.32371	0.694989	-3.34352	0.000827218	0.0122323
isomir-hsa-mir-30a:71403553-71403576	59.1008	-2.96734	0.839368	-3.53521	0.000407452	0.0071174
isomir-hsa-mir-30a:71403554-71403574	17.7248	-2.28655	0.910712	-2.51073	0.0120481	0.0871498
isomir-hsa-mir-30a:71403554-71403576	5283.09	-2.77772	0.75814	-3.66386	0.000248444	0.00523007
isomir-hsa-mir-30a:71403555-71403575	601.059	-1.41056	0.784469	-1.79811	0.0721593	0.259837
isomir-hsa-mir-30a:71403555-71403576	3160.49	-2.47199	0.694217	-3.56083	0.00036968	0.00663119
isomir-hsa-mir-30a:71403556-71403575	44.7979	-0.817692	0.879069	-0.93018	0.352278	0.60983
isomir-hsa-mir-30a:71403556-71403576	436.224	-1.78374	0.717175	-2.48718	0.0128759	0.0907394
isomir-hsa-mir-30a:71403557-71403575	34.7157	-1.65328	0.820586	-2.01476	0.0439298	0.189885
isomir-hsa-mir-30a:71403557-71403576	428.183	-2.27352	0.852387	-2.66724	0.0076478	0.0650657
isomir-hsa-mir-30a:71403558-71403576	15.6692	-1.8971	0.912437	-2.07916	0.0376031	0.173755
isomir-hsa-mir-30a:71403559-71403576	41.7134	-0.611119	0.756236	-0.808106	0.419029	0.665647
isomir-hsa-mir-30a:71403593-71403616	48.3119	-2.48589	0.808339	-3.07531	0.00210286	0.0233304
isomir-hsa-mir-30a:71403593-71403617	3250.63	-2.74871	0.907503	-3.02887	0.00245468	0.0260038
isomir-hsa-mir-30a:71403594-71403616	39.3526	-2.13405	0.827446	-2.57909	0.00990624	0.0767266
isomir-hsa-mir-30a:71403594-71403617	9471.18	-2.82072	0.729304	-3.86769	0.000109872	0.0028189
isomir-hsa-mir-30a:71403595-71403617	27910.5	-2.48298	0.665482	-3.7311	0.000190649	0.004393
isomir-hsa-mir-30a:71403596-71403617	1130.91	-2.82785	0.66269	-4.26722	1.9792e-05	0.000817233
isomir-hsa-mir-30a:71403597-71403617	396.165	-2.49012	0.744071	-3.34661	0.00081806	0.0122114
isomir-hsa-mir-30a:71403598-71403617	313.404	-2.65059	0.858813	-3.08634	0.00202635	0.0227895
isomir-hsa-mir-30b:134800570-134800592	1101.65	-1.35794	0.643085	-2.1116	0.0347211	0.166861
isomir-hsa-mir-30b:134800571-134800592	268.144	-0.943741	0.491448	-1.92033	0.0548165	0.217412
isomir-hsa-mir-30b:134800572-134800592	17.5138	-0.245946	0.615246	-0.399752	0.689339	0.842183
isomir-hsa-mir-30b:134800574-134800592	13.5422	-0.972017	0.814761	-1.19301	0.232866	0.498361
isomir-hsa-mir-30c-1:40757300-40757320	13.8323	-0.771802	0.645981	-1.19478	0.232175	0.498361
isomir-hsa-mir-30c-1:40757300-40757321	54.6916	-0.754878	0.587889	-1.28405	0.199125	0.458575
isomir-hsa-mir-30c-1:40757300-40757323	420.074	-1.24584	0.778744	-1.5998	0.109642	0.333393
isomir-hsa-mir-30c-1:40757300-40757324	373.671	-0.660356	0.94057	-0.702081	0.482629	0.712018
isomir-hsa-mir-30c-2:71376964-71376986	88.3727	-1.58449	0.744694	-2.1277	0.0333618	0.162552
isomir-hsa-mir-30c-2:71377002-71377026	367.044	-0.71221	0.926405	-0.768789	0.442019	0.678755
isomir-hsa-mir-30c-2:71377003-71377026	418.722	-1.28641	0.786325	-1.63598	0.101844	0.324713
isomir-hsa-mir-30c-2:71377004-71377026	80.3286	-0.734283	0.685471	-1.07121	0.284075	0.54492
isomir-hsa-mir-30c-2:71377005-71377026	55.55	-0.953428	0.630921	-1.51117	0.130746	0.363873
isomir-hsa-mir-30c-2:71377006-71377026	17.3001	-0.700855	0.702168	-0.99813	0.318216	0.584982
isomir-hsa-mir-30d:134804917-134804941	1708.55	-1.15864	0.825887	-1.40291	0.160644	0.41023
isomir-hsa-mir-30d:134804918-134804941	3301.7	-1.31335	0.685903	-1.91478	0.0555212	0.219148
isomir-hsa-mir-30d:134804919-134804941	13874.2	-0.870089	0.442787	-1.96503	0.049411	0.203851
isomir-hsa-mir-30d:134804920-134804941	561.715	-1.71278	0.520134	-3.29296	0.000991374	0.0142793
isomir-hsa-mir-30d:134804921-134804941	524.566	-1.96177	0.678545	-2.89114	0.00383845	0.0370749
isomir-hsa-mir-30d:134804922-134804941	301.828	-1.90866	0.75598	-2.52475	0.0115782	0.0844951
isomir-hsa-mir-30d:134804941-134804960	11.3481	1.27223	1.09854	1.1581	0.246822	0.507871
isomir-hsa-mir-30e:40754371-40754389	16.5813	-1.71603	0.715313	-2.39899	0.0164403	0.105449
isomir-hsa-mir-30e:40754371-40754390	7463.87	-1.12487	0.869431	-1.2938	0.195736	0.454595
isomir-hsa-mir-30e:40754371-40754391	227.079	-1.21204	0.620479	-1.9534	0.0507725	0.207384
isomir-hsa-mir-30e:40754371-40754393	4155.31	-1.14647	0.587823	-1.95037	0.0511325	0.207821
isomir-hsa-mir-30e:40754371-40754394	4442.27	-0.63797	0.769147	-0.829452	0.406849	0.661259
isomir-hsa-mir-30e:40754371-40754395	1612.98	-0.430563	1.0255	-0.419858	0.674589	0.835664
isomir-hsa-mir-30e:40754372-40754390	28.6362	-1.63884	0.824604	-1.98743	0.046875	0.196851
isomir-hsa-mir-30e:40754372-40754391	34.4055	-0.87537	0.622094	-1.40714	0.159387	0.408594
isomir-hsa-mir-30e:40754372-40754392	12.7009	-0.686293	0.707405	-0.970156	0.331969	0.592492
isomir-hsa-mir-30e:40754372-40754393	159.306	-0.0580449	0.659805	-0.0879728	0.929898	0.968226
isomir-hsa-mir-30e:40754372-40754394	904.999	-0.14187	0.683065	-0.207696	0.835466	0.91823
isomir-hsa-mir-30e:40754372-40754395	1074.5	0.111789	0.925927	0.120732	0.903903	0.95658
isomir-hsa-mir-30e:40754372-40754396	100.427	0.044921	0.968902	0.0463628	0.963021	0.983221
isomir-hsa-mir-30e:40754372-40754397	81.1597	-0.375723	0.966788	-0.38863	0.69755	0.847601
isomir-hsa-mir-30e:40754412-40754434	15.7732	-0.559917	0.617578	-0.906634	0.3646	0.622322
isomir-hsa-mir-30e:40754413-40754430	41.7134	-0.611119	0.756236	-0.808106	0.419029	0.665647
isomir-hsa-mir-30e:40754413-40754431	27.5239	-1.68614	0.693071	-2.43286	0.0149801	0.0989825
isomir-hsa-mir-30e:40754413-40754432	699.442	-1.17414	0.762521	-1.53981	0.123606	0.353395
isomir-hsa-mir-30e:40754413-40754433	2435.3	-0.776129	0.6638	-1.16922	0.242315	0.502136
isomir-hsa-mir-30e:40754413-40754435	12040.1	-1.41361	0.540774	-2.61405	0.0089477	0.0727333
isomir-hsa-mir-30e:40754414-40754433	21.1414	-0.423137	0.864721	-0.489334	0.624606	0.803764
isomir-hsa-mir-30e:40754414-40754434	102.143	-0.521783	0.600908	-0.868324	0.385217	0.641281
isomir-hsa-mir-30e:40754414-40754435	311.286	-0.900361	0.599597	-1.50161	0.133198	0.369443
isomir-hsa-mir-31:21512120-21512140	12.8024	2.14208	0.929838	2.30371	0.0212388	0.122365
isomir-hsa-mir-31:21512120-21512142	18.1101	1.505	1.04579	1.43911	0.15012	0.392512
isomir-hsa-mir-31:21512120-21512143	116.188	2.11191	1.06086	1.99076	0.0465074	0.196742
isomir-hsa-mir-31:21512121-21512143	19.4894	1.64161	1.04189	1.57562	0.115114	0.337902
isomir-hsa-mir-31:21512156-21512179	136.451	2.77314	1.06608	2.60125	0.00928858	0.0745114
isomir-hsa-mir-31:21512157-21512179	173.701	3.22073	1.00966	3.18992	0.00142311	0.0174173
isomir-hsa-mir-31:21512158-21512179	66.6487	3.03196	0.92771	3.26822	0.00108228	0.0153199
isomir-hsa-mir-3127:96798288-96798311	11.8201	0.192744	0.900587	0.214021	0.830531	0.914642
isomir-hsa-mir-3130-1:206783278-206783297	15.035	0.208337	0.821898	0.253483	0.799895	0.900582
isomir-hsa-mir-3130-2:206783246-206783265	15.937	0.481217	0.749768	0.641821	0.520989	0.733674
isomir-hsa-mir-32:109046273-109046294	71.6108	-0.331612	0.641719	-0.516756	0.605327	0.789553
isomir-hsa-mir-32:109046274-109046294	51.014	0.00766567	0.704417	0.0108823	0.991317	0.996178
isomir-hsa-mir-320a:22244973-22244995	29.9979	2.80462	0.870851	3.22055	0.00127945	0.0165422
isomir-hsa-mir-320a:22244973-22244996	29.9468	0.888081	0.693536	1.28051	0.200365	0.459431
isomir-hsa-mir-320a:22244973-22244997	94.1688	0.383709	0.809481	0.474019	0.635486	0.810147
isomir-hsa-mir-320a:22244974-22244995	27.8854	2.84661	0.788486	3.61023	0.000305927	0.0059098
isomir-hsa-mir-320a:22244974-22244996	71.5517	1.08797	0.570698	1.90639	0.0565998	0.22287
isomir-hsa-mir-320a:22244974-22244997	397.725	0.742732	0.597091	1.24392	0.21353	0.477097
isomir-hsa-mir-320a:22244975-22244995	22.3992	2.41579	0.841399	2.87116	0.00408974	0.0392711
isomir-hsa-mir-320a:22244975-22244997	1377.38	0.723641	0.501371	1.44332	0.148929	0.390954
isomir-hsa-mir-320a:22244976-22244996	26.5844	1.53276	0.842798	1.81866	0.0689638	0.252765
isomir-hsa-mir-320a:22244976-22244997	297.468	0.950939	0.553293	1.71869	0.0856711	0.290644
isomir-hsa-mir-320a:22244977-22244997	13.8009	2.51704	0.92935	2.70839	0.00676109	0.0596866
isomir-hsa-mir-324:7223308-7223328	13.6467	0.144964	0.82335	0.176066	0.860242	0.933588
isomir-hsa-mir-324:7223309-7223330	11.9273	1.02447	0.786799	1.30208	0.192889	0.45159
isomir-hsa-mir-324:7223342-7223365	45.7828	1.379	0.939914	1.46716	0.142333	0.382971
isomir-hsa-mir-324:7223343-7223365	30.0272	2.03721	0.762005	2.67349	0.00750667	0.0641977
isomir-hsa-mir-324:7223344-7223365	16.6243	2.04959	0.841268	2.43632	0.0148377	0.0989825
isomir-hsa-mir-326:75335108-75335128	16.8408	1.31976	0.810876	1.62758	0.103615	0.325307
isomir-hsa-mir-328:67202327-67202349	57.8814	0.62631	0.777292	0.805759	0.420382	0.665996
isomir-hsa-mir-328:67202328-67202349	12.5663	1.08509	0.887759	1.22228	0.221603	0.487763
isomir-hsa-mir-330:45639048-45639071	14.3304	1.49725	0.896627	1.66987	0.094945	0.310989
isomir-hsa-mir-330:45639050-45639071	131.699	1.25361	0.557443	2.24886	0.0245213	0.134045
isomir-hsa-mir-331:95308480-95308501	26.7629	1.37582	0.763477	1.80205	0.0715378	0.259059
isomir-hsa-mir-335:130496161-130496184	24.6836	0.0963607	0.888552	0.108447	0.913641	0.958594
isomir-hsa-mir-335:130496162-130496182	41.9174	1.9188	0.923832	2.077	0.0378015	0.173866
isomir-hsa-mir-335:130496162-130496184	228.193	0.219794	0.811336	0.270904	0.786465	0.896789
isomir-hsa-mir-337:100874553-100874575	65.9331	-2.8044	0.76899	-3.64686	0.000265463	0.00544863
isomir-hsa-mir-337:100874554-100874575	35.9995	-1.83486	0.796089	-2.30485	0.0211752	0.122365
isomir-hsa-mir-338:81125886-81125909	947.509	-1.33775	0.812149	-1.64717	0.0995221	0.320597
isomir-hsa-mir-338:81125887-81125909	501.627	-2.24249	0.558765	-4.0133	5.98751e-05	0.00189224
isomir-hsa-mir-338:81125888-81125909	23.7906	-2.04168	0.643387	-3.17333	0.001507	0.0179312
isomir-hsa-mir-338:81125889-81125909	21.5876	-2.5981	0.856034	-3.03504	0.00240504	0.0257481
isomir-hsa-mir-338:81125924-81125945	12.8455	-1.57293	0.606922	-2.59166	0.00955148	0.0755439
isomir-hsa-mir-339:1022990-1023013	97.0447	0.883517	0.759599	1.16314	0.244774	0.50429
isomir-hsa-mir-339:1022992-1023013	20.0364	1.31462	0.61585	2.13464	0.0327906	0.161204
isomir-hsa-mir-33a:41900949-41900970	16.9105	-0.120677	0.786995	-0.15334	0.878131	0.943123
isomir-hsa-mir-340:180015361-180015383	61.4731	-0.107708	0.683358	-0.157616	0.874759	0.943123
isomir-hsa-mir-340:180015362-180015383	24.0595	0.187048	0.833505	0.224412	0.822437	0.908165
isomir-hsa-mir-342:100109715-100109736	20.626	0.859766	0.791198	1.08666	0.277186	0.537856
isomir-hsa-mir-342:100109715-100109738	227.729	0.497273	0.758814	0.655329	0.512256	0.729509
isomir-hsa-mir-342:100109715-100109739	210.718	0.656933	0.820621	0.800532	0.423403	0.667205
isomir-hsa-mir-342:100109715-100109740	13.2062	0.848348	1.05255	0.805995	0.420246	0.665996
isomir-hsa-mir-342:100109717-100109739	19.658	1.40201	0.67837	2.06673	0.0387594	0.174843
isomir-hsa-mir-342:100109717-100109740	33.4725	0.458734	0.822279	0.55788	0.576926	0.772672
isomir-hsa-mir-345:100307876-100307898	23.4349	1.00103	0.772142	1.29643	0.194828	0.453666
isomir-hsa-mir-34a:9151734-9151757	152.848	-1.17073	0.567989	-2.06119	0.0392854	0.176247
isomir-hsa-mir-34a:9151735-9151757	206.929	-1.26955	0.512384	-2.47774	0.0132219	0.0923846
isomir-hsa-mir-34a:9151736-9151757	64.975	-0.193784	0.622318	-0.311391	0.755503	0.882316
isomir-hsa-mir-34c:111513451-111513474	64.9223	1.01323	0.92777	1.09211	0.274786	0.536502
isomir-hsa-mir-34c:111513484-111513506	24.7091	1.81714	0.822997	2.20795	0.0272477	0.143861
isomir-hsa-mir-3607:86620547-86620567	10.3508	0.48398	1.1371	0.425625	0.670381	0.833913
isomir-hsa-mir-3607:86620548-86620567	20.8136	0.241792	0.913988	0.264546	0.791359	0.900582
isomir-hsa-mir-361:85903639-85903663	36.4491	0.00449615	0.885085	0.00507991	0.995947	0.997161
isomir-hsa-mir-361:85903640-85903663	29.2583	-0.405603	0.731214	-0.554697	0.579102	0.772714
isomir-hsa-mir-361:85903640-85903664	151.171	0.950505	0.796868	1.1928	0.232947	0.498361
isomir-hsa-mir-361:85903641-85903664	139.513	0.0283585	0.608057	0.0466379	0.962802	0.983221
isomir-hsa-mir-361:85903642-85903664	175.678	0.104592	0.606112	0.172562	0.862996	0.934722
isomir-hsa-mir-361:85903643-85903664	88.9096	0.384674	0.718907	0.535082	0.592593	0.783444
isomir-hsa-mir-361:85903644-85903664	145.224	-0.118504	0.810117	-0.146281	0.8837	0.943123
isomir-hsa-mir-361:85903645-85903664	13.9907	0.453168	0.857891	0.528235	0.597336	0.784708
isomir-hsa-mir-361:85903680-85903703	64.5351	0.0906728	0.779782	0.11628	0.907431	0.95658
isomir-hsa-mir-361:85903681-85903703	624.131	-0.429352	0.590908	-0.726598	0.467472	0.700743
isomir-hsa-mir-361:85903682-85903703	298.534	0.472164	0.534252	0.883786	0.376812	0.634678
isomir-hsa-mir-361:85903683-85903703	93.0984	0.252516	0.641634	0.393552	0.693912	0.845255
isomir-hsa-mir-361:85903684-85903703	12.121	1.26122	0.814335	1.54877	0.121437	0.34966
isomir-hsa-mir-3613:49996465-49996487	27.41	0.0055542	0.817748	0.00679207	0.994581	0.99701
isomir-hsa-mir-3613:49996466-49996487	22.0301	-0.138972	0.692276	-0.200746	0.840897	0.921731
isomir-hsa-mir-3614:56891320-56891342	22.1841	1.3055	0.979053	1.33343	0.18239	0.439771
isomir-hsa-mir-3615:74748663-74748685	16.835	0.281472	0.672925	0.418281	0.675742	0.836148
isomir-hsa-mir-362:50008968-50008992	16.5482	-1.29988	1.02102	-1.27313	0.202973	0.46225
isomir-hsa-mir-363:134169382-134169404	21.6207	-0.474973	0.909622	-0.522165	0.601555	0.787929
isomir-hsa-mir-365a:14309340-14309360	57.7991	0.500645	0.652806	0.766913	0.443133	0.678755
isomir-hsa-mir-365a:14309340-14309362	187.483	1.01476	0.864201	1.17422	0.240308	0.502136
isomir-hsa-mir-365a:14309340-14309363	18.9056	0.978366	1.00824	0.970368	0.331863	0.592492
isomir-hsa-mir-365b:31575478-31575498	57.7991	0.500645	0.652806	0.766913	0.443133	0.678755
isomir-hsa-mir-365b:31575478-31575500	187.483	1.01476	0.864201	1.17422	0.240308	0.502136
isomir-hsa-mir-365b:31575478-31575501	18.9056	0.978366	1.00824	0.970368	0.331863	0.592492
isomir-hsa-mir-369:101065606-101065628	12.165	-2.24683	0.9141	-2.45797	0.0139726	0.0955962
isomir-hsa-mir-369:101065641-101065662	33.5471	-1.84033	0.849874	-2.16541	0.0303561	0.152556
isomir-hsa-mir-374a:74287295-74287317	3676.85	-0.24544	0.562355	-0.436451	0.66251	0.828515
isomir-hsa-mir-374a:74287296-74287317	335.058	-0.368907	0.695415	-0.530485	0.595776	0.784708
isomir-hsa-mir-374a:74287297-74287317	452.153	-0.425106	0.83099	-0.511566	0.608955	0.790143
isomir-hsa-mir-374a:74287298-74287317	69.0148	0.069565	0.892048	0.0779835	0.937841	0.97145
isomir-hsa-mir-374a:74287325-74287347	144.945	-1.30668	0.533497	-2.44927	0.0143145	0.0971258
isomir-hsa-mir-374a:74287326-74287347	26.8008	-1.05169	0.647432	-1.62441	0.104289	0.326175
isomir-hsa-mir-374a:74287327-74287347	16.7387	-1.03716	0.762595	-1.36004	0.173816	0.430115
isomir-hsa-mir-374b:74218586-74218609	18.4454	-0.25816	0.805308	-0.320573	0.748534	0.878903
isomir-hsa-mir-374b:74218587-74218609	101.352	0.0121609	0.673316	0.0180612	0.98559	0.993309
isomir-hsa-mir-374b:74218588-74218609	100.464	-0.399087	0.621354	-0.642286	0.520688	0.733674
isomir-hsa-mir-374b:74218589-74218609	14.9293	0.466087	0.687264	0.678177	0.49766	0.721233
isomir-hsa-mir-375:219001648-219001670	5345.47	-4.87173	0.919815	-5.29643	1.18091e-07	1.38504e-05
isomir-hsa-mir-375:219001648-219001671	51.7617	-5.04641	0.781608	-6.45645	1.0719e-10	1.76005e-07
isomir-hsa-mir-375:219001649-219001669	13.3043	-3.7572	1.11984	-3.35514	0.000793259	0.0119498
isomir-hsa-mir-375:219001649-219001670	520.611	-4.23108	1.03215	-4.09927	4.14449e-05	0.00141776
isomir-hsa-mir-375:219001649-219001671	13.8409	-4.01775	1.17828	-3.40985	0.000649988	0.0105671
isomir-hsa-mir-375:219001650-219001670	24.0968	-2.21981	1.20771	-1.83804	0.0660571	0.246198
isomir-hsa-mir-375:219001651-219001670	19.1874	-2.75761	1.12988	-2.44063	0.0146617	0.0986662
isomir-hsa-mir-375:219001652-219001670	11.1781	-3.25624	1.21058	-2.68982	0.00714914	0.0621105
isomir-hsa-mir-376c:101039732-101039753	37.3431	-2.45526	0.785572	-3.12544	0.00177537	0.0205292
isomir-hsa-mir-377:101062056-101062078	12.3915	-3.59542	0.959872	-3.74573	0.000179872	0.00421929
isomir-hsa-mir-378a:149732829-149732849	22.4896	-1.1409	0.659391	-1.73023	0.0835896	0.287143
isomir-hsa-mir-378a:149732829-149732851	762.323	-3.42544	0.607966	-5.63426	1.75812e-08	2.88684e-06
isomir-hsa-mir-378a:149732830-149732851	37.0495	-3.5606	0.728487	-4.88767	1.02037e-06	8.37725e-05
isomir-hsa-mir-378a:149732830-149732852	11.1027	-3.82433	0.826417	-4.62761	3.69917e-06	0.00021693
isomir-hsa-mir-378a:149732830-149732853	11.5254	-4.34435	1.05315	-4.12512	3.7055e-05	0.00134992
isomir-hsa-mir-378a:149732866-149732888	26.2371	-2.09177	0.78194	-2.67511	0.00747052	0.0641977
isomir-hsa-mir-378a:149732866-149732889	26.7392	-1.27583	0.855119	-1.49199	0.135702	0.371992
isomir-hsa-mir-378a:149732867-149732889	6296.64	-2.74263	0.687192	-3.99107	6.57757e-05	0.0020378
isomir-hsa-mir-378a:149732868-149732888	96.4591	-1.67159	0.726855	-2.29976	0.0214619	0.122789
isomir-hsa-mir-378a:149732868-149732889	421.692	-2.42222	0.666114	-3.63635	0.000276529	0.00560472
isomir-hsa-mir-378c:130962638-130962659	72.1303	-2.56557	0.69376	-3.69806	0.000217249	0.00480527
isomir-hsa-mir-379:101022071-101022089	31.4708	-0.426037	1.0233	-0.416336	0.677165	0.837277
isomir-hsa-mir-379:101022071-101022090	14.6691	-0.771563	0.835025	-0.924	0.355486	0.61443
isomir-hsa-mir-379:101022071-101022092	5698.94	-1.54217	0.715356	-2.1558	0.0310989	0.154741
isomir-hsa-mir-379:101022071-101022093	99.5986	-2.61584	0.810128	-3.22892	0.00124259	0.0163227
isomir-hsa-mir-381:101045967-101045989	14.0617	-3.34072	0.920797	-3.62807	0.000285543	0.00564893
isomir-hsa-mir-381:101045968-101045990	825.149	-4.76205	0.784419	-6.0708	1.27277e-09	5.22472e-07
isomir-hsa-mir-382:101054316-101054338	67.9048	-0.920989	0.668598	-1.37749	0.16836	0.421492
isomir-hsa-mir-382:101054317-101054338	17.4829	-0.436526	0.719363	-0.606822	0.543969	0.751276
isomir-hsa-mir-409:101065314-101065335	19.1919	0.0857337	0.783786	0.109384	0.912898	0.958426
isomir-hsa-mir-409:101065345-101065365	13.9636	0.715045	0.860562	0.830905	0.406027	0.661259
isomir-hsa-mir-409:101065345-101065368	17.2829	-0.512317	0.827912	-0.618806	0.536044	0.747186
isomir-hsa-mir-409:101065346-101065368	30.4557	-0.618593	0.707111	-0.874817	0.381673	0.638708
isomir-hsa-mir-410:101065961-101065982	91.6271	-1.95157	0.721065	-2.70651	0.00679945	0.0597043
isomir-hsa-mir-411:101023339-101023361	29.0788	-2.64785	0.728788	-3.63323	0.000279895	0.00560472
isomir-hsa-mir-411:101023340-101023361	40.8484	-1.92821	0.781487	-2.46736	0.0136112	0.0943024
isomir-hsa-mir-421:74218392-74218415	11.0836	2.11851	1.01337	2.09056	0.0365679	0.170998
isomir-hsa-mir-423:30117095-30117114	20.265	1.4027	0.951487	1.47421	0.140424	0.380276
isomir-hsa-mir-423:30117095-30117116	47.9741	1.60143	0.709305	2.25774	0.0239617	0.132475
isomir-hsa-mir-423:30117095-30117118	147.127	0.879891	0.656555	1.34016	0.180192	0.436841
isomir-hsa-mir-423:30117095-30117119	21.5147	0.450787	0.831017	0.542452	0.587507	0.777973
isomir-hsa-mir-423:30117130-30117145	12.2478	1.6356	1.03287	1.58356	0.113294	0.335792
isomir-hsa-mir-423:30117130-30117152	19.1839	0.964557	0.720035	1.3396	0.180377	0.436841
isomir-hsa-mir-423:30117130-30117154	34.2482	0.47593	0.861861	0.552212	0.580803	0.772836
isomir-hsa-mir-423:30117131-30117152	34.9515	0.69484	0.638895	1.08756	0.276787	0.537852
isomir-hsa-mir-423:30117131-30117154	288.558	0.733151	0.777198	0.943327	0.345514	0.606126
isomir-hsa-mir-424:134546644-134546665	12.4662	2.92087	0.890172	3.28124	0.00103352	0.0147569
isomir-hsa-mir-424:134546680-134546702	193.654	2.55868	0.745748	3.43102	0.000601319	0.00997339
isomir-hsa-mir-424:134546681-134546702	280.926	2.23203	0.391856	5.69606	1.2261e-08	2.23695e-06
isomir-hsa-mir-424:134546682-134546702	54.5921	1.7058	0.612879	2.78326	0.00538153	0.049445
isomir-hsa-mir-425:49020197-49020221	79.2179	-0.139531	0.855209	-0.163154	0.870397	0.940258
isomir-hsa-mir-425:49020197-49020222	75.231	1.27903	0.923045	1.38566	0.16585	0.418483
isomir-hsa-mir-425:49020198-49020221	90.3986	0.0586521	0.748758	0.0783325	0.937564	0.97145
isomir-hsa-mir-425:49020198-49020222	132.183	0.535626	0.892039	0.600452	0.548205	0.754301
isomir-hsa-mir-425:49020199-49020222	604.068	1.08977	0.845663	1.28866	0.197518	0.456152
isomir-hsa-mir-425:49020200-49020221	25.7521	0.184707	0.789061	0.234085	0.814919	0.90229
isomir-hsa-mir-425:49020200-49020222	126.464	0.853082	0.771145	1.10625	0.268617	0.529974
isomir-hsa-mir-425:49020201-49020221	14.0394	0.698692	0.749294	0.932467	0.351095	0.609193
isomir-hsa-mir-425:49020201-49020222	97.8117	1.35336	0.842082	1.60716	0.108018	0.330907
isomir-hsa-mir-429:1169055-1169077	243.574	0.753731	0.762408	0.988619	0.32285	0.586415
isomir-hsa-mir-431:100881066-100881090	13.0804	-3.50234	1.04231	-3.36019	0.000778892	0.011842
isomir-hsa-mir-431:100881067-100881090	13.773	-3.87485	0.961356	-4.03061	5.56329e-05	0.00186427
isomir-hsa-mir-432:100884496-100884519	31.3223	-2.439	0.888208	-2.74598	0.00603302	0.0541324
isomir-hsa-mir-450b:134540232-134540253	67.3335	1.57826	0.80315	1.96509	0.049404	0.203851
isomir-hsa-mir-451a:28861399-28861425	19.7348	-2.25141	1.43952	-1.564	0.117818	0.341798
isomir-hsa-mir-451a:28861400-28861425	71.0758	-3.22251	1.15331	-2.79413	0.00520394	0.0482761
isomir-hsa-mir-451a:28861401-28861425	53.7565	-3.10479	1.14394	-2.71413	0.006645	0.0589789
isomir-hsa-mir-451a:28861402-28861423	26.4544	-1.24732	0.944073	-1.32121	0.18643	0.44365
isomir-hsa-mir-451a:28861402-28861424	18.4584	-2.03667	1.10068	-1.85038	0.0642588	0.240754
isomir-hsa-mir-451a:28861402-28861425	888.622	-2.04921	1.08718	-1.88489	0.0594447	0.229044
isomir-hsa-mir-451a:28861403-28861423	14.5784	-0.918136	0.881342	-1.04175	0.297528	0.559612
isomir-hsa-mir-451a:28861403-28861425	1062.98	-1.68903	1.03106	-1.63815	0.101389	0.323894
isomir-hsa-mir-451a:28861404-28861423	19.4	-1.22412	0.846179	-1.44664	0.147998	0.389443
isomir-hsa-mir-451a:28861404-28861424	37.0486	-1.81208	0.934814	-1.93844	0.0525693	0.211804
isomir-hsa-mir-451a:28861404-28861425	2174.95	-1.48964	0.913895	-1.62999	0.103104	0.325307
isomir-hsa-mir-451a:28861405-28861425	576.735	-1.00822	0.89115	-1.13137	0.257901	0.519791
isomir-hsa-mir-451a:28861406-28861425	25.5134	-1.16844	0.873451	-1.33773	0.180985	0.437027
isomir-hsa-mir-451a:28861407-28861425	19.0379	-1.30886	1.08784	-1.20317	0.228909	0.49561
isomir-hsa-mir-452:151959639-151959661	36.3513	2.08265	0.836771	2.48892	0.0128133	0.0906871
isomir-hsa-mir-452:151959675-151959697	27.8354	1.40776	0.890126	1.58153	0.113757	0.336558
isomir-hsa-mir-452:151959676-151959697	437.826	1.13877	0.83844	1.3582	0.174401	0.430115
isomir-hsa-mir-452:151959676-151959698	96.3191	2.27612	0.891438	2.55331	0.0106706	0.0792808
isomir-hsa-mir-452:151959676-151959699	15.5136	0.975623	0.903243	1.08013	0.280082	0.540299
isomir-hsa-mir-452:151959676-151959700	346.353	1.37374	0.872217	1.575	0.115257	0.337902
isomir-hsa-mir-452:151959677-151959697	69.7416	0.76124	0.888941	0.856345	0.391807	0.64919
isomir-hsa-mir-452:151959677-151959698	18.8376	1.63888	0.87532	1.87232	0.061162	0.233012
isomir-hsa-mir-452:151959677-151959700	421.246	1.01924	0.824948	1.23552	0.216638	0.482449
isomir-hsa-mir-452:151959678-151959700	127.347	0.0590162	0.778528	0.0758048	0.939574	0.971502
isomir-hsa-mir-454:59137787-59137810	13.9845	0.826224	0.821184	1.00614	0.314349	0.579306
isomir-hsa-mir-455:114209449-114209471	263.458	1.53423	0.569277	2.69505	0.00703784	0.0614688
isomir-hsa-mir-455:114209451-114209473	18.9155	0.856671	0.618334	1.38545	0.165915	0.418483
isomir-hsa-mir-455:114209485-114209506	16.1245	1.01635	0.869692	1.16864	0.24255	0.502136
isomir-hsa-mir-455:114209485-114209507	32.7339	1.23616	0.830106	1.48916	0.136446	0.372786
isomir-hsa-mir-455:114209485-114209508	19.4755	2.4029	0.987392	2.43359	0.0149501	0.0989825
isomir-hsa-mir-455:114209486-114209507	17.0978	2.05217	0.921493	2.22701	0.0259466	0.137878
isomir-hsa-mir-455:114209486-114209508	15.2089	2.29598	0.918957	2.49846	0.0124733	0.0890488
isomir-hsa-mir-455:114209487-114209505	17.5751	4.99209	1.01862	4.90083	9.54331e-07	8.24743e-05
isomir-hsa-mir-455:114209487-114209506	79.8146	3.22157	0.687509	4.68586	2.78789e-06	0.000169545
isomir-hsa-mir-455:114209487-114209508	549.956	3.35455	0.847119	3.95995	7.49666e-05	0.00221004
isomir-hsa-mir-455:114209487-114209509	546.394	3.66834	0.807516	4.54274	5.55278e-06	0.000284927
isomir-hsa-mir-4652:93716937-93716959	12.2767	5.14153	1.22048	4.21271	2.52324e-05	0.00101053
isomir-hsa-mir-4662a:124821990-124822012	214.19	-0.163458	0.83919	-0.194781	0.845565	0.925612
isomir-hsa-mir-4677:243346225-243346247	22.2343	0.355343	0.685159	0.518628	0.60402	0.789553
isomir-hsa-mir-4746:4445987-4446010	13.6532	1.63295	0.804673	2.02933	0.0424247	0.186261
isomir-hsa-mir-4772:102432336-102432358	28.115	0.140089	0.740581	0.18916	0.849967	0.927263
isomir-hsa-mir-484:15643301-15643321	18.212	0.99275	0.587936	1.68853	0.0913087	0.303931
isomir-hsa-mir-484:15643301-15643323	172.278	1.1688	0.514411	2.27211	0.0230799	0.129163
isomir-hsa-mir-484:15643301-15643324	38.8415	0.794495	0.691018	1.14975	0.250249	0.511871
isomir-hsa-mir-486-1:41660484-41660506	730.308	-3.04268	0.853599	-3.56453	0.000364513	0.00663119
isomir-hsa-mir-486-1:41660485-41660506	290.036	-2.3978	0.790358	-3.03381	0.00241486	0.0257481
isomir-hsa-mir-486-1:41660486-41660506	40.8681	-1.81927	0.750603	-2.42374	0.0153616	0.100493
isomir-hsa-mir-486-2:41660444-41660464	41.7669	-1.89924	0.802987	-2.36521	0.0180196	0.112076
isomir-hsa-mir-486-2:41660444-41660466	741.385	-2.99007	0.836939	-3.57263	0.00035341	0.00652021
isomir-hsa-mir-487b:101046505-101046527	11.8585	-2.55508	0.799728	-3.19494	0.00139862	0.0174173
isomir-hsa-mir-493:100869075-100869097	42.2029	-1.14566	0.757358	-1.51271	0.130354	0.363566
isomir-hsa-mir-493:100869116-100869138	15.3299	-1.09846	0.79541	-1.38099	0.167281	0.420637
isomir-hsa-mir-495:101033804-101033826	12.0967	-2.62913	0.81071	-3.243	0.0011828	0.0160115
isomir-hsa-mir-495:101033804-101033827	11.6443	-2.86579	0.881828	-3.24983	0.00115473	0.016002
isomir-hsa-mir-497:7017978-7018000	18.3314	-0.626936	0.629183	-0.996428	0.319042	0.584982
isomir-hsa-mir-497:7017979-7018000	22.2182	-1.37431	0.533829	-2.57444	0.0100402	0.0770376
isomir-hsa-mir-499a:34990408-34990429	16.6298	-2.93825	1.43191	-2.05198	0.0401713	0.179243
isomir-hsa-mir-500a:50008481-50008504	18.6837	-1.06782	0.670973	-1.59145	0.111509	0.334865
isomir-hsa-mir-500a:50008482-50008504	202.436	-0.314821	0.484919	-0.649224	0.516193	0.731119
isomir-hsa-mir-500a:50008482-50008505	610.166	-0.338839	0.640668	-0.528884	0.596886	0.784708
isomir-hsa-mir-501:50009772-50009794	23.872	0.174651	0.581516	0.300337	0.76392	0.886321
isomir-hsa-mir-501:50009772-50009795	103.934	0.052258	0.769694	0.0678946	0.94587	0.974352
isomir-hsa-mir-503:134546371-134546394	38.495	2.43398	0.925959	2.62861	0.0085735	0.0714603
isomir-hsa-mir-505:139924158-139924181	12.2487	1.27556	0.73097	1.74502	0.0809817	0.280826
isomir-hsa-mir-505:139924158-139924182	11.7736	0.86497	0.750624	1.15234	0.249183	0.511448
isomir-hsa-mir-505:139924160-139924182	27.9053	0.951296	0.64554	1.47364	0.140577	0.380276
isomir-hsa-mir-505:139924161-139924182	13.1298	0.808799	0.61464	1.31589	0.188211	0.444026
isomir-hsa-mir-505:139924195-139924218	12.6891	1.47893	0.907591	1.62952	0.103204	0.325307
isomir-hsa-mir-508:147236945-147236968	18.5807	-3.24881	0.855177	-3.799	0.000145284	0.00353919
isomir-hsa-mir-508:147236946-147236968	14.974	-3.69294	0.686523	-5.3792	7.48192e-08	1.02378e-05
isomir-hsa-mir-511:17845122-17845143	40.5438	0.767137	0.808218	0.949171	0.342534	0.602332
isomir-hsa-mir-511:17845122-17845144	12.2248	1.77379	1.09622	1.6181	0.105642	0.32853
isomir-hsa-mir-519a-1:53752410-53752432	4.80244	0.460386	1.36019	0.338472	0.735008	0.868261
isomir-hsa-mir-532:50003167-50003186	12.1512	0.985755	0.82229	1.19879	0.230608	0.496928
isomir-hsa-mir-532:50003167-50003187	29.7645	0.191854	0.761968	0.251788	0.801205	0.900582
isomir-hsa-mir-532:50003167-50003189	2573.52	-0.778817	0.486649	-1.60037	0.109517	0.333393
isomir-hsa-mir-532:50003167-50003190	69.3604	-0.973406	0.651007	-1.49523	0.134854	0.371195
isomir-hsa-mir-532:50003168-50003189	72.0813	-0.701592	0.515807	-1.36018	0.173772	0.430115
isomir-hsa-mir-532:50003204-50003226	53.0168	1.10811	0.571792	1.93796	0.0526286	0.211804
isomir-hsa-mir-539:101047329-101047351	14.1484	-2.71468	0.931687	-2.91373	0.00357144	0.0353271
isomir-hsa-mir-542:134541363-134541386	103.322	0.664536	0.941566	0.705778	0.480326	0.710537
isomir-hsa-mir-542:134541364-134541386	406.455	0.460159	0.723111	0.63636	0.524542	0.735523
isomir-hsa-mir-542:134541364-134541387	45.1253	0.915716	0.97956	0.934824	0.349879	0.607938
isomir-hsa-mir-542:134541365-134541386	160.921	0.603936	0.660366	0.914548	0.360429	0.619063
isomir-hsa-mir-542:134541365-134541387	69.162	0.718881	0.76628	0.938143	0.348171	0.606586
isomir-hsa-mir-542:134541366-134541386	202.463	0.623597	0.740735	0.841862	0.399865	0.656579
isomir-hsa-mir-542:134541366-134541387	187.005	0.516947	0.671226	0.770153	0.441209	0.678755
isomir-hsa-mir-551b:168551914-168551935	1.71233	0.60891	1.2619	0.482534	0.629427	0.806484
isomir-hsa-mir-574:38868092-38868112	17.0581	0.573015	0.718031	0.798037	0.424849	0.667562
isomir-hsa-mir-574:38868092-38868114	208.447	0.993405	0.624033	1.59191	0.111405	0.334865
isomir-hsa-mir-576:109488713-109488735	21.1448	1.02556	0.85948	1.19323	0.232777	0.498361
isomir-hsa-mir-576:109488713-109488736	35.2093	1.22391	0.994765	1.23035	0.218564	0.484239
isomir-hsa-mir-582:59703629-59703651	22.9155	-0.690921	0.721019	-0.958257	0.337933	0.599192
isomir-hsa-mir-582:59703629-59703652	125.798	-1.27873	0.725347	-1.76292	0.0779134	0.274124
isomir-hsa-mir-582:59703630-59703652	450.651	-0.227255	0.563976	-0.402951	0.686984	0.841184
isomir-hsa-mir-582:59703631-59703651	11.8066	0.160088	0.920111	0.173987	0.861876	0.934722
isomir-hsa-mir-582:59703631-59703652	277.301	0.0690113	0.602506	0.11454	0.908809	0.95658
isomir-hsa-mir-582:59703632-59703652	48.4062	0.359807	0.876745	0.410389	0.68152	0.839258
isomir-hsa-mir-582:59703633-59703652	110.667	0.480018	0.919761	0.521895	0.601743	0.787929
isomir-hsa-mir-582:59703666-59703689	16.897	-0.0723349	0.855036	-0.0845987	0.93258	0.9699
isomir-hsa-mir-584:149062372-149062395	24.5281	1.59496	0.950894	1.67732	0.0934792	0.307601
isomir-hsa-mir-584:149062373-149062395	103.258	1.01865	0.810886	1.25622	0.209035	0.472224
isomir-hsa-mir-584:149062374-149062395	645.414	0.434008	0.784768	0.553041	0.580236	0.772714
isomir-hsa-mir-584:149062374-149062396	22.7339	1.69962	1.08205	1.57074	0.116243	0.339024
isomir-hsa-mir-584:149062375-149062395	20.6646	0.57027	0.775539	0.735321	0.462144	0.694909
isomir-hsa-mir-589:5495872-5495895	40.4056	0.730509	0.722513	1.01107	0.311985	0.57689
isomir-hsa-mir-589:5495873-5495895	19.9279	0.851317	0.677746	1.2561	0.20908	0.472224
isomir-hsa-mir-589:5495874-5495895	174.119	0.677595	0.548668	1.23498	0.216837	0.482449
isomir-hsa-mir-589:5495875-5495895	11.1207	0.294811	0.929782	0.317076	0.751186	0.87915
isomir-hsa-mir-590:74191213-74191235	61.189	0.0287301	0.605434	0.0474537	0.962152	0.983221
isomir-hsa-mir-598:11035221-11035243	64.0252	-0.409068	0.841236	-0.48627	0.626775	0.805055
isomir-hsa-mir-625:65471153-65471171	15.4113	1.04976	1.06718	0.983677	0.325274	0.587126
isomir-hsa-mir-625:65471153-65471172	25.263	1.01585	1.03294	0.983449	0.325387	0.587126
isomir-hsa-mir-625:65471153-65471173	167.23	0.782848	0.78619	0.99575	0.319372	0.584982
isomir-hsa-mir-625:65471153-65471175	505.585	-0.11373	0.686576	-0.165649	0.868434	0.939992
isomir-hsa-mir-625:65471153-65471176	26.8624	-0.341242	0.835102	-0.408623	0.682816	0.839258
isomir-hsa-mir-625:65471154-65471175	15.544	0.130013	0.683853	0.190118	0.849217	0.927263
isomir-hsa-mir-628:55372991-55373013	15.1116	-1.27546	0.672166	-1.89754	0.0577566	0.225264
isomir-hsa-mir-629:70079388-70079409	14.3031	1.51715	0.750007	2.02285	0.0430882	0.187668
isomir-hsa-mir-629:70079421-70079444	17.1507	0.457254	0.721371	0.633868	0.526167	0.737172
isomir-hsa-mir-629:70079425-70079448	30.8682	0.0907952	0.744292	0.121989	0.902908	0.95658
isomir-hsa-mir-629:70079426-70079448	313.287	0.166743	0.603782	0.276164	0.782422	0.896222
isomir-hsa-mir-629:70079427-70079448	236.369	0.268321	0.562426	0.477078	0.633307	0.807995
isomir-hsa-mir-629:70079428-70079448	57.9129	0.614073	0.725757	0.846114	0.397489	0.655021
isomir-hsa-mir-6509:135207044-135207065	14.1006	0.863858	1.05428	0.81938	0.412569	0.66393
isomir-hsa-mir-651:8126980-8127002	12.0696	-0.57497	0.636394	-0.903481	0.366271	0.624524
isomir-hsa-mir-6510:41517165-41517187	17.9665	-2.70731	0.924305	-2.92903	0.00340024	0.0344563
isomir-hsa-mir-6510:41517166-41517187	33.4418	-2.92798	0.934644	-3.13272	0.00173192	0.0201689
isomir-hsa-mir-652:110055389-110055410	108.308	0.61579	0.536537	1.14771	0.251087	0.512156
isomir-hsa-mir-652:110055389-110055411	24.7308	-0.806354	0.710033	-1.13566	0.2561	0.519791
isomir-hsa-mir-653:93482819-93482841	15.0867	-0.95197	0.863297	-1.10271	0.270151	0.529974
isomir-hsa-mir-654:101040269-101040289	71.3081	-0.308835	0.858578	-0.359705	0.719068	0.862037
isomir-hsa-mir-655:101049610-101049632	12.9007	-2.47052	0.77598	-3.18374	0.00145386	0.0174251
isomir-hsa-mir-660:50013256-50013278	75.0611	-0.771806	0.581149	-1.32807	0.184155	0.44208
isomir-hsa-mir-660:50013256-50013279	149.108	-1.37617	0.665425	-2.0681	0.0386303	0.174843
isomir-hsa-mir-664a:220200549-220200572	51.4249	-0.721805	0.863182	-0.836214	0.403034	0.659566
isomir-hsa-mir-664a:220200550-220200572	20.372	-0.881706	0.639036	-1.37974	0.167665	0.420958
isomir-hsa-mir-671:151238449-151238472	13.7487	0.79474	0.827857	0.959996	0.337057	0.598622
isomir-hsa-mir-6720:1390324-1390346	13.3392	0.678112	1.0428	0.650279	0.515512	0.731119
isomir-hsa-mir-675:1996766-1996788	150.86	-1.39397	0.966087	-1.4429	0.149048	0.390954
isomir-hsa-mir-675:1996767-1996788	11.4081	-0.401036	0.951549	-0.421456	0.673422	0.835304
isomir-hsa-mir-708:79402031-79402052	97.4873	0.172245	0.671811	0.25639	0.79765	0.900582
isomir-hsa-mir-708:79402031-79402053	306.418	0.223331	0.647832	0.344736	0.730293	0.865995
isomir-hsa-mir-708:79402031-79402054	151.652	0.253478	0.761306	0.332951	0.739171	0.871299
isomir-hsa-mir-708:79402032-79402054	45.1293	0.250589	0.616481	0.406482	0.684389	0.839258
isomir-hsa-mir-708:79402033-79402054	39.1379	-0.257432	0.671434	-0.383406	0.701419	0.850086
isomir-hsa-mir-708:79402077-79402100	172.754	0.940484	0.664422	1.41549	0.156925	0.404506
isomir-hsa-mir-708:79402078-79402100	147.11	0.48275	0.579007	0.833755	0.404419	0.659566
isomir-hsa-mir-708:79402079-79402100	19.0489	1.12753	0.706376	1.59621	0.110441	0.334865
isomir-hsa-mir-7-1:83969771-83969793	47.0607	0.640018	0.587175	1.08999	0.275715	0.537678
isomir-hsa-mir-7-1:83969835-83969854	21.2752	1.56955	0.978034	1.6048	0.108537	0.331876
isomir-hsa-mir-744:12081909-12081929	44.3633	0.856225	0.775436	1.10419	0.269512	0.529974
isomir-hsa-mir-744:12081909-12081931	32.2177	0.913318	0.806367	1.13263	0.257368	0.519791
isomir-hsa-mir-758:101026035-101026057	42.3448	-0.571432	0.69961	-0.816787	0.41405	0.66393
isomir-hsa-mir-758:101026071-101026093	18.9084	-1.02675	0.764109	-1.34372	0.179038	0.436788
isomir-hsa-mir-766:119646763-119646785	19.5272	0.917004	0.691675	1.32577	0.184915	0.44261
isomir-hsa-mir-766:119646764-119646785	13.579	1.36358	0.654574	2.08316	0.037237	0.17321
isomir-hsa-mir-767:152393480-152393504	26.643	1.63785	1.44743	1.13156	0.257819	0.519791
isomir-hsa-mir-767:152393481-152393504	89.3614	2.27507	1.4279	1.59329	0.111094	0.334865
isomir-hsa-mir-769:46018961-46018983	21.967	-0.229944	0.640968	-0.358745	0.719786	0.862063
isomir-hsa-mir-874:137647581-137647604	27.782	0.573899	0.703234	0.816086	0.414451	0.66393
isomir-hsa-mir-874:137647582-137647604	33.864	-0.24949	0.667131	-0.373975	0.708423	0.85443
isomir-hsa-mir-889:101047949-101047970	66.7467	-1.212	0.670287	-1.80818	0.0705789	0.256963
isomir-hsa-mir-9-1:156420392-156420415	471.57	-0.96065	0.920858	-1.04321	0.29685	0.559612
isomir-hsa-mir-9-1:156420393-156420415	279.786	-0.287175	0.929423	-0.308982	0.757335	0.883199
isomir-hsa-mir-9-1:156420394-156420415	16.0253	-0.979733	0.83991	-1.16647	0.243423	0.502136
isomir-hsa-mir-9-1:156420395-156420415	0.623466	-0.0479328	1.44616	-0.0331449	0.973559	0.988
isomir-hsa-mir-9-1:156420396-156420415	1.5943	-0.379538	1.32092	-0.287329	0.773861	0.892331
isomir-hsa-mir-9-2:88666902-88666925	475.544	-1.02138	0.907264	-1.12578	0.260259	0.521789
isomir-hsa-mir-9-2:88666903-88666925	292.15	-0.273449	0.93246	-0.293256	0.769327	0.890856
isomir-hsa-mir-9-2:88666904-88666925	14.9879	-1.1958	0.753406	-1.58719	0.112471	0.335535
isomir-hsa-mir-9-2:88666905-88666925	0.644057	0.309221	1.44471	0.214038	0.830518	0.914642
isomir-hsa-mir-9-2:88666906-88666925	2.09322	0.195377	1.2826	0.152329	0.878928	0.943123
isomir-hsa-mir-92a-1:91351324-91351347	13.8462	-0.230702	0.926912	-0.248893	0.803444	0.900582
isomir-hsa-mir-92a-1:91351361-91351381	51.871	0.690052	0.645037	1.06979	0.284715	0.54551
isomir-hsa-mir-92a-1:91351361-91351383	24799.2	0.309615	0.555078	0.557786	0.57699	0.772672
isomir-hsa-mir-92a-1:91351361-91351384	1934.3	-0.0401913	0.629025	-0.0638945	0.949054	0.975797
isomir-hsa-mir-92a-1:91351361-91351385	16.754	-0.00663806	0.864896	-0.00767498	0.993876	0.996912
isomir-hsa-mir-92a-1:91351362-91351383	370.996	-0.298629	0.672476	-0.444074	0.656989	0.823493
isomir-hsa-mir-92a-1:91351362-91351384	36.2332	-0.444343	0.566519	-0.784339	0.432841	0.674233
isomir-hsa-mir-92a-2:134169543-134169566	153.934	-0.533678	0.691523	-0.771742	0.440267	0.678755
isomir-hsa-mir-92a-2:134169544-134169566	24829.9	0.308026	0.555532	0.554471	0.579256	0.772714
isomir-hsa-mir-92a-2:134169545-134169566	206.213	0.741265	0.516204	1.43599	0.151004	0.39357
isomir-hsa-mir-92a-2:134169546-134169566	51.4711	1.08327	0.62798	1.72501	0.0845255	0.287948
isomir-hsa-mir-92b:155195237-155195255	17.3194	2.11514	0.90159	2.34601	0.0189755	0.115429
isomir-hsa-mir-92b:155195237-155195256	29.7951	1.85698	0.802984	2.3126	0.0207448	0.121085
isomir-hsa-mir-92b:155195237-155195257	79.4831	1.77499	0.738414	2.40379	0.0162259	0.104482
isomir-hsa-mir-92b:155195237-155195259	184.767	0.963598	0.643558	1.4973	0.134316	0.370667
isomir-hsa-mir-93:100093776-100093799	19.9606	1.7831	0.938465	1.90002	0.0574303	0.22471
isomir-hsa-mir-93:100093777-100093799	22.752	1.85657	0.809043	2.29478	0.0217459	0.123553
isomir-hsa-mir-93:100093814-100093838	251.618	0.424824	0.827486	0.513391	0.607678	0.790079
isomir-hsa-mir-93:100093815-100093835	17.8733	-1.04483	1.05668	-0.988786	0.322768	0.586415
isomir-hsa-mir-93:100093815-100093838	29255.1	0.719208	0.713436	1.00809	0.313411	0.578597
isomir-hsa-mir-93:100093816-100093838	255.176	0.401281	0.628883	0.638086	0.523418	0.734708
isomir-hsa-mir-93:100093817-100093838	664.267	0.814607	0.615306	1.32391	0.185535	0.44301
isomir-hsa-mir-93:100093818-100093838	111.039	0.432723	0.755817	0.572524	0.566967	0.768753
isomir-hsa-mir-93:100093819-100093838	16.9992	0.889458	0.810261	1.09774	0.272317	0.533585
isomir-hsa-mir-9-3:89368032-89368051	3.10316	0.736718	1.05432	0.69876	0.484702	0.713794
isomir-hsa-mir-9-3:89368032-89368052	0.722723	-1.77151	1.42059	-1.24702	0.21239	0.476288
isomir-hsa-mir-9-3:89368032-89368053	15.8242	-1.11673	0.808456	-1.38131	0.167183	0.420637
isomir-hsa-mir-9-3:89368032-89368055	463.351	-1.03856	0.903437	-1.14956	0.250324	0.511871
isomir-hsa-mir-9-3:89368033-89368055	20.2145	-0.719285	0.993628	-0.723898	0.469129	0.701557
isomir-hsa-mir-9-3:89368072-89368095	2.86416	-1.06677	1.2614	-0.845701	0.39772	0.655021
isomir-hsa-mir-942:117094655-117094677	13.8485	0.141992	0.739019	0.192135	0.847636	0.926774
isomir-hsa-mir-944:189829974-189829997	158.88	2.66174	0.959611	2.77377	0.00554104	0.0502673
isomir-hsa-mir-944:189829975-189829997	1094.58	1.66294	0.811766	2.04855	0.0405065	0.179761
isomir-hsa-mir-944:189829976-189829997	50.7637	0.703112	0.830737	0.846371	0.397346	0.655021
isomir-hsa-mir-95:8005312-8005334	20.7497	-1.79983	0.718704	-2.50427	0.0122703	0.0883677
isomir-hsa-mir-95:8005313-8005334	23.8809	-1.60778	0.730263	-2.20164	0.0276906	0.145731
isomir-hsa-mir-96:129774739-129774762	42.7826	1.34932	0.861692	1.5659	0.117373	0.341458
isomir-hsa-mir-96:129774740-129774762	15.834	0.87591	1.01438	0.863489	0.387868	0.643313
isomir-hsa-mir-98:53556298-53556321	57.5922	0.0314981	0.814164	0.0386877	0.969139	0.986563
isomir-hsa-mir-98:53556299-53556321	135.772	0.618	0.70232	0.879941	0.378891	0.636785
isomir-hsa-mir-98:53556300-53556321	117.4	-0.0534478	0.579791	-0.0921845	0.926551	0.967552
isomir-hsa-mir-99a:16539100-16539122	24.5671	-1.79419	0.698736	-2.56777	0.0102355	0.0778089
isomir-hsa-mir-99a:16539101-16539120	16.6224	-2.09311	0.985042	-2.12489	0.0335954	0.162725
isomir-hsa-mir-99a:16539101-16539121	119.207	-1.70683	0.848704	-2.0111	0.0443145	0.189985
isomir-hsa-mir-99a:16539101-16539123	396.845	-2.12569	0.758742	-2.8016	0.00508498	0.0475928
isomir-hsa-mir-99b:51692618-51692635	22.6985	0.0429604	0.709367	0.0605616	0.951708	0.977592
isomir-hsa-mir-99b:51692618-51692636	21.4128	0.111677	0.788219	0.141682	0.887331	0.944875
isomir-hsa-mir-99b:51692618-51692637	144.492	0.144014	0.680679	0.211574	0.832439	0.91613
isomir-hsa-mir-99b:51692618-51692638	1460.14	0.44865	0.551256	0.813868	0.415721	0.664134
isomir-hsa-mir-99b:51692618-51692640	38129.6	0.573672	0.586828	0.977582	0.328281	0.588469
isomir-hsa-mir-99b:51692618-51692641	27.0673	-0.31745	0.802633	-0.395511	0.692466	0.844746
isomir-hsa-mir-99b:51692619-51692639	56.8352	-0.0216226	0.7594	-0.0284733	0.977285	0.989945
isomir-hsa-mir-99b:51692619-51692640	154.933	0.538372	0.6361	0.846365	0.397349	0.655021
isomir-hsa-mir-99b:51692656-51692675	60.1065	1.86457	0.729938	2.55441	0.0106366	0.0792808
isomir-hsa-mir-99b:51692656-51692676	58.8419	1.46674	0.7077	2.07255	0.0382141	0.174299
isomir-hsa-mir-99b:51692656-51692678	108.497	0.956555	0.60641	1.57741	0.114702	0.337902
isomir-hsa-mir-99b:51692656-51692679	19.3431	0.123174	0.787327	0.156446	0.875681	0.943123

## Sheet: subset O_pos ALL
miRNA	baseMean	log2FoldChange	lfcSE	stat	pvalue	padj
hsa-let-7a-3p	39.9085	0.705727	0.67892	1.03949	0.298579	0.552924
hsa-let-7a-5p	51282.6	-0.166316	0.642654	-0.258795	0.795793	0.898903
hsa-let-7b-3p	137.807	0.902846	0.616871	1.46359	0.143306	0.368006
hsa-let-7b-5p	23708.4	0.471217	0.643843	0.731882	0.464241	0.69183
hsa-let-7c-5p	2607.24	-1.16915	0.811402	-1.4409	0.149612	0.376159
hsa-let-7d-3p	333.784	1.20203	0.505284	2.37891	0.0173637	0.119993
hsa-let-7d-5p	253.109	0.509993	0.405145	1.25879	0.208105	0.449529
hsa-let-7e-5p	1755.27	0.100125	0.611712	0.163679	0.869984	0.938434
hsa-let-7f-1-3p	19.4401	1.20969	0.605202	1.99882	0.045628	0.2076
hsa-let-7f-5p	10131.1	0.105875	0.61237	0.172894	0.862735	0.937048
hsa-let-7i-3p	76.8807	-0.149812	0.530852	-0.282211	0.777782	0.889059
hsa-let-7i-5p	1067.65	0.274491	0.471772	0.581829	0.560682	0.76559
hsa-miR-100-5p	12.0257	-1.29032	0.862161	-1.49662	0.134493	0.356691
hsa-miR-101-3p	16540.4	-1.67074	0.566812	-2.9476	0.00320249	0.0446249
hsa-miR-103a-3p	7904.82	0.0594634	0.410768	0.144762	0.884899	0.947907
hsa-miR-106a-5p	12.4271	-0.242936	0.800074	-0.303642	0.7614	0.885547
hsa-miR-10a-5p	284.249	-0.0415091	0.738766	-0.056187	0.955193	0.978159
hsa-miR-10b-5p	73977	-1.26857	0.640724	-1.9799	0.047715	0.207772
hsa-miR-125a-3p	17.1274	1.34238	0.637885	2.10442	0.0353416	0.176858
hsa-miR-125a-5p	303.785	-0.531517	0.609716	-0.871745	0.383347	0.624823
hsa-miR-125b-5p	267.86	-1.29781	0.66886	-1.94033	0.05234	0.218619
hsa-miR-126-3p	310.036	-1.176	0.645057	-1.8231	0.0682888	0.251824
hsa-miR-126-5p	152.757	-0.98685	0.661758	-1.49126	0.135894	0.358171
hsa-miR-1269a	49.8697	0.763082	1.07324	0.711008	0.477079	0.707092
hsa-miR-127-3p	1974.04	-0.884283	0.784881	-1.12665	0.259892	0.509005
hsa-miR-127-5p	441.713	-1.11325	0.724414	-1.53676	0.124351	0.33932
hsa-miR-128-3p	170.3	0.232152	0.556511	0.417157	0.676564	0.849452
hsa-miR-1307-3p	291.305	1.43992	0.758781	1.89767	0.0577397	0.227744
hsa-miR-130a-3p	44.5936	-0.130032	0.602416	-0.215851	0.829104	0.921227
hsa-miR-130b-3p	12.284	1.52793	0.782933	1.95155	0.0509917	0.216174
hsa-miR-132-3p	12.8709	-0.318339	0.590109	-0.539458	0.589571	0.787949
hsa-miR-133a-3p	161.803	-3.25892	1.15585	-2.81952	0.00480962	0.0588227
hsa-miR-133b	263.09	-3.02968	1.15561	-2.62171	0.00874887	0.0791121
hsa-miR-134-5p	493.768	-0.62006	0.742317	-0.835303	0.403547	0.642952
hsa-miR-136-5p	43.3008	-2.66022	0.818637	-3.24957	0.0011558	0.0231159
hsa-miR-1-3p	132.194	-3.12926	1.15554	-2.70804	0.00676811	0.071077
hsa-miR-140-3p	208.762	-0.56581	0.720959	-0.784802	0.432569	0.667231
hsa-miR-140-5p	17.079	-0.759173	0.743701	-1.0208	0.307348	0.560613
hsa-miR-141-3p	413.98	0.302656	0.782405	0.386828	0.698884	0.861397
hsa-miR-141-5p	3598.99	0.918266	0.786844	1.16702	0.243201	0.492015
hsa-miR-142-3p	1781.87	-0.0667839	0.64059	-0.104254	0.916968	0.965229
hsa-miR-143-3p	336107	0.173791	0.664394	0.261578	0.793647	0.897671
hsa-miR-143-5p	48.0531	-0.508617	0.570111	-0.892138	0.372319	0.615703
hsa-miR-144-5p	19.0811	-2.57354	0.764893	-3.36458	0.000766597	0.0188139
hsa-miR-145-5p	431.614	-2.24814	0.669534	-3.35776	0.000785757	0.0188139
hsa-miR-146a-5p	281.498	0.548466	0.767571	0.714548	0.474889	0.70446
hsa-miR-146b-3p	43.4034	0.277524	0.595626	0.465937	0.64126	0.827084
hsa-miR-146b-5p	762.485	-0.106838	0.667387	-0.160084	0.872815	0.939842
hsa-miR-148a-3p	132.193	0.420889	0.896328	0.46957	0.638662	0.827084
hsa-miR-148b-3p	267.275	0.241863	0.487777	0.495847	0.620003	0.812648
hsa-miR-149-5p	92.3814	-0.56104	0.793185	-0.707326	0.479364	0.708462
hsa-miR-151a-3p	21.9651	1.73476	0.865362	2.00467	0.0449986	0.2076
hsa-miR-152-3p	14.7469	1.94704	1.05868	1.83912	0.0658971	0.246751
hsa-miR-155-5p	621.05	0.808616	0.789897	1.0237	0.305978	0.560233
hsa-miR-15b-3p	138.149	1.27331	0.566225	2.24877	0.024527	0.146301
hsa-miR-15b-5p	631.864	0.969081	0.650639	1.48943	0.136374	0.358325
hsa-miR-16-5p	58.1914	0.447206	0.631774	0.707857	0.479034	0.708462
hsa-miR-17-5p	65.1429	-0.566053	0.687398	-0.823472	0.410239	0.650566
hsa-miR-181a-2-3p	1199.59	0.0431353	0.652319	0.0661261	0.947277	0.976575
hsa-miR-181a-5p	1349.55	-0.146084	0.512217	-0.2852	0.775491	0.888366
hsa-miR-181b-5p	161.627	0.217294	0.482101	0.450724	0.652189	0.832998
hsa-miR-181c-5p	63.2094	-0.53918	0.663264	-0.812918	0.416265	0.654077
hsa-miR-181d-5p	21.185	-0.457022	0.604253	-0.756342	0.449444	0.681583
hsa-miR-182-5p	19.41	0.439746	0.80312	0.547547	0.584003	0.782969
hsa-miR-183-5p	1811.52	1.14247	0.59189	1.9302	0.0535817	0.22026
hsa-miR-185-5p	52.743	0.471238	0.534386	0.88183	0.377869	0.621984
hsa-miR-191-5p	12.4897	0.178402	0.875781	0.203706	0.838583	0.923909
hsa-miR-192-5p	22.6196	-0.144153	0.696914	-0.206845	0.836131	0.923909
hsa-miR-193a-3p	19.7756	0.0109474	0.602678	0.0181646	0.985508	0.991486
hsa-miR-193a-5p	420.561	0.911531	0.632542	1.44106	0.149568	0.376159
hsa-miR-193b-3p	84.1537	0.707219	0.720915	0.981003	0.326591	0.578787
hsa-miR-193b-5p	20.1715	0.692147	0.873332	0.792535	0.428049	0.66398
hsa-miR-196a-5p	113.237	3.87157	0.954549	4.05592	4.99383e-05	0.0035373
hsa-miR-197-3p	149.838	1.33456	0.501194	2.66276	0.00775024	0.0755256
hsa-miR-199a-3p	232.798	-0.850435	0.749272	-1.13501	0.256369	0.505015
hsa-miR-199b-3p	232.798	-0.850435	0.749272	-1.13501	0.256369	0.505015
hsa-miR-19a-3p	23.0237	-1.15038	0.605139	-1.90102	0.057299	0.226531
hsa-miR-19b-1-5p	34.8261	0.0967794	0.557295	0.173659	0.862133	0.937048
hsa-miR-19b-3p	92.0968	-0.796031	0.561288	-1.41822	0.156126	0.386338
hsa-miR-200a-3p	170.956	0.637939	0.84928	0.751152	0.452561	0.683874
hsa-miR-200a-5p	1231.29	1.26434	0.7573	1.66953	0.095012	0.291553
hsa-miR-200b-3p	650.126	0.479796	0.808961	0.593102	0.553113	0.760139
hsa-miR-200b-5p	74.4691	1.09058	0.758557	1.43771	0.150517	0.376847
hsa-miR-200c-3p	13533.8	0.0840603	0.717944	0.117085	0.906793	0.960466
hsa-miR-200c-5p	19.3388	0.710223	0.813924	0.872591	0.382886	0.62467
hsa-miR-203a-3p	851.567	-0.487605	0.969368	-0.503013	0.614955	0.807277
hsa-miR-203b-3p	11.7686	-0.0600809	0.801323	-0.0749772	0.940233	0.974038
hsa-miR-205-5p	10952.2	1.09378	0.840679	1.30107	0.193235	0.432806
hsa-miR-206	471.612	-3.42881	1.08395	-3.16325	0.0015602	0.0273437
hsa-miR-20a-5p	20.8743	-0.162241	0.687127	-0.236115	0.813344	0.910224
hsa-miR-21-3p	1375.39	2.94186	0.771429	3.81352	0.000136999	0.00746638
hsa-miR-21-5p	155870	1.05446	0.544385	1.93698	0.0527473	0.218756
hsa-miR-223-3p	258.717	0.563748	0.812421	0.693911	0.487738	0.715557
hsa-miR-22-3p	6140.86	-0.692506	0.503148	-1.37635	0.168715	0.401736
hsa-miR-224-5p	113.734	0.28247	0.767383	0.368096	0.712802	0.869895
hsa-miR-23a-3p	154.339	0.21914	0.638537	0.343191	0.731455	0.873839
hsa-miR-23b-3p	1464.57	-0.657062	0.645736	-1.01754	0.308897	0.561818
hsa-miR-24-3p	1035.42	0.184104	0.522895	0.352086	0.724774	0.872357
hsa-miR-25-3p	117.606	0.474447	0.687827	0.689777	0.490334	0.718593
hsa-miR-26a-5p	348.471	-0.586843	0.556216	-1.05506	0.291396	0.544366
hsa-miR-26b-5p	325.8	-0.417708	0.56301	-0.741918	0.458137	0.688015
hsa-miR-27b-3p	5068.79	0.167015	0.690745	0.241789	0.808943	0.908925
hsa-miR-27b-5p	22.9618	0.782359	0.691593	1.13124	0.257954	0.506571
hsa-miR-28-3p	3980.33	0.75057	0.516967	1.45187	0.146537	0.37181
hsa-miR-28-5p	220.691	-0.177142	0.46093	-0.384314	0.700746	0.862612
hsa-miR-299-5p	19.5763	-2.45983	0.929409	-2.64666	0.00812905	0.0763502
hsa-miR-3065-3p	91.1619	-1.10872	0.764723	-1.44983	0.147107	0.3727
hsa-miR-30a-3p	2313.87	-0.801286	0.851134	-0.941433	0.346483	0.592576
hsa-miR-30a-5p	107.659	-1.4962	0.78183	-1.91372	0.0556561	0.22449
hsa-miR-30c-5p	82.5852	-0.951958	0.726208	-1.31086	0.189904	0.428702
hsa-miR-30e-3p	9777.51	-0.412429	0.536238	-0.769115	0.441825	0.674845
hsa-miR-30e-5p	346.931	-1.18127	0.524547	-2.25197	0.0243239	0.145601
hsa-miR-320a-3p	157.021	1.25299	0.636283	1.96924	0.0489258	0.209752
hsa-miR-324-3p	46.1661	0.121205	0.59133	0.204971	0.837595	0.923909
hsa-miR-331-3p	44.4191	0.769503	0.59612	1.29085	0.196755	0.437195
hsa-miR-335-3p	37.1667	1.08407	0.679136	1.59625	0.110434	0.315524
hsa-miR-335-5p	16.2583	-0.954761	0.828229	-1.15278	0.249003	0.496473
hsa-miR-33a-3p	11.3784	0.431221	0.774752	0.556593	0.577806	0.778961
hsa-miR-33a-5p	53.9454	0.0469692	0.67372	0.0697162	0.94442	0.975996
hsa-miR-342-3p	263.478	0.623781	0.681782	0.914927	0.36023	0.604532
hsa-miR-345-5p	14.4281	0.831205	0.725833	1.14517	0.252137	0.500155
hsa-miR-34c-3p	26.6729	1.23812	0.850633	1.45553	0.145522	0.369788
hsa-miR-363-3p	11.5511	-0.126341	0.835861	-0.151151	0.879857	0.944887
hsa-miR-365a-3p	65.7572	1.03067	0.69652	1.47974	0.138942	0.362272
hsa-miR-365b-3p	65.7572	1.03067	0.69652	1.47974	0.138942	0.362272
hsa-miR-3677-3p	27.7143	1.6894	0.610375	2.76781	0.00564347	0.0653616
hsa-miR-375-3p	237.571	-2.78279	0.967289	-2.87689	0.00401612	0.0521176
hsa-miR-378a-3p	3249.5	-1.73281	0.629705	-2.75179	0.00592709	0.0671737
hsa-miR-378a-5p	365.77	-0.989811	0.582018	-1.70065	0.0890083	0.281253
hsa-miR-379-5p	2040.07	-1.21478	0.733962	-1.6551	0.097905	0.295467
hsa-miR-381-3p	479.87	-2.58797	0.854966	-3.02699	0.00247002	0.0368337
hsa-miR-423-3p	33.2972	0.512755	0.543199	0.943954	0.345193	0.591561
hsa-miR-423-5p	22.3618	1.02004	0.584398	1.74545	0.0809066	0.271821
hsa-miR-425-5p	159.999	-0.0448917	0.837498	-0.0536021	0.957252	0.97855
hsa-miR-429	80.7503	1.3261	0.753594	1.7597	0.0784592	0.26876
hsa-miR-451a	11.6308	-2.25941	0.97174	-2.32512	0.0200655	0.129209
hsa-miR-455-3p	446.504	2.94577	0.8636	3.41103	0.000647181	0.0169263
hsa-miR-455-5p	15.9211	0.962339	0.74494	1.29183	0.196415	0.437049
hsa-miR-4772-3p	21.7001	0.121554	0.698984	0.173901	0.861943	0.937048
hsa-miR-484	71.3146	0.156661	0.528516	0.296416	0.766913	0.885621
hsa-miR-486-5p	270.924	-2.83022	0.799761	-3.53884	0.000401896	0.013216
hsa-miR-532-3p	38.2175	0.692162	0.724501	0.955363	0.339394	0.586352
hsa-miR-532-5p	178.791	0.0148434	0.445511	0.0333177	0.973421	0.985701
hsa-miR-574-3p	36.9944	0.329751	0.676025	0.48778	0.625706	0.817446
hsa-miR-582-3p	102.223	0.831478	0.82046	1.01343	0.310855	0.562218
hsa-miR-590-3p	11.3158	0.228109	0.648638	0.351674	0.725083	0.872357
hsa-miR-625-3p	268.429	0.651415	0.681843	0.955373	0.339389	0.586352
hsa-miR-654-3p	45.9147	-1.02743	0.797679	-1.28802	0.19774	0.437195
hsa-miR-708-3p	56.2638	0.151851	0.698201	0.217489	0.827828	0.921012
hsa-miR-744-3p	27.2883	0.323089	0.766851	0.421319	0.673522	0.848768
hsa-miR-744-5p	51.8206	0.494102	0.616951	0.800877	0.423203	0.660041
hsa-miR-758-3p	24.7906	-0.678243	0.836168	-0.811133	0.417289	0.654077
hsa-miR-769-5p	48.6267	-0.154136	0.572959	-0.269017	0.787916	0.895959
hsa-miR-889-3p	17.0197	-0.433962	0.713519	-0.608199	0.543056	0.752663
hsa-miR-92a-3p	725.236	0.195158	0.521701	0.374079	0.708345	0.866945
hsa-miR-92b-3p	85.2773	1.08573	0.617232	1.75903	0.0785728	0.26876
hsa-miR-93-5p	165.226	0.20157	0.683938	0.294719	0.768208	0.885621
hsa-miR-9-5p	2686.95	2.19351	0.896083	2.44788	0.0143698	0.104169
hsa-miR-99a-5p	1925.39	-1.61069	0.830721	-1.9389	0.0525131	0.218756
hsa-miR-99b-3p	26.5588	0.269711	0.739465	0.364738	0.715307	0.870772
hsa-miR-99b-5p	21304.3	-0.32606	0.502344	-0.649078	0.516288	0.738796
isomir-hsa-let-7a-1:94175961-94175984	17.8109	-0.114511	0.637528	-0.179617	0.857453	0.935774
isomir-hsa-let-7a-1:94175962-94175981	535.324	0.313308	0.777439	0.403001	0.686948	0.854675
isomir-hsa-let-7a-1:94175962-94175982	12603.1	0.187189	0.697648	0.268315	0.788457	0.895974
isomir-hsa-let-7a-1:94175962-94175984	46936.2	-0.0482151	0.628452	-0.0767204	0.938846	0.974038
isomir-hsa-let-7a-1:94175962-94175985	840.882	0.0570218	0.744595	0.076581	0.938957	0.974038
isomir-hsa-let-7a-1:94175962-94175986	36.1831	0.896413	0.9474	0.946182	0.344056	0.590206
isomir-hsa-let-7a-1:94175963-94175983	21.3957	1.78857	1.05152	1.70094	0.0889544	0.281253
isomir-hsa-let-7a-1:94175963-94175984	48.6441	1.08729	1.00601	1.08079	0.279788	0.529666
isomir-hsa-let-7a-1:94175965-94175983	16.2355	1.34021	0.79298	1.69009	0.0910113	0.283406
isomir-hsa-let-7a-1:94175965-94175984	39.3597	1.01785	0.833876	1.22063	0.222227	0.469298
isomir-hsa-let-7a-1:94175966-94175984	11.1495	1.34101	0.817236	1.64091	0.100816	0.298066
isomir-hsa-let-7a-1:94176013-94176034	46.5774	0.199419	0.586492	0.34002	0.733842	0.874581
isomir-hsa-let-7a-1:94176013-94176035	29.4479	0.201606	0.84924	0.237396	0.81235	0.909746
isomir-hsa-let-7a-2:122146567-122146590	843.063	0.0793046	0.755752	0.104935	0.916428	0.965229
isomir-hsa-let-7a-2:122146568-122146586	13.498	1.72041	0.892491	1.92765	0.0538989	0.22026
isomir-hsa-let-7a-2:122146568-122146587	40.4648	1.64202	0.793634	2.06899	0.0385474	0.191051
isomir-hsa-let-7a-2:122146568-122146590	46995.4	-0.0452578	0.629818	-0.0718585	0.942714	0.975464
isomir-hsa-let-7a-2:122146569-122146587	17.7837	0.898233	0.853024	1.053	0.292341	0.544935
isomir-hsa-let-7a-2:122146569-122146589	21.8924	1.43048	1.03361	1.38396	0.16637	0.399475
isomir-hsa-let-7a-2:122146569-122146590	25618.3	-0.172946	0.641335	-0.269665	0.787418	0.895959
isomir-hsa-let-7a-2:122146570-122146590	12562.3	0.18184	0.697303	0.260777	0.794265	0.897773
isomir-hsa-let-7a-2:122146571-122146590	554.658	0.265258	0.780627	0.339801	0.734006	0.874581
isomir-hsa-let-7a-3:46112751-46112772	76.103	0.0748649	0.612405	0.122247	0.902703	0.959323
isomir-hsa-let-7a-3:46112751-46112773	100.054	-0.536426	0.601792	-0.891381	0.372725	0.615775
isomir-hsa-let-7a-3:46112751-46112774	36.9311	-0.772565	0.70154	-1.10124	0.270792	0.518992
isomir-hsa-let-7a-3:46112752-46112771	552.136	0.255981	0.787039	0.325246	0.744995	0.881994
isomir-hsa-let-7a-3:46112752-46112772	12531.2	0.173247	0.698037	0.248192	0.803986	0.90575
isomir-hsa-let-7a-3:46112752-46112774	47099.1	-0.0430403	0.628398	-0.0684921	0.945394	0.976409
isomir-hsa-let-7a-3:46112752-46112775	846.077	0.0483629	0.754319	0.0641146	0.948879	0.976695
isomir-hsa-let-7a-3:46112753-46112773	22.7894	1.26049	1.06564	1.18284	0.236871	0.48633
isomir-hsa-let-7a-3:46112753-46112774	48.794	1.1718	1.0119	1.15802	0.246855	0.494874
isomir-hsa-let-7a-3:46112755-46112773	16.8576	1.16886	0.796061	1.4683	0.142023	0.366929
isomir-hsa-let-7a-3:46112755-46112774	37.1192	1.05504	0.778737	1.35481	0.175479	0.410158
isomir-hsa-let-7a-3:46112756-46112774	12.4254	2.44061	0.840084	2.9052	0.00367021	0.0491288
isomir-hsa-let-7a-3:46112800-46112821	42.2921	0.330712	0.518031	0.638402	0.523212	0.741957
isomir-hsa-let-7a-3:46112800-46112822	27.3305	-0.22698	0.805803	-0.281681	0.778188	0.889059
isomir-hsa-let-7b:46113691-46113708	39.1867	0.49896	0.818514	0.609593	0.542132	0.752663
isomir-hsa-let-7b:46113691-46113709	120.398	0.252984	0.803971	0.314668	0.753014	0.884674
isomir-hsa-let-7b:46113691-46113710	4112.17	0.901253	0.798059	1.12931	0.258769	0.507389
isomir-hsa-let-7b:46113691-46113711	47502.5	0.409957	0.643885	0.636693	0.524325	0.742794
isomir-hsa-let-7b:46113691-46113713	35115.6	0.225271	0.608091	0.370456	0.711043	0.868676
isomir-hsa-let-7b:46113691-46113714	3829.36	-0.179724	0.687042	-0.261591	0.793637	0.897671
isomir-hsa-let-7b:46113692-46113711	27.1227	0.56469	0.913272	0.618316	0.536367	0.750472
isomir-hsa-let-7b:46113692-46113713	23.8258	0.682263	0.936437	0.728574	0.466263	0.693479
isomir-hsa-let-7b:46113694-46113713	32.1025	1.42301	0.766761	1.85587	0.0634723	0.240855
isomir-hsa-let-7b:46113695-46113713	13.8628	1.47314	0.825076	1.78546	0.0741872	0.263622
isomir-hsa-let-7b:46113745-46113765	54.7244	1.47417	0.702075	2.09973	0.0357526	0.178239
isomir-hsa-let-7c:16539837-16539858	47.4186	-1.33566	0.771739	-1.73071	0.0835033	0.275262
isomir-hsa-let-7c:16539837-16539859	41.7943	-1.49428	0.695869	-2.14735	0.0317653	0.169459
isomir-hsa-let-7c:16539837-16539860	24.2479	-2.18885	0.756596	-2.89302	0.00381552	0.0502125
isomir-hsa-let-7c:16539838-16539857	534.911	-0.681932	0.797213	-0.855395	0.392332	0.631392
isomir-hsa-let-7c:16539838-16539858	2557.83	-1.13697	0.804919	-1.41253	0.157794	0.387643
isomir-hsa-let-7c:16539838-16539860	7695.02	-1.46383	0.81307	-1.80038	0.0718008	0.259054
isomir-hsa-let-7c:16539838-16539861	217.751	-1.58392	0.852686	-1.85756	0.0632311	0.240476
isomir-hsa-let-7c:16539883-16539905	23.1189	-1.21719	0.857453	-1.41954	0.155742	0.386338
isomir-hsa-let-7d:94178841-94178861	336.666	1.12573	0.720997	1.56135	0.118442	0.327401
isomir-hsa-let-7d:94178841-94178863	415.28	0.323668	0.541395	0.597841	0.549946	0.758239
isomir-hsa-let-7d:94178841-94178864	23.1735	-0.257522	0.749216	-0.343723	0.731055	0.873839
isomir-hsa-let-7d:94178895-94178915	213.538	2.39531	0.734709	3.26022	0.00111328	0.0228098
isomir-hsa-let-7d:94178895-94178917	616.339	0.253002	0.525187	0.481736	0.629994	0.821311
isomir-hsa-let-7d:94178896-94178915	8.17632	2.66948	0.837304	3.18818	0.00143172	0.0258927
isomir-hsa-let-7d:94178896-94178916	22.1138	1.23987	0.711146	1.74349	0.0812488	0.272202
isomir-hsa-let-7d:94178896-94178917	66.4941	0.760261	0.519369	1.46382	0.143244	0.368006
isomir-hsa-let-7e:51692793-51692811	31.1819	0.722969	0.751616	0.961886	0.336107	0.586352
isomir-hsa-let-7e:51692793-51692812	46.8278	0.57482	0.92766	0.619645	0.535492	0.750472
isomir-hsa-let-7e:51692793-51692813	747.728	0.494002	0.805063	0.613619	0.539467	0.752663
isomir-hsa-let-7e:51692793-51692815	2940.45	0.0585824	0.580814	0.100863	0.919659	0.966118
isomir-hsa-let-7e:51692793-51692816	81.5674	-0.210509	0.629917	-0.334186	0.738239	0.877497
isomir-hsa-let-7e:51692838-51692860	14.6294	-0.73202	0.716751	-1.0213	0.307111	0.560613
isomir-hsa-let-7f-1:94176353-94176369	18.9219	0.621252	0.81292	0.764223	0.444734	0.677463
isomir-hsa-let-7f-1:94176353-94176370	23.7123	0.318864	0.83879	0.380148	0.703836	0.865163
isomir-hsa-let-7f-1:94176353-94176371	228.366	0.574943	0.705043	0.815473	0.414802	0.654077
isomir-hsa-let-7f-1:94176353-94176372	168.704	0.447871	0.813439	0.55059	0.581915	0.782342
isomir-hsa-let-7f-1:94176353-94176373	3764.57	0.445027	0.728542	0.610847	0.541301	0.752663
isomir-hsa-let-7f-1:94176353-94176375	29490.1	0.207149	0.593111	0.349259	0.726895	0.872889
isomir-hsa-let-7f-1:94176353-94176376	63.9147	-0.646148	0.503006	-1.28457	0.198942	0.437463
isomir-hsa-let-7f-1:94176354-94176375	37.2166	1.36767	1.06524	1.28391	0.199174	0.437463
isomir-hsa-let-7f-1:94176356-94176375	26.4487	1.57829	0.819307	1.92638	0.0540572	0.220377
isomir-hsa-let-7f-1:94176358-94176379	14.8941	1.34781	0.880479	1.53077	0.125826	0.342247
isomir-hsa-let-7f-2:53557245-53557268	775.717	0.419406	0.724692	0.578737	0.562767	0.767204
isomir-hsa-let-7f-2:53557246-53557265	26.7278	1.38076	0.815362	1.69343	0.0903739	0.283396
isomir-hsa-let-7f-2:53557246-53557268	29502.5	0.192842	0.592985	0.325206	0.745025	0.881994
isomir-hsa-let-7f-2:53557246-53557269	14.5934	0.517991	0.641992	0.80685	0.419753	0.656501
isomir-hsa-let-7f-2:53557247-53557268	10049.1	0.104242	0.609489	0.171032	0.864199	0.937048
isomir-hsa-let-7f-2:53557248-53557268	3747.08	0.440922	0.725027	0.608145	0.543091	0.752663
isomir-hsa-let-7f-2:53557249-53557268	179.961	0.638277	0.81099	0.787034	0.431262	0.666496
isomir-hsa-let-7f-2:53557250-53557268	235.217	0.597758	0.682906	0.875315	0.381403	0.622848
isomir-hsa-let-7f-2:53557251-53557268	19.8368	0.0295532	0.887424	0.0333022	0.973434	0.985701
isomir-hsa-let-7f-2:53557252-53557268	20.0988	0.87499	0.841452	1.03986	0.298406	0.552924
isomir-hsa-let-7g:52268280-52268301	48.7876	0.180328	0.679865	0.265241	0.790824	0.897463
isomir-hsa-let-7g:52268335-52268358	55.2137	-0.444802	0.696886	-0.63827	0.523298	0.741957
isomir-hsa-let-7g:52268336-52268355	16.251	1.6559	0.805163	2.0566	0.039725	0.194446
isomir-hsa-let-7g:52268336-52268358	1767.11	-0.530754	0.52567	-1.00967	0.312653	0.563507
isomir-hsa-let-7g:52268337-52268358	691.852	-0.638258	0.580527	-1.09945	0.271574	0.519828
isomir-hsa-let-7g:52268338-52268358	109.203	-0.300987	0.672702	-0.44743	0.654564	0.834778
isomir-hsa-let-7g:52268339-52268358	51.3396	-0.181017	0.848004	-0.213462	0.830966	0.921489
isomir-hsa-let-7g:52268340-52268358	13.8855	0.0663047	0.660895	0.100326	0.920086	0.966118
isomir-hsa-let-7i:62603691-62603710	22.0379	0.727042	0.671831	1.08218	0.279173	0.52909
isomir-hsa-let-7i:62603691-62603711	56.3239	1.08564	0.570809	1.90193	0.0571807	0.226531
isomir-hsa-let-7i:62603691-62603713	625.185	-0.0389418	0.543478	-0.071653	0.942878	0.975464
isomir-hsa-let-7i:62603691-62603714	666.703	-1.16327	0.677142	-1.71791	0.0858129	0.278933
isomir-hsa-let-7i:62603694-62603712	33.262	1.26363	0.741027	1.70525	0.0881486	0.28099
isomir-hsa-let-7i:62603694-62603713	29.5874	1.66228	0.736111	2.2582	0.0239333	0.145309
isomir-hsa-let-7i:62603694-62603714	11.2141	0.455509	0.780958	0.583269	0.559712	0.76488
isomir-hsa-let-7i:62603747-62603767	190.225	1.03074	0.595963	1.72954	0.0837119	0.275262
isomir-hsa-let-7i:62603747-62603769	82.843	-0.0541008	0.644653	-0.0839223	0.933118	0.973788
isomir-hsa-mir-100:122152274-122152297	14.1293	-2.31689	0.923712	-2.50823	0.0121336	0.095496
isomir-hsa-mir-100:122152275-122152297	2214.63	-1.76287	0.813469	-2.1671	0.030227	0.165228
isomir-hsa-mir-100:122152276-122152296	52.4928	-1.43947	0.735944	-1.95595	0.0504708	0.214501
isomir-hsa-mir-100:122152276-122152297	12826.8	-2.05125	0.75157	-2.72928	0.00634721	0.0687277
isomir-hsa-mir-100:122152277-122152297	367.031	-1.75547	0.709506	-2.47421	0.013353	0.100001
isomir-hsa-mir-100:122152278-122152297	87.1401	-1.89267	0.747425	-2.53226	0.0113331	0.0914413
isomir-hsa-mir-100:122152279-122152297	21.9931	-2.1618	0.860215	-2.51309	0.0119677	0.0946285
isomir-hsa-mir-101-1:65058441-65058463	2447.16	-1.33143	0.607454	-2.19182	0.0283923	0.158773
isomir-hsa-mir-101-1:65058442-65058463	2430.75	-1.8449	0.523544	-3.52386	0.000425302	0.013216
isomir-hsa-mir-101-1:65058442-65058464	565.69	-1.9501	0.597595	-3.26324	0.00110146	0.0228098
isomir-hsa-mir-101-1:65058443-65058463	16420.5	-1.6729	0.566408	-2.95352	0.0031417	0.0445075
isomir-hsa-mir-101-1:65058443-65058464	5906.24	-1.63716	0.560761	-2.91952	0.00350566	0.0476769
isomir-hsa-mir-101-1:65058444-65058463	263.723	-1.19991	0.569622	-2.1065	0.0351611	0.176858
isomir-hsa-mir-101-1:65058444-65058464	220.087	-0.935337	0.48062	-1.9461	0.0516424	0.217307
isomir-hsa-mir-101-1:65058445-65058464	12.6821	-1.11011	0.659521	-1.68321	0.0923343	0.285397
isomir-hsa-mir-101-2:4850344-4850364	229.832	-0.907578	0.506845	-1.79064	0.0733506	0.262518
isomir-hsa-mir-101-2:4850344-4850365	5925.79	-1.63279	0.564778	-2.89103	0.00383978	0.0502125
isomir-hsa-mir-101-2:4850344-4850366	567.436	-1.91087	0.599032	-3.18993	0.00142305	0.0258927
isomir-hsa-mir-101-2:4850345-4850364	264.506	-1.10789	0.553487	-2.00165	0.0453219	0.2076
isomir-hsa-mir-101-2:4850345-4850366	2416.63	-1.83141	0.52891	-3.46262	0.000534936	0.0146676
isomir-hsa-mir-101-2:4850345-4850367	2471.8	-1.33847	0.603102	-2.21932	0.0264652	0.15303
isomir-hsa-mir-101-2:4850345-4850368	284.724	-1.58488	0.748731	-2.11675	0.0342808	0.175007
isomir-hsa-mir-103a-1:168560903-168560927	137.051	-0.614349	0.549631	-1.11775	0.263675	0.512053
isomir-hsa-mir-103a-1:168560904-168560922	25.0317	0.991502	0.76672	1.29317	0.195951	0.437049
isomir-hsa-mir-103a-1:168560904-168560923	134.869	0.986345	0.712465	1.38441	0.166232	0.399475
isomir-hsa-mir-103a-1:168560904-168560924	16.1637	0.696191	0.634579	1.09709	0.272602	0.5207
isomir-hsa-mir-103a-1:168560904-168560925	920.264	0.466611	0.487669	0.956819	0.338659	0.586352
isomir-hsa-mir-103a-1:168560904-168560927	42562.3	-0.290541	0.491134	-0.591573	0.554137	0.760931
isomir-hsa-mir-103a-1:168560905-168560923	14.4547	1.1832	0.7952	1.48793	0.136769	0.358781
isomir-hsa-mir-103a-1:168560905-168560925	72.1204	1.04924	0.608537	1.7242	0.0846712	0.276512
isomir-hsa-mir-103a-1:168560905-168560927	7819.72	0.0483731	0.411005	0.117695	0.906309	0.960466
isomir-hsa-mir-103a-1:168560906-168560927	96.1914	0.189846	0.538011	0.352865	0.724189	0.872357
isomir-hsa-mir-103a-1:168560907-168560927	12.6048	0.344409	0.779932	0.441589	0.658787	0.836398
isomir-hsa-mir-103a-1:168560908-168560927	17.2655	0.954203	0.730381	1.30645	0.191401	0.4304
isomir-hsa-mir-103a-1:168560941-168560964	14.3943	-1.25416	0.760162	-1.64986	0.0989725	0.295989
isomir-hsa-mir-103a-2:3917486-3917504	21.0634	1.33842	0.633556	2.11254	0.0346398	0.175261
isomir-hsa-mir-103a-2:3917541-3917560	34.667	0.858683	0.70935	1.21052	0.226079	0.472156
isomir-hsa-mir-103a-2:3917541-3917561	26.3966	0.223846	0.744888	0.300509	0.763789	0.885547
isomir-hsa-mir-103a-2:3917541-3917562	200.134	0.197768	0.547101	0.361483	0.717738	0.870772
isomir-hsa-mir-103a-2:3917541-3917564	42500.2	-0.290888	0.490239	-0.593359	0.552941	0.760139
isomir-hsa-mir-103a-2:3917541-3917565	132.795	-0.736645	0.534726	-1.37761	0.168323	0.401736
isomir-hsa-mir-103a-2:3917541-3917566	12.0423	-0.968212	0.594406	-1.62887	0.10334	0.304467
isomir-hsa-mir-103a-2:3917542-3917564	39.5028	-0.0353873	0.524595	-0.0674563	0.946218	0.976575
isomir-hsa-mir-103a-2:3917543-3917563	74.2413	1.03138	0.60851	1.69493	0.090089	0.283378
isomir-hsa-mir-103a-2:3917543-3917564	923.949	0.471988	0.47304	0.997775	0.318388	0.567359
isomir-hsa-mir-103a-2:3917544-3917564	13.4569	1.20563	0.695347	1.73386	0.0829436	0.274327
isomir-hsa-mir-103a-2:3917545-3917563	14.7478	1.51117	0.734107	2.05851	0.0395412	0.194446
isomir-hsa-mir-103a-2:3917545-3917564	127.975	0.810499	0.706474	1.14724	0.25128	0.499194
isomir-hsa-mir-103a-2:3917546-3917564	25.5292	1.34002	0.714386	1.87577	0.0606872	0.236083
isomir-hsa-mir-106a:134170244-134170267	33.8056	-0.479602	0.780095	-0.614799	0.538687	0.75248
isomir-hsa-mir-106b:100094002-100094024	47.8322	1.12356	0.6735	1.66824	0.095268	0.291724
isomir-hsa-mir-106b:100094003-100094024	2177.82	2.12503	0.483753	4.39279	1.11903e-05	0.00118897
isomir-hsa-mir-106b:100094003-100094025	72.707	1.53153	0.553876	2.76511	0.0056903	0.0653616
isomir-hsa-mir-106b:100094003-100094026	12.5768	1.03943	0.693867	1.49803	0.134127	0.356314
isomir-hsa-mir-106b:100094004-100094024	203.896	1.53755	0.605544	2.53912	0.0111131	0.0908282
isomir-hsa-mir-106b:100094004-100094026	37.7855	0.285583	0.672371	0.424741	0.671026	0.848374
isomir-hsa-mir-106b:100094005-100094024	59.4005	1.58075	0.628341	2.51574	0.0118782	0.0943594
isomir-hsa-mir-106b:100094005-100094026	41.8426	1.47787	0.718887	2.05577	0.0398043	0.194446
isomir-hsa-mir-106b:100094006-100094024	12.6602	1.13793	0.649445	1.75216	0.0797471	0.269554
isomir-hsa-mir-106b:100094041-100094064	13.743	0.371121	0.669488	0.554335	0.57935	0.780423
isomir-hsa-mir-106b:100094042-100094064	642.099	0.585127	0.425145	1.3763	0.168729	0.401736
isomir-hsa-mir-106b:100094043-100094064	751.94	0.659271	0.416495	1.5829	0.113444	0.320357
isomir-hsa-mir-106b:100094044-100094064	207.96	-0.165897	0.466342	-0.355741	0.722034	0.872262
isomir-hsa-mir-106b:100094045-100094064	94.8971	0.690737	0.5912	1.16836	0.24266	0.492015
isomir-hsa-mir-107:89592756-89592779	22.615	-1.05193	0.614828	-1.71093	0.0870941	0.279457
isomir-hsa-mir-107:89592757-89592779	25.7151	-0.761165	0.608738	-1.2504	0.211154	0.453235
isomir-hsa-mir-107:89592758-89592779	296.326	0.195067	0.537009	0.363247	0.716421	0.870772
isomir-hsa-mir-107:89592759-89592779	39.0014	0.267809	0.741941	0.360958	0.718131	0.870772
isomir-hsa-mir-107:89592760-89592779	51.9325	0.89727	0.687614	1.3049	0.191926	0.431009
isomir-hsa-mir-10a:48579903-48579926	153.868	-1.24599	0.805113	-1.54759	0.121721	0.334054
isomir-hsa-mir-10a:48579903-48579927	78.2622	-1.79096	0.884074	-2.0258	0.0427856	0.202606
isomir-hsa-mir-10a:48579904-48579927	171.4	-0.76943	0.784994	-0.980173	0.327001	0.578787
isomir-hsa-mir-10a:48579905-48579925	14.6214	0.351027	0.768925	0.456517	0.648019	0.830793
isomir-hsa-mir-10a:48579905-48579926	1750.53	-0.102243	0.696506	-0.146794	0.883294	0.946791
isomir-hsa-mir-10a:48579905-48579927	7801.8	-0.616381	0.744831	-0.827545	0.407928	0.64811
isomir-hsa-mir-10a:48579905-48579928	60.0548	-0.659343	0.827785	-0.796515	0.425733	0.662771
isomir-hsa-mir-10a:48579906-48579926	444.849	0.759743	0.792231	0.958992	0.337563	0.586352
isomir-hsa-mir-10a:48579906-48579927	1576.34	0.404169	0.739886	0.546259	0.584888	0.783538
isomir-hsa-mir-10a:48579906-48579928	45.9759	0.199861	0.735303	0.271808	0.78577	0.894714
isomir-hsa-mir-10a:48579907-48579926	34.4471	0.200357	0.695002	0.288282	0.773131	0.887979
isomir-hsa-mir-10a:48579907-48579927	149.737	0.261338	0.697543	0.374655	0.707917	0.866945
isomir-hsa-mir-10a:48579908-48579927	29.9235	0.565709	0.813129	0.695718	0.486605	0.714978
isomir-hsa-mir-10a:48579911-48579927	21.4093	0.541814	0.838593	0.646099	0.518215	0.739686
isomir-hsa-mir-10b:176150329-176150344	13.0047	-1.27769	0.803004	-1.59113	0.11158	0.317731
isomir-hsa-mir-10b:176150329-176150345	231.931	-0.409586	0.796068	-0.514511	0.606895	0.803521
isomir-hsa-mir-10b:176150329-176150346	23.5299	-0.707399	0.824567	-0.857904	0.390945	0.630821
isomir-hsa-mir-10b:176150329-176150347	56.7151	-1.22994	0.698981	-1.75962	0.0784719	0.26876
isomir-hsa-mir-10b:176150329-176150348	212.086	-0.966669	0.704941	-1.37128	0.170289	0.40263
isomir-hsa-mir-10b:176150329-176150349	1237.51	-1.12365	0.633223	-1.7745	0.0759812	0.265778
isomir-hsa-mir-10b:176150329-176150350	10670.9	-1.04511	0.59739	-1.74947	0.0802104	0.270551
isomir-hsa-mir-10b:176150329-176150352	6926.48	-1.43779	0.689245	-2.08603	0.0369759	0.183798
isomir-hsa-mir-10b:176150329-176150353	356.273	-2.04402	0.77778	-2.62802	0.00858845	0.0787329
isomir-hsa-mir-10b:176150330-176150345	17.7115	-0.48648	0.869773	-0.559319	0.575944	0.777067
isomir-hsa-mir-10b:176150330-176150348	20.5224	-1.203	0.791151	-1.52057	0.128369	0.346943
isomir-hsa-mir-10b:176150330-176150349	107.294	-1.12114	0.692386	-1.61925	0.105394	0.305231
isomir-hsa-mir-10b:176150330-176150350	653.705	-0.839878	0.694238	-1.20978	0.226361	0.472165
isomir-hsa-mir-10b:176150330-176150351	4913.01	-1.10897	0.583085	-1.9019	0.0571841	0.226531
isomir-hsa-mir-10b:176150330-176150352	4666.95	-0.960151	0.590168	-1.62691	0.103756	0.304782
isomir-hsa-mir-10b:176150330-176150353	1185.81	-1.63674	0.724413	-2.2594	0.0238583	0.145309
isomir-hsa-mir-10b:176150331-176150351	21.7358	-0.0642429	0.690878	-0.0929872	0.925914	0.969245
isomir-hsa-mir-10b:176150331-176150352	17.5872	-0.376707	0.577755	-0.652019	0.514389	0.736698
isomir-hsa-mir-10b:176150368-176150390	23.8875	-0.770573	0.550879	-1.39881	0.161871	0.391996
isomir-hsa-mir-10b:176150369-176150390	13.9129	-0.643865	0.689461	-0.933868	0.350372	0.597425
isomir-hsa-mir-1-1:62554351-62554370	19.9189	-2.07865	1.15569	-1.79863	0.0720779	0.259054
isomir-hsa-mir-1-1:62554351-62554371	199.632	-3.07259	1.15228	-2.66654	0.00766354	0.0753064
isomir-hsa-mir-1-1:62554351-62554373	2811.26	-4.13899	1.13863	-3.63507	0.000277903	0.0121137
isomir-hsa-mir-1180:19344513-19344535	34.3596	0.211438	0.721393	0.293096	0.769449	0.885621
isomir-hsa-mir-1180:19344514-19344535	14.5505	0.974519	0.783167	1.24433	0.213378	0.456279
isomir-hsa-mir-1-2:21829014-21829037	308.147	-2.58586	1.10296	-2.34447	0.0190541	0.125065
isomir-hsa-mir-1-2:21829015-21829037	2831.2	-4.10466	1.14253	-3.59259	0.000327408	0.0126324
isomir-hsa-mir-1-2:21829016-21829037	131.382	-3.32907	1.14011	-2.91994	0.00350098	0.0476769
isomir-hsa-mir-1-2:21829017-21829037	203.336	-3.12389	1.15195	-2.71183	0.00669135	0.071077
isomir-hsa-mir-1-2:21829018-21829037	17.5287	-2.11123	1.15587	-1.82652	0.0677713	0.251176
isomir-hsa-mir-1247:101560326-101560347	615.518	0.0472393	0.874225	0.0540356	0.956907	0.97855
isomir-hsa-mir-1247:101560327-101560347	73.9478	0.379504	0.857903	0.442362	0.658227	0.836313
isomir-hsa-mir-1247:101560362-101560384	73.7977	0.0915621	0.951017	0.0962781	0.9233	0.967468
isomir-hsa-mir-1247:101560363-101560384	26.1708	-0.0534325	0.838916	-0.0636923	0.949215	0.976695
isomir-hsa-mir-125a:51693247-51693268	31.3351	1.24856	0.692135	1.80392	0.0712439	0.257691
isomir-hsa-mir-125a:51693248-51693268	133.714	0.968682	0.548776	1.76517	0.0775352	0.266822
isomir-hsa-mir-125a:51693249-51693268	64.629	1.45532	0.707467	2.05708	0.0396787	0.194446
isomir-hsa-mir-125a:51693250-51693268	292.784	1.47003	0.65754	2.23565	0.0253747	0.148702
isomir-hsa-mir-125a:51693251-51693268	30.2783	1.30306	0.762878	1.70809	0.0876204	0.27999
isomir-hsa-mir-125a:51693268-51693288	13.7481	-0.648051	0.735013	-0.881686	0.377947	0.621984
isomir-hsa-mir-125a:51693268-51693289	70.3259	-0.778126	0.590255	-1.31829	0.187408	0.427641
isomir-hsa-mir-125a:51693268-51693290	429.812	-1.04419	0.561562	-1.85944	0.0629654	0.240476
isomir-hsa-mir-125a:51693268-51693292	137.186	-0.435423	0.644061	-0.676059	0.499003	0.720735
isomir-hsa-mir-125b-1:122099809-122099831	670.632	-1.49497	0.707571	-2.11282	0.0346165	0.175261
isomir-hsa-mir-125b-1:122099810-122099831	265.108	-1.38251	0.695162	-1.98876	0.0467276	0.207766
isomir-hsa-mir-125b-1:122099811-122099831	45.6822	-1.19202	0.734722	-1.62241	0.104715	0.30494
isomir-hsa-mir-125b-1:122099812-122099831	20.1451	-1.08517	0.776282	-1.39791	0.16214	0.392088
isomir-hsa-mir-125b-2:16590253-16590272	21.308	-0.463595	0.73936	-0.627022	0.530645	0.746151
isomir-hsa-mir-125b-2:16590253-16590273	39.7125	-1.13003	0.760426	-1.48604	0.137268	0.359008
isomir-hsa-mir-125b-2:16590253-16590275	683.991	-1.51415	0.693328	-2.18389	0.0289703	0.159901
isomir-hsa-mir-125b-2:16590292-16590311	11.3554	1.18921	0.925964	1.28429	0.199039	0.437463
isomir-hsa-mir-125b-2:16590292-16590312	55.2502	0.020037	0.916488	0.0218628	0.982557	0.990129
isomir-hsa-mir-125b-2:16590292-16590313	43.8093	-0.386258	0.856627	-0.450906	0.652057	0.832998
isomir-hsa-mir-125b-2:16590292-16590314	33.17	-0.957305	0.890992	-1.07443	0.282632	0.531676
isomir-hsa-mir-126:136670616-136670635	17.3618	-0.931983	0.68502	-1.36052	0.173666	0.408909
isomir-hsa-mir-126:136670616-136670637	629.145	-1.23893	0.575711	-2.15201	0.0313967	0.168906
isomir-hsa-mir-126:136670652-136670674	67.5463	-1.43003	0.579225	-2.46887	0.0135542	0.101062
isomir-hsa-mir-126:136670652-136670675	44.0296	-1.10186	0.776773	-1.41851	0.156041	0.386338
isomir-hsa-mir-126:136670653-136670670	27.1139	-0.0471671	0.77057	-0.0612107	0.951191	0.977217
isomir-hsa-mir-126:136670653-136670673	95.7814	-0.679495	0.56902	-1.19415	0.23242	0.483024
isomir-hsa-mir-126:136670653-136670675	4153.35	-0.661518	0.721253	-0.917179	0.359049	0.603801
isomir-hsa-mir-126:136670654-136670673	19.4662	-0.356739	0.634381	-0.562342	0.573883	0.776753
isomir-hsa-mir-126:136670654-136670674	105.299	-0.497615	0.671836	-0.74068	0.458888	0.688534
isomir-hsa-mir-126:136670654-136670675	1613.83	-0.53316	0.608085	-0.876786	0.380603	0.622819
isomir-hsa-mir-1266:52277166-52277189	11.0255	0.496205	0.8338	0.595113	0.551768	0.760134
isomir-hsa-mir-1269a:66276890-66276910	46.4068	0.527214	1.00134	0.52651	0.598534	0.796172
isomir-hsa-mir-1269a:66276890-66276912	102.315	0.632672	1.05097	0.601989	0.547181	0.756837
isomir-hsa-mir-1269b:12917313-12917335	6.52875	0.563152	0.998734	0.563866	0.572845	0.775966
isomir-hsa-mir-1269b:12917314-12917335	0	0	0	0	1	#N/A
isomir-hsa-mir-127:100882999-100883022	15.5776	-2.48688	0.843653	-2.94775	0.00320097	0.0446249
isomir-hsa-mir-127:100883001-100883023	125.782	-1.84352	0.805331	-2.28915	0.0220707	0.138451
isomir-hsa-mir-127:100883001-100883024	27.1746	-2.58268	0.888702	-2.90612	0.0036594	0.0491288
isomir-hsa-mir-127:100883002-100883022	14.6376	-0.90501	0.810299	-1.11688	0.264044	0.512053
isomir-hsa-mir-127:100883035-100883054	39.4106	-0.907693	0.705167	-1.2872	0.198023	0.437195
isomir-hsa-mir-127:100883035-100883055	536.547	-0.953389	0.745229	-1.27932	0.200783	0.43986
isomir-hsa-mir-127:100883035-100883057	2260.68	-2.14642	0.840357	-2.55418	0.0106438	0.0882659
isomir-hsa-mir-128-1:135665411-135665432	13.5347	0.418084	0.67695	0.617599	0.53684	0.750516
isomir-hsa-mir-128-1:135665446-135665465	63.2023	0.858304	0.721401	1.18977	0.234135	0.483732
isomir-hsa-mir-128-1:135665446-135665467	307.674	-0.97906	0.652683	-1.50005	0.133601	0.355989
isomir-hsa-mir-128-1:135665446-135665468	210.106	-3.49059	0.720709	-4.84326	1.27723e-06	0.000221345
isomir-hsa-mir-128-1:135665446-135665469	22.5657	-4.19349	0.965893	-4.34156	1.41472e-05	0.00141472
isomir-hsa-mir-128-2:35744527-35744546	66.6762	0.756324	0.713231	1.06042	0.288954	0.541447
isomir-hsa-mir-128-2:35744527-35744548	315.571	-0.929156	0.645491	-1.43946	0.150021	0.376159
isomir-hsa-mir-128-2:35744527-35744549	46.1133	-4.18501	1.05131	-3.98074	6.8701e-05	0.00455582
isomir-hsa-mir-1287:98395272-98395293	31.4173	-0.871325	0.562121	-1.55007	0.121125	0.333193
isomir-hsa-mir-1287:98395273-98395293	22.3785	0.139592	0.65686	0.212514	0.831706	0.921708
isomir-hsa-mir-1307:103394299-103394322	163.635	0.411156	0.572658	0.717978	0.472771	0.701931
isomir-hsa-mir-1307:103394299-103394323	174.453	-0.0479691	0.615853	-0.0778905	0.937915	0.974038
isomir-hsa-mir-1307:103394300-103394322	1328.9	0.904895	0.521878	1.73392	0.0829324	0.274327
isomir-hsa-mir-1307:103394300-103394323	1912.1	0.181533	0.576181	0.315063	0.752714	0.884674
isomir-hsa-mir-1307:103394301-103394323	259.266	1.00586	0.707094	1.42252	0.154874	0.385342
isomir-hsa-mir-1307:103394302-103394323	23.6824	0.390926	0.767365	0.509439	0.610444	0.804462
isomir-hsa-mir-1307:103394303-103394323	13.1917	1.9259	0.90772	2.12169	0.033864	0.174793
isomir-hsa-mir-1307:103394339-103394362	36.422	-0.936906	0.598069	-1.56655	0.11722	0.326182
isomir-hsa-mir-1307:103394340-103394362	60.0766	-1.27245	0.674546	-1.88638	0.0592438	0.232597
isomir-hsa-mir-1307:103394341-103394362	649.994	-0.257452	0.740964	-0.347455	0.72825	0.873249
isomir-hsa-mir-1307:103394342-103394362	190.02	0.383995	0.849751	0.451892	0.651347	0.832998
isomir-hsa-mir-1307:103394343-103394362	13.9708	0.575285	0.908795	0.633019	0.526721	0.743817
isomir-hsa-mir-130a:57641252-57641272	26.1252	0.0973806	0.611436	0.159265	0.87346	0.939842
isomir-hsa-mir-130a:57641252-57641274	120.031	-0.420404	0.601262	-0.699204	0.484425	0.713006
isomir-hsa-mir-130a:57641252-57641275	47.3118	-0.454966	0.667009	-0.682099	0.495176	0.719785
isomir-hsa-mir-130b:21653316-21653338	20.6328	1.0346	0.710391	1.45638	0.145287	0.369788
isomir-hsa-mir-130b:21653354-21653376	74.2591	1.01458	0.59285	1.71136	0.0870153	0.279457
isomir-hsa-mir-132:2049929-2049951	379.416	-0.416415	0.554666	-0.750748	0.452804	0.683874
isomir-hsa-mir-132:2049930-2049951	102.161	0.143066	0.489655	0.292178	0.770151	0.88583
isomir-hsa-mir-132:2049949-2049967	36.5544	-0.92599	0.849108	-1.09054	0.275473	0.525005
isomir-hsa-mir-133a-1:21825709-21825732	14.8948	-2.0338	1.12022	-1.81553	0.0694426	0.252249
isomir-hsa-mir-133a-1:21825709-21825733	60.1675	-4.12131	1.14628	-3.59537	0.000323929	0.0126324
isomir-hsa-mir-133a-1:21825710-21825733	40.0067	-1.99721	1.0013	-1.99462	0.0460842	0.2076
isomir-hsa-mir-133a-1:21825711-21825732	29.5536	-3.02949	1.14209	-2.65259	0.00798774	0.0761921
isomir-hsa-mir-133a-1:21825711-21825733	1034.09	-4.08363	1.15475	-3.53638	0.000405657	0.013216
isomir-hsa-mir-133a-1:21825711-21825734	790.842	-2.8087	1.13426	-2.47623	0.0132777	0.0999146
isomir-hsa-mir-133a-1:21825712-21825734	349.543	-2.6101	1.15161	-2.26649	0.0234217	0.143593
isomir-hsa-mir-133a-1:21825713-21825733	26.9283	-1.16323	1.00127	-1.16175	0.245339	0.493638
isomir-hsa-mir-133a-1:21825713-21825734	176.022	-3.0831	1.15591	-2.66726	0.00764728	0.0753064
isomir-hsa-mir-133a-1:21825714-21825733	17.2425	-1.71796	1.06573	-1.612	0.106962	0.308636
isomir-hsa-mir-133a-1:21825714-21825734	86.2883	-3.00898	1.1537	-2.60811	0.00910426	0.0801929
isomir-hsa-mir-133a-1:21825715-21825734	50.5042	-4.54276	1.06575	-4.26251	2.02142e-05	0.0017337
isomir-hsa-mir-133a-2:62564970-62564989	29.6878	-1.95395	1.09528	-1.78397	0.0744281	0.263622
isomir-hsa-mir-133a-2:62564970-62564990	58.0918	-1.64916	1.15391	-1.42919	0.15295	0.381813
isomir-hsa-mir-133a-2:62564970-62564992	357.047	-1.87806	1.05005	-1.78855	0.0736877	0.263103
isomir-hsa-mir-133a-2:62564970-62564993	786.543	-2.63985	1.1141	-2.36949	0.0178129	0.121128
isomir-hsa-mir-133a-2:62564971-62564990	7.39062	-1.76849	1.04935	-1.68532	0.0919264	0.284654
isomir-hsa-mir-133a-2:62564971-62564991	17.3419	-1.24117	1.03629	-1.1977	0.231034	0.480732
isomir-hsa-mir-133a-2:62564971-62564992	75.1095	-3.09729	1.13958	-2.71793	0.00656918	0.070681
isomir-hsa-mir-133a-2:62564971-62564993	1009.75	-4.08611	1.15543	-3.53644	0.000405566	0.013216
isomir-hsa-mir-133a-2:62564971-62564994	38.9587	-2.07547	1.04027	-1.99512	0.0460297	0.2076
isomir-hsa-mir-133a-2:62564971-62564995	59.5241	-2.66469	1.01435	-2.62699	0.00861431	0.0787329
isomir-hsa-mir-133a-2:62564972-62564993	31.8541	-2.68246	1.09396	-2.45205	0.0142044	0.104169
isomir-hsa-mir-133a-2:62564972-62564995	13.3819	-1.76779	1.07158	-1.64971	0.099003	0.295989
isomir-hsa-mir-133b:52148988-52149007	75.7818	-4.56631	1.07178	-4.26051	2.03964e-05	0.0017337
isomir-hsa-mir-133b:52148988-52149008	127.591	-3.55844	1.08204	-3.28865	0.00100667	0.0228098
isomir-hsa-mir-133b:52148988-52149010	34.2691	-2.39795	1.12005	-2.14093	0.0322796	0.171414
isomir-hsa-mir-133b:52148989-52149008	24.7004	-1.65809	1.04485	-1.58692	0.112531	0.318837
isomir-hsa-mir-133b:52148989-52149009	44.2703	-1.15446	1.00146	-1.15278	0.249001	0.496473
isomir-hsa-mir-134:101054694-101054713	19.6387	-0.271276	0.815541	-0.332633	0.739411	0.877497
isomir-hsa-mir-134:101054694-101054714	342.895	-0.45865	0.708961	-0.646933	0.517675	0.739536
isomir-hsa-mir-134:101054694-101054716	690.396	-0.94956	0.78111	-1.21565	0.224117	0.470368
isomir-hsa-mir-135b:205448361-205448384	62.1114	1.64183	0.82538	1.98917	0.046682	0.207766
isomir-hsa-mir-135b:205448362-205448384	99.548	1.89962	0.807274	2.35313	0.0186162	0.124108
isomir-hsa-mir-136:100884716-100884737	39.1024	-2.65037	0.713631	-3.71392	0.00020407	0.00991199
isomir-hsa-mir-136:100884716-100884739	20.2409	-3.52352	0.958911	-3.6745	0.000238312	0.0109495
isomir-hsa-mir-136:100884750-100884772	30.2395	-3.04303	0.932769	-3.26236	0.0011049	0.0228098
isomir-hsa-mir-136:100884751-100884772	45.5734	-2.99837	0.830114	-3.61199	0.000303851	0.0126324
isomir-hsa-mir-139:72615067-72615089	20.4646	-1.45953	0.713164	-2.04655	0.0407022	0.197269
isomir-hsa-mir-139:72615068-72615089	74.4637	-0.765318	0.712385	-1.0743	0.282686	0.531676
isomir-hsa-mir-139:72615102-72615125	55.982	-2.58628	0.677423	-3.81782	0.000134636	0.00746638
isomir-hsa-mir-139:72615103-72615125	167.234	-1.82906	0.661034	-2.76696	0.00565812	0.0653616
isomir-hsa-mir-139:72615104-72615125	15.4487	-1.83213	0.753971	-2.42998	0.0150998	0.106957
isomir-hsa-mir-139:72615105-72615125	13.4295	-1.39897	0.777634	-1.79901	0.0720175	0.259054
isomir-hsa-mir-140:69933103-69933125	161.972	-0.85171	0.729075	-1.16821	0.242724	0.492015
isomir-hsa-mir-140:69933142-69933163	318.588	-0.767476	0.695528	-1.10345	0.269834	0.518728
isomir-hsa-mir-140:69933142-69933164	1085.46	-0.66713	0.634339	-1.05169	0.29294	0.545452
isomir-hsa-mir-140:69933142-69933165	754.986	-1.34201	0.694728	-1.9317	0.0533964	0.22026
isomir-hsa-mir-140:69933142-69933166	375.996	-2.15505	0.777902	-2.77034	0.00559977	0.0653616
isomir-hsa-mir-140:69933143-69933162	35.3928	0.12947	0.760148	0.170321	0.864757	0.937048
isomir-hsa-mir-140:69933143-69933163	98.9495	-0.382299	0.62847	-0.608302	0.542987	0.752663
isomir-hsa-mir-140:69933143-69933164	751.079	-0.400224	0.521301	-0.767741	0.442641	0.675484
isomir-hsa-mir-140:69933143-69933165	1601.33	-1.20425	0.628233	-1.91688	0.0552532	0.223644
isomir-hsa-mir-140:69933143-69933166	946.815	-2.17302	0.776036	-2.80015	0.00510791	0.061151
isomir-hsa-mir-140:69933144-69933164	22.3359	-0.259282	0.717119	-0.361561	0.71768	0.870772
isomir-hsa-mir-140:69933144-69933165	88.6686	-0.90467	0.615233	-1.47045	0.14144	0.365978
isomir-hsa-mir-140:69933144-69933166	61.1126	-1.39842	0.697193	-2.00578	0.0448795	0.2076
isomir-hsa-mir-140:69933145-69933166	19.8032	-0.0516333	0.602935	-0.0856365	0.931755	0.972963
isomir-hsa-mir-140:69933146-69933169	16.2273	-1.35256	0.711093	-1.90209	0.0571596	0.226531
isomir-hsa-mir-141:6964113-6964133	40.8166	1.37412	0.847501	1.62138	0.104935	0.30494
isomir-hsa-mir-141:6964113-6964135	883.225	0.660928	0.712851	0.927162	0.353842	0.602738
isomir-hsa-mir-141:6964155-6964173	63.0103	0.600611	0.874323	0.686943	0.492118	0.719785
isomir-hsa-mir-141:6964155-6964174	66.8716	0.0769687	0.942455	0.0816683	0.93491	0.974038
isomir-hsa-mir-141:6964155-6964175	21.2909	0.0530071	0.880153	0.0602249	0.951977	0.977271
isomir-hsa-mir-141:6964155-6964177	254.682	-0.120127	0.720165	-0.166805	0.867523	0.937787
isomir-hsa-mir-141:6964155-6964178	1289	-0.0303271	0.747057	-0.0405955	0.967618	0.983823
isomir-hsa-mir-141:6964155-6964179	54.9532	-0.0173941	0.733922	-0.0237002	0.981092	0.990129
isomir-hsa-mir-142:58331244-58331267	12.3153	-0.308521	0.818225	-0.377061	0.706128	0.866398
isomir-hsa-mir-142:58331245-58331266	14.8663	0.241173	0.640163	0.376737	0.706369	0.866398
isomir-hsa-mir-142:58331245-58331268	201.151	-0.14657	0.670869	-0.218478	0.827056	0.921012
isomir-hsa-mir-142:58331246-58331267	3662.58	-0.105015	0.50928	-0.206203	0.836632	0.923909
isomir-hsa-mir-142:58331246-58331268	534.547	-0.137925	0.55354	-0.249169	0.80323	0.905498
isomir-hsa-mir-142:58331247-58331267	525.713	-0.113124	0.52877	-0.213938	0.830595	0.921489
isomir-hsa-mir-142:58331247-58331268	39.6804	-0.0858741	0.513795	-0.167137	0.867262	0.937787
isomir-hsa-mir-142:58331250-58331267	47.1112	0.486507	0.655478	0.742218	0.457955	0.688015
isomir-hsa-mir-142:58331250-58331268	12.8418	1.22668	0.729682	1.68111	0.0927409	0.286134
isomir-hsa-mir-142:58331283-58331304	150.388	-0.194065	0.55884	-0.347265	0.728393	0.873249
isomir-hsa-mir-142:58331284-58331304	61.0151	0.473001	0.622934	0.759312	0.447666	0.679493
isomir-hsa-mir-142:58331284-58331306	62.2889	0.0608042	0.761721	0.0798248	0.936377	0.974038
isomir-hsa-mir-142:58331285-58331304	49.7845	0.284561	0.696757	0.408408	0.682974	0.852971
isomir-hsa-mir-142:58331285-58331306	36.7057	-0.0846304	0.614358	-0.137754	0.890435	0.950244
isomir-hsa-mir-142:58331286-58331304	22.4656	0.538243	0.719816	0.74775	0.454611	0.685748
isomir-hsa-mir-142:58331286-58331306	156.773	0.657688	0.637137	1.03225	0.301953	0.55494
isomir-hsa-mir-143:149428976-149428996	19.263	0.265608	0.759537	0.349698	0.726565	0.872889
isomir-hsa-mir-143:149428977-149428996	337.239	-0.0325913	0.662922	-0.049163	0.960789	0.981576
isomir-hsa-mir-143:149428977-149428997	155.005	-1.04922	0.525323	-1.99728	0.0457951	0.2076
isomir-hsa-mir-143:149428977-149428998	1453.62	-0.787483	0.46055	-1.70987	0.0872891	0.279457
isomir-hsa-mir-143:149428977-149428999	174.405	-2.18206	0.70166	-3.10986	0.00187178	0.0311963
isomir-hsa-mir-143:149428977-149429000	20.97	-2.87941	0.735671	-3.91399	9.07836e-05	0.0053218
isomir-hsa-mir-143:149428978-149428994	148.826	-0.322436	0.791891	-0.407172	0.683882	0.852971
isomir-hsa-mir-143:149428978-149428995	83.2668	0.255203	0.829599	0.307623	0.758369	0.885547
isomir-hsa-mir-143:149428978-149428996	19268.7	0.547905	0.67066	0.816963	0.413949	0.653402
isomir-hsa-mir-143:149428978-149428997	12749	-0.0134447	0.716849	-0.0187553	0.985036	0.991486
isomir-hsa-mir-143:149428978-149428999	71445	-1.22359	0.754631	-1.62145	0.104922	0.30494
isomir-hsa-mir-143:149428978-149429000	6253.69	-1.96558	0.536114	-3.66635	0.000246042	0.0110071
isomir-hsa-mir-143:149428978-149429001	84.5544	-2.84834	0.697302	-4.0848	4.41155e-05	0.00326071
isomir-hsa-mir-143:149428979-149428998	68.5437	0.993337	0.971351	1.02263	0.306481	0.560233
isomir-hsa-mir-143:149428980-149428998	33.3065	0.960331	0.824645	1.16454	0.244206	0.493052
isomir-hsa-mir-143:149428981-149428998	242.651	0.936964	0.746761	1.25471	0.209586	0.451869
isomir-hsa-mir-143:149428981-149428999	44.9072	0.0769733	0.851158	0.0904337	0.927943	0.969577
isomir-hsa-mir-143:149428981-149429000	166.778	-0.110146	0.83908	-0.13127	0.895562	0.952725
isomir-hsa-mir-143:149428982-149428998	37.7225	1.46934	0.805015	1.82524	0.0679653	0.251176
isomir-hsa-mir-143:149428982-149428999	53.5524	0.353038	0.884417	0.399176	0.689764	0.854675
isomir-hsa-mir-143:149428982-149429000	89.7849	0.180787	0.835094	0.216488	0.828608	0.921227
isomir-hsa-mir-143:149428983-149429000	77.2337	0.230043	0.83164	0.276614	0.782076	0.891704
isomir-hsa-mir-144:28861548-28861568	21.8228	-3.3484	0.758556	-4.41418	1.01392e-05	0.00114911
isomir-hsa-mir-144:28861549-28861568	17.6927	-1.8128	0.800174	-2.26551	0.0234816	0.143593
isomir-hsa-mir-144:28861550-28861568	16.3077	-1.28119	0.978006	-1.31	0.190195	0.428702
isomir-hsa-mir-144:28861582-28861604	11.1367	-3.75362	0.809925	-4.63453	3.57753e-06	0.000506816
isomir-hsa-mir-144:28861582-28861605	26.2379	-4.31688	0.821075	-5.25759	1.45953e-07	4.9624e-05
isomir-hsa-mir-144:28861583-28861605	755.938	-3.42699	0.717944	-4.77334	1.81192e-06	0.000280024
isomir-hsa-mir-144:28861585-28861605	12.578	-1.28546	0.947003	-1.3574	0.174655	0.409625
isomir-hsa-mir-145:149430661-149430680	300.694	0.982285	0.613238	1.6018	0.109199	0.31305
isomir-hsa-mir-145:149430661-149430681	215.16	0.723444	0.619886	1.16706	0.243186	0.492015
isomir-hsa-mir-145:149430661-149430682	634.28	-0.592019	0.728554	-0.812595	0.41645	0.654077
isomir-hsa-mir-145:149430661-149430684	833.747	-2.12815	0.687982	-3.09332	0.00197933	0.0313942
isomir-hsa-mir-145:149430661-149430685	41.1305	-1.16193	0.846365	-1.37285	0.1698	0.40263
isomir-hsa-mir-145:149430699-149430721	10.6992	-1.97235	0.638421	-3.08942	0.00200548	0.0313942
isomir-hsa-mir-145:149430701-149430721	38.5428	-1.63521	0.524465	-3.11787	0.00182166	0.0306616
isomir-hsa-mir-145:149430701-149430722	22.761	-0.951711	0.751399	-1.26659	0.205303	0.446312
isomir-hsa-mir-1468:63786054-63786076	13.2173	-1.32505	0.792247	-1.67252	0.0944227	0.290269
isomir-hsa-mir-146a:160485371-160485393	11.9444	0.288177	0.814445	0.353833	0.723464	0.872262
isomir-hsa-mir-146a:160485372-160485391	16.6082	0.795423	0.776898	1.02384	0.305909	0.560233
isomir-hsa-mir-146a:160485372-160485394	552.995	0.368949	0.730775	0.504873	0.613648	0.806184
isomir-hsa-mir-146a:160485372-160485395	64.5757	-0.0882586	0.729688	-0.120954	0.903728	0.959323
isomir-hsa-mir-146b:102436520-102436539	13.1935	1.60981	0.925535	1.73933	0.0819764	0.273791
isomir-hsa-mir-146b:102436520-102436540	43.827	1.44732	0.850281	1.70217	0.0887244	0.281253
isomir-hsa-mir-146b:102436520-102436541	213.927	0.959084	0.720229	1.33164	0.18298	0.421498
isomir-hsa-mir-146b:102436520-102436543	571.148	-0.52333	0.660357	-0.792495	0.428072	0.66398
isomir-hsa-mir-146b:102436520-102436544	1148.48	-0.929098	0.708496	-1.31137	0.189734	0.428702
isomir-hsa-mir-146b:102436525-102436544	16.4248	2.08516	0.803758	2.59426	0.00947951	0.082698
isomir-hsa-mir-146b:102436556-102436578	14.5277	0.349998	0.64201	0.54516	0.585644	0.783932
isomir-hsa-mir-146b:102436556-102436579	54.2493	-0.463986	0.684311	-0.678034	0.49775	0.720202
isomir-hsa-mir-146b:102436557-102436579	367.42	-1.60724	0.648739	-2.47748	0.0132314	0.0999146
isomir-hsa-mir-148a:25949920-25949944	291.268	-1.40446	0.799143	-1.75746	0.0788396	0.269131
isomir-hsa-mir-148a:25949921-25949943	13.8976	-0.321516	0.708437	-0.453839	0.649945	0.832305
isomir-hsa-mir-148a:25949921-25949944	2319.12	-1.04272	0.73331	-1.42194	0.155044	0.385342
isomir-hsa-mir-148a:25949922-25949944	44242.6	-0.622426	0.6879	-0.90482	0.365561	0.608943
isomir-hsa-mir-148a:25949923-25949943	166.944	-0.208364	1.01601	-0.205081	0.837509	0.923909
isomir-hsa-mir-148a:25949923-25949944	73199.9	-0.5237	0.856431	-0.611492	0.540874	0.752663
isomir-hsa-mir-148a:25949924-25949944	778.666	-0.285117	0.780202	-0.36544	0.714783	0.870772
isomir-hsa-mir-148a:25949925-25949944	117.834	0.189594	0.929841	0.203899	0.838432	0.923909
isomir-hsa-mir-148a:25949926-25949944	23.2972	0.645249	0.79975	0.806813	0.419774	0.656501
isomir-hsa-mir-148a:25949960-25949982	34.6861	-1.21284	0.52701	-2.30136	0.0213715	0.134561
isomir-hsa-mir-148a:25949961-25949982	22.7714	-0.400275	0.68924	-0.580748	0.56141	0.765969
isomir-hsa-mir-148a:25949962-25949982	203.734	-0.0809928	0.720767	-0.11237	0.91053	0.963224
isomir-hsa-mir-148a:25949962-25949983	43.3675	-0.195443	0.773391	-0.25271	0.800493	0.903011
isomir-hsa-mir-148b:54337278-54337300	187.035	-0.153819	0.523111	-0.294047	0.768722	0.885621
isomir-hsa-mir-149:240456015-240456035	140.602	0.906431	0.790225	1.14705	0.251359	0.499194
isomir-hsa-mir-149:240456015-240456036	53.0528	0.181617	0.746481	0.243297	0.807775	0.908213
isomir-hsa-mir-149:240456015-240456038	55.7873	-0.720561	0.735375	-0.979855	0.327158	0.578787
isomir-hsa-mir-150:49500832-49500854	1322.03	0.0293846	0.784543	0.0374545	0.970123	0.984602
isomir-hsa-mir-150:49500833-49500854	1242.63	0.122327	0.783436	0.156142	0.875921	0.941851
isomir-hsa-mir-150:49500833-49500856	22.0691	-0.449326	0.779465	-0.576455	0.564308	0.768689
isomir-hsa-mir-150:49500834-49500854	1674.35	0.482415	0.81664	0.590732	0.5547	0.761089
isomir-hsa-mir-150:49500834-49500856	75.5743	0.35506	0.79743	0.445255	0.656136	0.835529
isomir-hsa-mir-150:49500835-49500854	34.8287	0.407432	0.852591	0.477874	0.63274	0.822997
isomir-hsa-mir-150:49500836-49500854	22.5089	0.57159	0.854574	0.66886	0.503585	0.726736
isomir-hsa-mir-151a:140732586-140732607	11.9072	1.07253	0.817459	1.31203	0.18951	0.428702
isomir-hsa-mir-151a:140732586-140732608	2372.46	0.521979	0.397498	1.31316	0.18913	0.428702
isomir-hsa-mir-151a:140732587-140732608	8232.15	0.944743	0.51755	1.82541	0.0679387	0.251176
isomir-hsa-mir-151a:140732587-140732609	85.8981	0.850611	0.536906	1.58428	0.113129	0.32
isomir-hsa-mir-151a:140732587-140732610	255.174	0.62368	0.502447	1.24128	0.214501	0.456916
isomir-hsa-mir-151a:140732588-140732608	1330.57	0.751304	0.634197	1.18465	0.236154	0.485444
isomir-hsa-mir-151a:140732588-140732609	48.4856	1.36772	0.589445	2.32036	0.0203217	0.129875
isomir-hsa-mir-151a:140732588-140732610	368.412	0.640297	0.473468	1.35235	0.176262	0.410158
isomir-hsa-mir-151a:140732589-140732608	574.957	0.783001	0.679389	1.15251	0.249112	0.496473
isomir-hsa-mir-151a:140732589-140732609	45.3979	0.859188	0.593912	1.44666	0.147992	0.374385
isomir-hsa-mir-151a:140732589-140732610	657.986	0.571833	0.482666	1.18474	0.236121	0.485444
isomir-hsa-mir-151a:140732590-140732608	42.8796	1.69906	0.854358	1.9887	0.0467345	0.207766
isomir-hsa-mir-151a:140732590-140732610	30.9852	1.23899	0.763495	1.62279	0.104635	0.30494
isomir-hsa-mir-151a:140732621-140732644	13.1031	0.177833	0.742804	0.239407	0.81079	0.909746
isomir-hsa-mir-151a:140732622-140732644	213.663	0.558778	0.468952	1.19155	0.233439	0.483369
isomir-hsa-mir-151a:140732622-140732645	22.2784	1.17264	0.770315	1.52229	0.127938	0.34688
isomir-hsa-mir-152:48037173-48037195	394.548	0.070636	0.536079	0.131764	0.895171	0.952725
isomir-hsa-mir-152:48037174-48037195	2053.27	0.146028	0.516248	0.282865	0.777281	0.889059
isomir-hsa-mir-152:48037175-48037195	116.648	0.558926	0.612761	0.912143	0.361693	0.605196
isomir-hsa-mir-153-2:157574389-157574410	24.0076	-0.143412	0.642424	-0.223236	0.823352	0.918437
isomir-hsa-mir-154:101059769-101059791	13.959	-2.23108	0.838812	-2.65981	0.00781839	0.0755256
isomir-hsa-mir-155:25573983-25574002	40.453	0.732471	0.809798	0.904512	0.365724	0.608943
isomir-hsa-mir-155:25573983-25574003	724.072	0.721618	0.783245	0.921319	0.356884	0.603018
isomir-hsa-mir-155:25573983-25574004	1257.14	0.86206	0.77115	1.11789	0.263615	0.512053
isomir-hsa-mir-155:25573983-25574005	891.256	0.79854	0.751265	1.06293	0.287815	0.54005
isomir-hsa-mir-155:25573983-25574007	236.826	0.354929	0.815929	0.435	0.663562	0.841055
isomir-hsa-mir-155:25573983-25574008	31.3833	0.168215	0.850691	0.197739	0.84325	0.927247
isomir-hsa-mir-15a:50049165-50049189	328.621	-0.899587	0.616254	-1.45977	0.144354	0.369581
isomir-hsa-mir-15a:50049166-50049189	286.969	-0.84619	0.598119	-1.41475	0.157141	0.386718
isomir-hsa-mir-15a:50049167-50049189	91.6633	-0.00160826	0.679061	-0.00236836	0.99811	0.998182
isomir-hsa-mir-15a:50049168-50049189	130.875	0.00693253	0.572016	0.0121195	0.99033	0.992666
isomir-hsa-mir-15a:50049169-50049189	26.9695	0.229893	0.724626	0.317258	0.751048	0.884674
isomir-hsa-mir-15b:160404607-160404625	29.0168	0.646926	0.722369	0.895562	0.370487	0.613333
isomir-hsa-mir-15b:160404607-160404626	54.1602	0.39357	0.580895	0.677523	0.498074	0.720202
isomir-hsa-mir-15b:160404607-160404627	107.322	0.773987	0.546498	1.41627	0.156697	0.386626
isomir-hsa-mir-15b:160404607-160404629	1198.29	1.03703	0.68524	1.51338	0.130182	0.350814
isomir-hsa-mir-15b:160404610-160404629	15.9464	2.66572	0.943913	2.82411	0.00474115	0.0584055
isomir-hsa-mir-15b:160404645-160404664	22.8102	-0.0348941	0.571919	-0.0610122	0.951349	0.977217
isomir-hsa-mir-15b:160404645-160404665	19.3363	1.64005	0.677195	2.42182	0.0154428	0.108483
isomir-hsa-mir-15b:160404645-160404667	60.4301	0.967692	0.600567	1.6113	0.107115	0.308636
isomir-hsa-mir-16-1:50048985-50049007	27.0061	0.417339	0.616172	0.677309	0.49821	0.720202
isomir-hsa-mir-16-1:50049026-50049049	66.1469	0.418229	0.739607	0.565474	0.571752	0.775102
isomir-hsa-mir-16-1:50049027-50049044	20.6836	1.04358	0.77404	1.34822	0.177586	0.411859
isomir-hsa-mir-16-1:50049027-50049049	1128.88	0.326817	0.638815	0.5116	0.608931	0.803981
isomir-hsa-mir-16-1:50049028-50049049	59.0774	0.617808	0.673645	0.917112	0.359084	0.603801
isomir-hsa-mir-16-1:50049029-50049049	234.772	0.56541	0.611988	0.92389	0.355543	0.603018
isomir-hsa-mir-16-1:50049030-50049049	32.4924	0.462967	0.678451	0.682388	0.494993	0.719785
isomir-hsa-mir-16-2:160404754-160404773	32.2603	0.653638	0.64301	1.01653	0.309378	0.561904
isomir-hsa-mir-16-2:160404754-160404774	241.49	0.638841	0.602745	1.05989	0.289196	0.541447
isomir-hsa-mir-16-2:160404754-160404776	1143.1	0.276449	0.633132	0.436637	0.662374	0.840326
isomir-hsa-mir-16-2:160404754-160404777	63.3471	0.583506	0.738766	0.789839	0.429622	0.665777
isomir-hsa-mir-16-2:160404759-160404776	21.3535	1.02647	0.793318	1.2939	0.195701	0.437049
isomir-hsa-mir-16-2:160404796-160404816	12.7341	0.0135539	0.821417	0.0165006	0.986835	0.991486
isomir-hsa-mir-16-2:160404796-160404818	26.8135	1.01247	0.737667	1.37252	0.1699	0.40263
isomir-hsa-mir-17:91350618-91350638	18.1628	0.0774669	0.807869	0.0958905	0.923608	0.967468
isomir-hsa-mir-17:91350618-91350639	94.0877	0.181939	0.63242	0.287686	0.773587	0.887979
isomir-hsa-mir-17:91350618-91350641	1488.22	-0.309373	0.61171	-0.505752	0.613031	0.805996
isomir-hsa-mir-17:91350618-91350642	26.0517	0.0136615	0.785303	0.0173965	0.98612	0.991486
isomir-hsa-mir-17:91350619-91350641	12.4271	-0.242936	0.800074	-0.303642	0.7614	0.885547
isomir-hsa-mir-17:91350655-91350677	1904.57	-0.577047	0.515765	-1.11882	0.263217	0.512053
isomir-hsa-mir-17:91350655-91350678	37.5311	-0.519414	0.63221	-0.821584	0.411314	0.650803
isomir-hsa-mir-17:91350656-91350677	237.469	0.305873	0.620655	0.492822	0.622138	0.81478
isomir-hsa-mir-181a-1:198859069-198859091	430.829	-0.334154	0.608771	-0.548899	0.583075	0.782342
isomir-hsa-mir-181a-1:198859070-198859091	172.446	0.362314	0.532416	0.680509	0.496182	0.719785
isomir-hsa-mir-181a-1:198859071-198859091	90.6337	1.3678	0.706182	1.93689	0.0527587	0.218756
isomir-hsa-mir-181a-1:198859072-198859091	94.099	1.17462	0.722558	1.62564	0.104027	0.304907
isomir-hsa-mir-181a-1:198859107-198859131	20.2474	-0.381735	0.731112	-0.52213	0.60158	0.798973
isomir-hsa-mir-181a-1:198859108-198859131	595.913	-0.491176	0.538244	-0.912553	0.361477	0.605196
isomir-hsa-mir-181a-1:198859109-198859130	11.6091	0.371282	0.674986	0.550058	0.58228	0.782342
isomir-hsa-mir-181a-1:198859109-198859131	1337.27	-0.154415	0.513237	-0.300864	0.763518	0.885547
isomir-hsa-mir-181a-1:198859110-198859131	176.538	0.0366502	0.467694	0.0783635	0.937539	0.974038
isomir-hsa-mir-181a-1:198859111-198859131	52.4249	0.130226	0.682129	0.190911	0.848596	0.93028
isomir-hsa-mir-181a-1:198859112-198859131	16.9109	0.0548232	0.719789	0.0761656	0.939287	0.974038
isomir-hsa-mir-181a-2:124692480-124692498	12.947	0.323104	0.785847	0.411153	0.68096	0.852699
isomir-hsa-mir-181a-2:124692480-124692499	19.3179	-0.366401	0.77634	-0.47196	0.636955	0.826996
isomir-hsa-mir-181a-2:124692480-124692500	55.1412	0.253049	0.697371	0.362862	0.716708	0.870772
isomir-hsa-mir-181a-2:124692480-124692501	188.348	0.023068	0.506669	0.0455289	0.963686	0.983353
isomir-hsa-mir-181a-2:124692480-124692503	586.109	-0.536129	0.552832	-0.969787	0.332152	0.58374
isomir-hsa-mir-181a-2:124692480-124692504	19.3667	-0.400697	0.607082	-0.660039	0.509229	0.731985
isomir-hsa-mir-181a-2:124692481-124692502	13.8751	0.21002	0.588156	0.357082	0.72103	0.872262
isomir-hsa-mir-181a-2:124692517-124692537	16.5422	0.236571	0.764247	0.309548	0.756904	0.885547
isomir-hsa-mir-181a-2:124692517-124692538	27.6274	0.71847	0.776385	0.925404	0.354756	0.603018
isomir-hsa-mir-181a-2:124692517-124692539	22.2267	-0.673123	0.70107	-0.960137	0.336986	0.586352
isomir-hsa-mir-181a-2:124692518-124692537	239.664	0.932863	0.68177	1.3683	0.171219	0.404268
isomir-hsa-mir-181a-2:124692518-124692538	590.003	1.39288	0.687523	2.02593	0.0427717	0.202606
isomir-hsa-mir-181a-2:124692518-124692540	1667.95	-0.375545	0.656278	-0.572235	0.567162	0.771341
isomir-hsa-mir-181b-1:198858888-198858908	19.8587	1.3659	0.692866	1.97137	0.0486817	0.209516
isomir-hsa-mir-181b-1:198858889-198858908	16.1661	1.2509	0.725457	1.72429	0.0846549	0.276512
isomir-hsa-mir-181b-1:198858924-198858948	33.3679	-0.302777	0.760459	-0.39815	0.69052	0.854675
isomir-hsa-mir-181b-1:198858925-198858948	91.8968	-0.0944227	0.593054	-0.159214	0.8735	0.939842
isomir-hsa-mir-181b-1:198858926-198858947	11.2248	1.00751	0.744732	1.35286	0.176102	0.410158
isomir-hsa-mir-181b-1:198858926-198858948	157.649	0.25802	0.505299	0.510628	0.609612	0.803987
isomir-hsa-mir-181b-1:198858927-198858948	168.948	-0.0553021	0.545702	-0.101341	0.91928	0.966118
isomir-hsa-mir-181b-1:198858928-198858948	34.9392	0.750349	0.724558	1.0356	0.300391	0.553925
isomir-hsa-mir-181b-2:124693725-124693745	29.763	0.419998	0.713353	0.588767	0.556018	0.762283
isomir-hsa-mir-181b-2:124693725-124693746	159.499	-0.0870198	0.567195	-0.153421	0.878066	0.94356
isomir-hsa-mir-181b-2:124693725-124693748	89.0259	-0.0237008	0.618983	-0.0382899	0.969457	0.984514
isomir-hsa-mir-181b-2:124693725-124693749	30.5464	-0.0790009	0.748325	-0.10557	0.915923	0.965229
isomir-hsa-mir-181c:13874725-13874747	51.4021	-1.00407	0.520781	-1.92801	0.0538542	0.22026
isomir-hsa-mir-181c:13874764-13874784	14.7532	0.290292	0.64722	0.448521	0.653777	0.8344
isomir-hsa-mir-181c:13874764-13874785	56.5952	0.0951487	0.498888	0.190722	0.848744	0.93028
isomir-hsa-mir-181c:13874764-13874786	55.9547	-0.467406	0.520332	-0.898284	0.369034	0.613253
isomir-hsa-mir-181d:13874910-13874931	12.1161	0.456871	0.688267	0.6638	0.506819	0.730162
isomir-hsa-mir-182:129770444-129770471	88.3436	0.674874	0.819013	0.824009	0.409935	0.650566
isomir-hsa-mir-182:129770445-129770466	22.7066	2.03269	0.919077	2.21167	0.0269896	0.155008
isomir-hsa-mir-182:129770445-129770471	1098.28	-0.112102	0.800204	-0.140092	0.888587	0.949854
isomir-hsa-mir-182:129770446-129770466	34.2747	1.75953	0.815995	2.1563	0.03106	0.168159
isomir-hsa-mir-182:129770446-129770471	2197.69	0.181386	0.776797	0.233505	0.815369	0.911326
isomir-hsa-mir-182:129770447-129770464	14.841	2.79121	0.873667	3.19483	0.00139915	0.0258539
isomir-hsa-mir-182:129770447-129770465	46.4454	2.82994	0.752475	3.76084	0.000169341	0.00872362
isomir-hsa-mir-182:129770447-129770466	448.037	2.00642	0.818463	2.45145	0.0142282	0.104169
isomir-hsa-mir-182:129770447-129770471	12578.9	0.606085	0.772858	0.784213	0.432915	0.667231
isomir-hsa-mir-182:129770448-129770466	18.0764	1.57844	0.902949	1.7481	0.080447	0.270812
isomir-hsa-mir-182:129770448-129770471	7512.37	1.06373	0.891755	1.19285	0.232927	0.483369
isomir-hsa-mir-182:129770449-129770466	35.0619	2.74401	0.837166	3.27774	0.00104642	0.0228098
isomir-hsa-mir-182:129770449-129770470	17.1902	0.655944	0.786332	0.834182	0.404178	0.643355
isomir-hsa-mir-182:129770449-129770471	20868.6	0.52369	0.764498	0.685012	0.493336	0.719785
isomir-hsa-mir-182:129770450-129770471	6703.62	1.24354	0.748515	1.66135	0.0966435	0.293907
isomir-hsa-mir-182:129770451-129770471	5606.34	1.27785	0.717556	1.78084	0.0749383	0.264305
isomir-hsa-mir-182:129770452-129770471	861.951	1.77342	0.702415	2.52475	0.011578	0.0924065
isomir-hsa-mir-182:129770453-129770471	146.851	1.92993	0.878855	2.19596	0.0280947	0.158149
isomir-hsa-mir-182:129770454-129770471	13.0092	2.04898	0.901649	2.27248	0.0230577	0.142538
isomir-hsa-mir-183:129774965-129774988	857.635	0.80425	0.823985	0.97605	0.32904	0.580257
isomir-hsa-mir-183:129774965-129774989	465.995	0.547629	0.834646	0.656121	0.511746	0.733531
isomir-hsa-mir-183:129774966-129774984	11.9522	1.57886	0.867244	1.82055	0.0686753	0.251855
isomir-hsa-mir-183:129774966-129774987	20.7663	1.24694	0.828338	1.50535	0.132234	0.353958
isomir-hsa-mir-183:129774966-129774988	4118.71	1.014	0.762743	1.32941	0.183713	0.422614
isomir-hsa-mir-183:129774966-129774989	4852.74	0.808995	0.802392	1.00823	0.313344	0.563688
isomir-hsa-mir-183:129774967-129774984	42.407	2.46017	0.761739	3.22968	0.00123929	0.0242161
isomir-hsa-mir-183:129774967-129774987	12.7104	1.69442	0.798844	2.12109	0.033914	0.174793
isomir-hsa-mir-183:129774967-129774989	6035.43	0.875655	0.645794	1.35594	0.17512	0.41006
isomir-hsa-mir-183:129774968-129774988	324.423	1.47836	0.691485	2.13796	0.0325202	0.171691
isomir-hsa-mir-183:129774968-129774989	1815.89	1.36832	0.691722	1.97813	0.0479135	0.207772
isomir-hsa-mir-183:129774969-129774988	279.892	1.82369	0.672453	2.712	0.00668792	0.071077
isomir-hsa-mir-183:129774969-129774989	2244.33	1.45101	0.638445	2.27272	0.0230428	0.142538
isomir-hsa-mir-183:129774969-129774991	28.4797	0.800081	0.772632	1.03553	0.300423	0.553925
isomir-hsa-mir-183:129774970-129774988	39.6895	1.71615	0.76391	2.24653	0.0246702	0.146641
isomir-hsa-mir-183:129774970-129774989	435.61	1.80055	0.685083	2.62822	0.00858326	0.0787329
isomir-hsa-mir-183:129774971-129774989	29.7659	2.70663	0.881616	3.07007	0.00214005	0.0324829
isomir-hsa-mir-183:129774972-129774989	12.2256	2.25417	0.944529	2.38656	0.017007	0.118008
isomir-hsa-mir-185:20033153-20033175	351.149	-0.362757	0.4616	-0.785869	0.431944	0.666943
isomir-hsa-mir-185:20033188-20033208	28.1902	1.0314	0.654854	1.57502	0.115253	0.323851
isomir-hsa-mir-186:71067679-71067703	25.2163	-0.923205	0.796334	-1.15932	0.246326	0.494874
isomir-hsa-mir-186:71067680-71067703	183.918	-0.722526	0.751779	-0.961088	0.336508	0.586352
isomir-hsa-mir-186:71067681-71067703	411.059	-0.16134	0.485557	-0.332279	0.739679	0.877497
isomir-hsa-mir-186:71067682-71067703	139.691	0.192449	0.504338	0.381586	0.702768	0.864476
isomir-hsa-mir-186:71067683-71067703	83.3859	0.376041	0.641548	0.586147	0.557777	0.764078
isomir-hsa-mir-187:35904835-35904857	60.4346	2.09207	0.890725	2.34873	0.0188378	0.124658
isomir-hsa-mir-187:35904836-35904857	19.2491	2.2357	0.910949	2.45425	0.0141179	0.104169
isomir-hsa-mir-18a:91350756-91350779	29.2336	-0.0801471	0.664663	-0.120583	0.904021	0.959323
isomir-hsa-mir-191:49020671-49020695	48.0329	-0.192506	0.84718	-0.227232	0.820244	0.916172
isomir-hsa-mir-191:49020672-49020695	449.888	0.256394	0.849213	0.30192	0.762713	0.885547
isomir-hsa-mir-191:49020673-49020695	493.167	0.112839	0.750728	0.150306	0.880523	0.945006
isomir-hsa-mir-191:49020674-49020695	132.29	0.373254	0.723043	0.516226	0.605697	0.80256
isomir-hsa-mir-191:49020675-49020695	118.709	0.399958	0.630888	0.63396	0.526107	0.743817
isomir-hsa-mir-191:49020677-49020695	13.9269	0.612744	0.654666	0.935964	0.349292	0.596181
isomir-hsa-mir-192:64891200-64891223	23.268	-0.831334	0.628777	-1.32215	0.18612	0.426419
isomir-hsa-mir-192:64891201-64891223	380.992	-0.00235066	0.548349	-0.0042868	0.99658	0.997753
isomir-hsa-mir-192:64891202-64891224	68.8877	-0.250276	0.499953	-0.500599	0.616653	0.808882
isomir-hsa-mir-192:64891203-64891224	377.684	-0.229264	0.430969	-0.531973	0.594744	0.793615
isomir-hsa-mir-192:64891204-64891224	139.251	0.354287	0.554466	0.63897	0.522842	0.741957
isomir-hsa-mir-192:64891205-64891223	7.60516	0.324185	0.704979	0.45985	0.645624	0.8296
isomir-hsa-mir-192:64891205-64891224	47.5515	0.36206	0.549281	0.659152	0.509798	0.731985
isomir-hsa-mir-193a:31560016-31560034	35.6668	0.941663	0.844729	1.11475	0.264957	0.513014
isomir-hsa-mir-193a:31560016-31560035	178.378	0.674509	0.69607	0.969024	0.332533	0.58374
isomir-hsa-mir-193a:31560016-31560036	43.1963	0.732499	0.658015	1.11319	0.265625	0.513038
isomir-hsa-mir-193a:31560016-31560038	1060.36	0.32541	0.493958	0.65878	0.510037	0.731985
isomir-hsa-mir-193a:31560050-31560072	19.3904	-0.176231	0.693476	-0.254127	0.799398	0.902374
isomir-hsa-mir-193b:14303980-14304002	34.8036	0.568951	0.779324	0.730057	0.465355	0.692736
isomir-hsa-mir-193b:14304017-14304037	34.8145	1.86406	0.844098	2.20834	0.0272204	0.155284
isomir-hsa-mir-193b:14304017-14304039	324.666	0.47037	0.74467	0.631648	0.527617	0.743817
isomir-hsa-mir-193b:14304017-14304040	12.4006	-0.0335336	0.948595	-0.0353508	0.9718	0.985701
isomir-hsa-mir-194-1:220118206-220118228	165.903	-0.901099	0.509981	-1.76693	0.0772407	0.266347
isomir-hsa-mir-194-1:220118207-220118228	76.4589	-0.365655	0.470314	-0.77747	0.436881	0.670911
isomir-hsa-mir-194-2:64891403-64891426	18.2361	-1.13616	0.639406	-1.77689	0.0755862	0.265652
isomir-hsa-mir-194-2:64891404-64891426	170.345	-0.770964	0.475871	-1.62011	0.105208	0.305212
isomir-hsa-mir-194-2:64891405-64891426	74.9215	-0.598175	0.453533	-1.31892	0.187196	0.427641
isomir-hsa-mir-195:7017666-7017688	37.6952	-1.22059	0.614675	-1.98575	0.0470615	0.207766
isomir-hsa-mir-195:7017667-7017688	13.5547	-1.4821	0.609434	-2.43192	0.015019	0.106857
isomir-hsa-mir-195:7017668-7017688	72.6316	-0.831076	0.717437	-1.1584	0.246702	0.494874
isomir-hsa-mir-196a-1:48632532-48632554	37.3139	3.30339	0.990991	3.33342	0.000857867	0.0199777
isomir-hsa-mir-196a-1:48632533-48632554	110.968	3.86679	0.931414	4.15153	3.30259e-05	0.002552
isomir-hsa-mir-196a-2:53991762-53991784	36.9787	3.4439	1.06813	3.22424	0.00126306	0.0243999
isomir-hsa-mir-196b:27169528-27169550	106.596	4.11173	0.849628	4.83944	1.30203e-06	0.000221345
isomir-hsa-mir-196b:27169529-27169550	378.48	3.83272	0.777013	4.93264	8.11254e-07	0.000172392
isomir-hsa-mir-196b:27169530-27169550	25.1314	2.25596	0.74889	3.01241	0.00259184	0.0376592
isomir-hsa-mir-197:109598940-109598959	12.3902	1.70924	0.751121	2.27559	0.0228706	0.142418
isomir-hsa-mir-197:109598940-109598962	925.67	0.272303	0.641495	0.424483	0.671214	0.848374
isomir-hsa-mir-197:109598940-109598963	15.5603	0.0820014	0.757038	0.108319	0.913743	0.964822
isomir-hsa-mir-1976:26554574-26554596	23.0558	0.987385	0.557299	1.77173	0.0764391	0.2659
isomir-hsa-mir-199a-1:10817428-10817451	25.8333	-2.21142	0.831944	-2.65813	0.00785755	0.0755256
isomir-hsa-mir-199a-1:10817429-10817451	268.517	-1.48591	0.742194	-2.00205	0.0452795	0.2076
isomir-hsa-mir-199a-1:10817429-10817452	22.9047	-1.54858	0.824528	-1.87814	0.060362	0.235897
isomir-hsa-mir-199a-1:10817430-10817450	126.16	-0.62397	0.648005	-0.96291	0.335593	0.586352
isomir-hsa-mir-199a-1:10817430-10817451	950.265	-1.16697	0.625971	-1.86426	0.0622851	0.239129
isomir-hsa-mir-199a-1:10817430-10817452	330.537	-1.30448	0.683019	-1.90988	0.0561489	0.225658
isomir-hsa-mir-199a-1:10817431-10817450	87.1206	-0.228551	0.716933	-0.31879	0.749886	0.88424
isomir-hsa-mir-199a-1:10817431-10817451	482.326	-0.636855	0.657849	-0.968086	0.333001	0.58374
isomir-hsa-mir-199a-1:10817431-10817452	311.864	-0.810959	0.629878	-1.28749	0.197925	0.437195
isomir-hsa-mir-199a-1:10817432-10817451	60.0247	-0.656235	0.691417	-0.949116	0.342562	0.590206
isomir-hsa-mir-199a-1:10817432-10817452	109.71	-0.564379	0.620752	-0.909186	0.363252	0.606812
isomir-hsa-mir-199a-1:10817469-10817492	604.027	-1.86577	0.775412	-2.40616	0.0161212	0.112782
isomir-hsa-mir-199a-1:10817470-10817492	353.774	-1.32367	0.656075	-2.01756	0.0436375	0.204821
isomir-hsa-mir-199a-1:10817471-10817492	82.9905	-1.172	0.638224	-1.83635	0.0663065	0.247739
isomir-hsa-mir-199a-1:10817472-10817492	63.6926	-0.402232	0.687349	-0.585193	0.558418	0.764341
isomir-hsa-mir-199a-2:172144552-172144576	24.0496	-2.1171	0.784652	-2.69814	0.00697287	0.0714089
isomir-hsa-mir-199a-2:172144553-172144576	48.4405	-2.25611	0.79374	-2.84237	0.0044779	0.0563256
isomir-hsa-mir-199a-2:172144554-172144576	535.513	-1.45215	0.750804	-1.93412	0.0530982	0.219628
isomir-hsa-mir-199a-2:172144554-172144577	46.468	-1.47344	0.809299	-1.82064	0.0686612	0.251855
isomir-hsa-mir-199a-2:172144555-172144575	250.733	-0.618264	0.63101	-0.9798	0.327185	0.578787
isomir-hsa-mir-199a-2:172144555-172144576	1901.57	-1.19295	0.640179	-1.86347	0.062396	0.239129
isomir-hsa-mir-199a-2:172144555-172144577	674.43	-1.29863	0.714496	-1.81754	0.0691339	0.251855
isomir-hsa-mir-199a-2:172144556-172144575	165.829	-0.27409	0.691386	-0.396436	0.691784	0.854675
isomir-hsa-mir-199a-2:172144556-172144576	965.669	-0.622096	0.649432	-0.957908	0.338109	0.586352
isomir-hsa-mir-199a-2:172144556-172144577	638.446	-0.779487	0.639927	-1.21809	0.223191	0.469463
isomir-hsa-mir-199a-2:172144557-172144576	121.993	-0.80907	0.719135	-1.12506	0.260563	0.509732
isomir-hsa-mir-199a-2:172144557-172144577	221.439	-0.542992	0.679866	-0.798676	0.424479	0.661424
isomir-hsa-mir-199a-2:172144558-172144576	14.8926	-0.641604	0.814247	-0.787972	0.430713	0.666253
isomir-hsa-mir-199a-2:172144558-172144577	12.3055	0.0119656	0.711617	0.0168147	0.986584	0.991486
isomir-hsa-mir-199a-2:172144592-172144615	604.574	-1.9192	0.774007	-2.47957	0.0131542	0.0999146
isomir-hsa-mir-199a-2:172144593-172144615	347.773	-1.36418	0.670689	-2.03399	0.0419522	0.200898
isomir-hsa-mir-199a-2:172144594-172144615	81.143	-1.30326	0.669484	-1.94666	0.0515752	0.217307
isomir-hsa-mir-199a-2:172144595-172144615	60.654	-0.475742	0.623533	-0.762978	0.445476	0.677934
isomir-hsa-mir-199b:128244744-128244767	74.2738	-2.24797	0.801792	-2.80369	0.00505216	0.0609126
isomir-hsa-mir-199b:128244744-128244768	11.9463	-1.94095	0.835943	-2.32187	0.0202398	0.129841
isomir-hsa-mir-199b:128244745-128244767	804.03	-1.46475	0.745876	-1.9638	0.0495533	0.21166
isomir-hsa-mir-199b:128244745-128244768	69.3728	-1.50509	0.806557	-1.86607	0.0620317	0.239129
isomir-hsa-mir-199b:128244746-128244766	376.893	-0.620923	0.634285	-0.978932	0.327613	0.578938
isomir-hsa-mir-199b:128244746-128244767	2851.84	-1.18461	0.634946	-1.86568	0.0620858	0.239129
isomir-hsa-mir-199b:128244746-128244768	1004.97	-1.30112	0.703442	-1.84964	0.0643652	0.242618
isomir-hsa-mir-199b:128244747-128244766	252.95	-0.258708	0.696494	-0.371444	0.710307	0.868676
isomir-hsa-mir-199b:128244747-128244767	1447.99	-0.627116	0.652	-0.961834	0.336133	0.586352
isomir-hsa-mir-199b:128244747-128244768	950.311	-0.790004	0.636401	-1.24136	0.214472	0.456916
isomir-hsa-mir-199b:128244748-128244767	182.018	-0.761185	0.708127	-1.07493	0.282407	0.531676
isomir-hsa-mir-199b:128244748-128244768	331.148	-0.551489	0.654701	-0.842352	0.399591	0.637611
isomir-hsa-mir-199b:128244749-128244767	21.7652	-0.531678	0.841844	-0.631563	0.527673	0.743817
isomir-hsa-mir-199b:128244749-128244768	17.7915	-0.0818528	0.694788	-0.11781	0.906218	0.960466
isomir-hsa-mir-199b:128244783-128244806	374.873	-2.53278	0.81635	-3.10257	0.00191849	0.0313599
isomir-hsa-mir-199b:128244784-128244806	193.745	-1.62228	0.758129	-2.13985	0.0323669	0.171414
isomir-hsa-mir-199b:128244785-128244806	63.6977	-1.64314	0.656726	-2.50202	0.0123486	0.0958571
isomir-hsa-mir-199b:128244786-128244806	48.8127	-1.22677	0.654531	-1.87427	0.0608927	0.236342
isomir-hsa-mir-19a:91350939-91350962	53.4569	-1.24772	0.62674	-1.99081	0.0465017	0.207766
isomir-hsa-mir-19b-1:91351245-91351268	138.455	-1.15094	0.643809	-1.78771	0.0738235	0.263103
isomir-hsa-mir-19b-2:134169683-134169706	135.8	-1.04621	0.611764	-1.71016	0.087237	0.279457
isomir-hsa-mir-19b-2:134169684-134169706	93.8797	-0.823448	0.556926	-1.47856	0.139258	0.36254
isomir-hsa-mir-200a:1167878-1167898	140.766	2.24822	0.831738	2.70303	0.00687101	0.0714089
isomir-hsa-mir-200a:1167878-1167900	2138.68	1.01755	0.684219	1.48717	0.13697	0.358781
isomir-hsa-mir-200a:1167878-1167901	23.2482	1.09349	0.811393	1.34767	0.177766	0.411859
isomir-hsa-mir-200a:1167879-1167899	17.7363	1.28656	0.852666	1.50887	0.131333	0.352154
isomir-hsa-mir-200a:1167879-1167900	95.5175	0.951525	0.808702	1.17661	0.239352	0.488474
isomir-hsa-mir-200a:1167879-1167901	12.2825	0.926126	0.748354	1.23755	0.215883	0.457607
isomir-hsa-mir-200a:1167916-1167934	18.1264	0.775735	0.976516	0.794391	0.426968	0.66398
isomir-hsa-mir-200a:1167916-1167938	93.8666	0.148059	0.790277	0.187351	0.851386	0.93172
isomir-hsa-mir-200a:1167916-1167939	358.374	0.461462	0.717974	0.642728	0.520401	0.740319
isomir-hsa-mir-200b:1167124-1167144	11.1845	1.35349	0.906809	1.49258	0.135546	0.357808
isomir-hsa-mir-200b:1167124-1167146	46.9437	0.734025	0.710166	1.0336	0.301325	0.55494
isomir-hsa-mir-200b:1167160-1167178	117.9	1.14886	0.94821	1.21161	0.225662	0.472016
isomir-hsa-mir-200b:1167160-1167179	15.7932	0.56381	0.904148	0.623582	0.532902	0.748214
isomir-hsa-mir-200b:1167160-1167180	23.0171	0.811258	0.800722	1.01316	0.310985	0.562218
isomir-hsa-mir-200b:1167160-1167182	1358.09	0.180837	0.738048	0.245021	0.80644	0.907369
isomir-hsa-mir-200b:1167160-1167183	851.195	0.424388	0.703348	0.603382	0.546254	0.756215
isomir-hsa-mir-200b:1167161-1167183	11.1214	0.923898	0.826244	1.11819	0.263485	0.512053
isomir-hsa-mir-200c:6963703-6963725	244.226	0.437442	0.719581	0.607913	0.543245	0.752663
isomir-hsa-mir-200c:6963741-6963763	15.8137	-0.0578338	0.765285	-0.0755716	0.93976	0.974038
isomir-hsa-mir-200c:6963741-6963764	24.9052	-0.140738	0.667362	-0.210887	0.832976	0.922514
isomir-hsa-mir-200c:6963741-6963765	16.4031	0.006446	0.707871	0.00910617	0.992734	0.994489
isomir-hsa-mir-200c:6963742-6963760	372.607	0.823793	0.823614	1.00022	0.317206	0.567034
isomir-hsa-mir-200c:6963742-6963761	13.8168	0.418168	0.898713	0.465296	0.64172	0.827084
isomir-hsa-mir-200c:6963742-6963762	38.7593	0.691814	0.748074	0.924794	0.355073	0.603018
isomir-hsa-mir-200c:6963742-6963763	1742.33	0.419162	0.737006	0.568736	0.569535	0.773949
isomir-hsa-mir-200c:6963742-6963765	21379.9	0.318278	0.673855	0.472324	0.636696	0.826996
isomir-hsa-mir-200c:6963742-6963766	20.4574	0.239986	0.72022	0.333212	0.738974	0.877497
isomir-hsa-mir-200c:6963744-6963765	19.856	1.74396	0.994939	1.75283	0.0796314	0.269554
isomir-hsa-mir-200c:6963745-6963765	28.7784	1.31474	0.919364	1.43006	0.1527	0.38175
isomir-hsa-mir-203a:104117431-104117453	19.4749	-0.482514	1.03248	-0.467336	0.64026	0.827084
isomir-hsa-mir-203a:104117467-104117491	86.9746	-1.41308	0.928826	-1.52137	0.128168	0.346943
isomir-hsa-mir-203a:104117468-104117489	72.5179	-0.323085	0.946887	-0.341208	0.732947	0.874581
isomir-hsa-mir-203a:104117468-104117490	24.5463	-0.790758	0.997164	-0.793007	0.427774	0.66398
isomir-hsa-mir-203a:104117468-104117491	1117.18	-1.25805	0.93363	-1.34748	0.177826	0.411859
isomir-hsa-mir-203a:104117468-104117492	87.5203	-1.16394	0.932558	-1.24811	0.211989	0.454454
isomir-hsa-mir-203a:104117469-104117486	17.5715	0.261472	0.997408	0.262152	0.793205	0.897671
isomir-hsa-mir-203a:104117469-104117487	19.1542	1.80934	1.03267	1.7521	0.0797562	0.269554
isomir-hsa-mir-203a:104117469-104117488	123.31	1.39344	0.991126	1.40592	0.159748	0.39075
isomir-hsa-mir-203a:104117469-104117489	3058.53	-0.297511	0.96672	-0.307753	0.75827	0.885547
isomir-hsa-mir-203a:104117469-104117491	245404	-0.858932	0.932066	-0.921536	0.356771	0.603018
isomir-hsa-mir-203a:104117469-104117492	19133.6	-0.31011	0.91426	-0.339193	0.734465	0.874581
isomir-hsa-mir-203a:104117470-104117488	49.9162	0.679535	1.05461	0.64435	0.519349	0.740197
isomir-hsa-mir-203a:104117470-104117489	2641.77	-0.295781	1.00335	-0.294795	0.768151	0.885621
isomir-hsa-mir-203a:104117470-104117490	723.979	-0.4189	0.990389	-0.422965	0.672321	0.848502
isomir-hsa-mir-203a:104117470-104117491	253371	-0.816484	0.946425	-0.862703	0.388301	0.628883
isomir-hsa-mir-203a:104117470-104117492	19962.7	-0.567956	0.898886	-0.631844	0.527489	0.743817
isomir-hsa-mir-203a:104117471-104117491	89.4652	-0.325639	1.03224	-0.315468	0.752406	0.884674
isomir-hsa-mir-203a:104117471-104117492	28.8125	-0.638655	0.969909	-0.658469	0.510237	0.731985
isomir-hsa-mir-203a:104117472-104117491	39.0454	-0.0566755	1.02069	-0.0555267	0.955719	0.978159
isomir-hsa-mir-203a:104117473-104117491	73.7823	0.184715	1.01914	0.181246	0.856175	0.93541
isomir-hsa-mir-203a:104117473-104117492	19.5828	-0.002225	0.976366	-0.00227886	0.998182	0.998182
isomir-hsa-mir-203a:104117474-104117491	65.9852	1.0241	1.07725	0.950654	0.34178	0.589874
isomir-hsa-mir-203b:104117428-104117451	67.1439	0.187917	0.790457	0.237732	0.812089	0.909746
isomir-hsa-mir-203b:104117429-104117451	328.881	0.384297	0.80166	0.479376	0.631671	0.822236
isomir-hsa-mir-203b:104117430-104117451	14.7237	0.611131	0.830049	0.736259	0.461573	0.690126
isomir-hsa-mir-205:209432166-209432182	26.2116	2.20579	0.885934	2.4898	0.0127817	0.0978777
isomir-hsa-mir-205:209432166-209432183	154.669	1.24003	0.86109	1.44007	0.149847	0.376159
isomir-hsa-mir-205:209432166-209432184	49.6013	1.67684	0.789923	2.12279	0.0337718	0.174793
isomir-hsa-mir-205:209432166-209432185	527.095	1.8652	0.879946	2.11968	0.0340332	0.174793
isomir-hsa-mir-205:209432166-209432186	997.78	1.67252	0.846363	1.97613	0.0481398	0.207772
isomir-hsa-mir-205:209432166-209432188	16841.9	-0.0357776	0.634906	-0.0563511	0.955062	0.978159
isomir-hsa-mir-205:209432166-209432189	8198.7	-0.162549	0.69033	-0.235465	0.813848	0.910224
isomir-hsa-mir-205:209432167-209432187	11.9596	1.22217	1.15514	1.05803	0.290042	0.542432
isomir-hsa-mir-205:209432167-209432188	32.1563	1.39413	1.02452	1.36077	0.173587	0.408909
isomir-hsa-mir-205:209432167-209432189	22.1634	1.1388	0.9556	1.19172	0.233373	0.483369
isomir-hsa-mir-205:209432203-209432224	8.09005	0.723337	0.762906	0.948134	0.343061	0.590206
isomir-hsa-mir-206:52144401-52144421	14.2055	-2.43669	1.14745	-2.12357	0.0337064	0.174793
isomir-hsa-mir-206:52144401-52144423	14843.2	-3.74625	1.14189	-3.28074	0.00103535	0.0228098
isomir-hsa-mir-206:52144401-52144424	115.512	-3.33155	1.13562	-2.93369	0.00334962	0.0462956
isomir-hsa-mir-208b:23417997-23418019	21.3781	-3.51035	1.13908	-3.08175	0.00205787	0.031517
isomir-hsa-mir-20a:91351072-91351093	38.027	0.111467	0.657567	0.169515	0.865392	0.937048
isomir-hsa-mir-20a:91351072-91351095	1308.12	-0.851349	0.584809	-1.45577	0.145456	0.369788
isomir-hsa-mir-20a:91351072-91351096	14.0354	-0.799338	0.771162	-1.03654	0.299952	0.553925
isomir-hsa-mir-20a:91351109-91351131	17.6523	0.768188	0.875595	0.877332	0.380306	0.622819
isomir-hsa-mir-20b:134169850-134169873	89.7884	-0.414201	0.79918	-0.518282	0.604261	0.801908
isomir-hsa-mir-21:59841250-59841273	12.0487	0.879436	0.670116	1.31236	0.189398	0.428702
isomir-hsa-mir-21:59841251-59841273	39.8882	1.95991	0.571864	3.42723	0.000609783	0.0161974
isomir-hsa-mir-21:59841252-59841273	15.3196	1.4751	0.661444	2.23013	0.0257389	0.149338
isomir-hsa-mir-21:59841253-59841272	33.1884	1.42772	0.869533	1.64194	0.100602	0.29795
isomir-hsa-mir-21:59841253-59841273	650.957	1.80755	0.707666	2.55424	0.0106419	0.0882659
isomir-hsa-mir-21:59841254-59841273	346.349	2.33571	0.773034	3.02148	0.00251543	0.0371847
isomir-hsa-mir-21:59841255-59841272	36.907	1.80649	0.891178	2.02708	0.0426541	0.202606
isomir-hsa-mir-21:59841255-59841273	2123.57	1.74303	0.76908	2.26638	0.0234279	0.143593
isomir-hsa-mir-21:59841256-59841272	12.6178	2.46519	0.973023	2.53353	0.0112919	0.0914413
isomir-hsa-mir-21:59841256-59841273	1047.39	1.92392	0.87507	2.19859	0.0279068	0.157613
isomir-hsa-mir-21:59841272-59841293	11.8504	0.394558	0.770064	0.51237	0.608392	0.803981
isomir-hsa-mir-21:59841272-59841294	204.457	0.911057	0.534461	1.70463	0.0882638	0.28099
isomir-hsa-mir-21:59841272-59841295	608.065	0.816653	0.607827	1.34356	0.17909	0.41366
isomir-hsa-mir-21:59841272-59841296	18.9705	0.608429	0.629052	0.967215	0.333437	0.583771
isomir-hsa-mir-21:59841273-59841288	473.617	1.95973	0.90219	2.17219	0.0298414	0.164089
isomir-hsa-mir-21:59841273-59841289	13.9388	1.15608	0.972629	1.18861	0.234594	0.483992
isomir-hsa-mir-21:59841273-59841290	513.282	1.91139	0.85698	2.23038	0.0257222	0.149338
isomir-hsa-mir-21:59841273-59841291	3351.37	1.372	0.734614	1.86765	0.0618106	0.239129
isomir-hsa-mir-21:59841273-59841292	3455.76	1.09179	0.694368	1.57235	0.115869	0.324476
isomir-hsa-mir-21:59841273-59841293	7669.84	1.13518	0.671517	1.69048	0.0909366	0.283406
isomir-hsa-mir-21:59841273-59841295	949556	0.802587	0.482165	1.66455	0.0960028	0.292482
isomir-hsa-mir-21:59841273-59841296	156916	0.798507	0.543027	1.47047	0.141433	0.365978
isomir-hsa-mir-21:59841273-59841297	6217.12	0.975866	0.652893	1.49468	0.134998	0.357471
isomir-hsa-mir-21:59841273-59841299	95.4825	-1.4071	0.73849	-1.90538	0.0567308	0.22639
isomir-hsa-mir-21:59841273-59841300	73.466	-1.57154	0.885179	-1.77539	0.0758339	0.265778
isomir-hsa-mir-21:59841273-59841301	9.65683	-0.466237	0.911849	-0.51131	0.609134	0.803981
isomir-hsa-mir-21:59841273-59841302	6.70827	-0.446046	0.841335	-0.530165	0.595998	0.794664
isomir-hsa-mir-21:59841274-59841294	68.8098	1.14089	0.717535	1.59001	0.111832	0.317918
isomir-hsa-mir-21:59841274-59841295	465.843	0.808509	0.639851	1.26359	0.206377	0.448073
isomir-hsa-mir-21:59841274-59841296	53.7401	0.692423	0.62011	1.11661	0.264159	0.512053
isomir-hsa-mir-21:59841275-59841294	52.1918	2.67616	1.00073	2.6742	0.00749079	0.0744698
isomir-hsa-mir-21:59841275-59841295	253.98	2.49426	0.950897	2.62306	0.00871437	0.0791121
isomir-hsa-mir-21:59841275-59841296	82.6509	2.22623	0.942147	2.36293	0.0181311	0.121829
isomir-hsa-mir-21:59841276-59841294	23.132	1.68921	0.869046	1.94375	0.051925	0.217768
isomir-hsa-mir-21:59841276-59841295	161.493	2.18932	0.680848	3.21558	0.0013018	0.0245896
isomir-hsa-mir-21:59841276-59841296	58.9554	2.204	0.684828	3.21832	0.00128942	0.0245896
isomir-hsa-mir-21:59841276-59841297	27.3639	2.66092	0.796419	3.3411	0.000834466	0.0197027
isomir-hsa-mir-21:59841277-59841295	79.8812	0.694858	0.812166	0.855562	0.39224	0.631392
isomir-hsa-mir-21:59841277-59841296	23.2862	1.09135	0.777747	1.40322	0.16055	0.391024
isomir-hsa-mir-21:59841278-59841297	19.2776	2.04495	0.952497	2.14693	0.0317985	0.169459
isomir-hsa-mir-21:59841278-59841300	15.6558	-0.0463529	0.734671	-0.0630934	0.949692	0.976695
isomir-hsa-mir-21:59841311-59841326	36.5145	2.33177	0.99314	2.34788	0.0188806	0.124658
isomir-hsa-mir-21:59841311-59841327	555.879	1.82407	0.921889	1.97862	0.0478589	0.207772
isomir-hsa-mir-21:59841311-59841328	497.126	1.82083	0.883056	2.06196	0.0392114	0.193777
isomir-hsa-mir-21:59841311-59841329	14.5908	3.19807	0.979959	3.26347	0.00110055	0.0228098
isomir-hsa-mir-21:59841311-59841330	330.719	2.10622	0.646056	3.26012	0.00111366	0.0228098
isomir-hsa-mir-21:59841311-59841332	4386.25	1.58639	0.51801	3.06248	0.00219515	0.0330243
isomir-hsa-mir-21:59841311-59841333	16322.3	0.0524609	0.47288	0.110939	0.911665	0.963225
isomir-hsa-mir-21:59841311-59841334	458.968	-0.163519	0.541824	-0.301793	0.76281	0.885547
isomir-hsa-mir-21:59841312-59841332	25.5496	2.60589	0.732366	3.55818	0.000373429	0.013216
isomir-hsa-mir-21:59841312-59841333	59.6665	1.12303	0.582354	1.92844	0.0538004	0.22026
isomir-hsa-mir-21:59841312-59841334	69.6548	1.07113	0.717325	1.49323	0.135377	0.357808
isomir-hsa-mir-21:59841313-59841333	23.5472	0.44982	0.663176	0.678281	0.497594	0.720202
isomir-hsa-mir-21:59841314-59841333	20.6931	0.715911	0.953938	0.75048	0.452966	0.683874
isomir-hsa-mir-210:568111-568134	216.718	1.75344	0.887366	1.97601	0.0481542	0.207772
isomir-hsa-mir-210:568112-568134	2348.77	1.29695	0.865805	1.49797	0.134142	0.356314
isomir-hsa-mir-210:568112-568135	14.3329	1.0201	0.893156	1.14213	0.253401	0.501492
isomir-hsa-mir-210:568113-568134	172.062	1.53748	0.877206	1.7527	0.0796537	0.269554
isomir-hsa-mir-210:568114-568134	205.734	3.17218	0.901206	3.51993	0.000431656	0.013216
isomir-hsa-mir-210:568115-568134	35.3485	2.56632	0.950275	2.70061	0.00692132	0.0714089
isomir-hsa-mir-210:568116-568134	22.7585	3.48206	0.993796	3.5038	0.000458673	0.013216
isomir-hsa-mir-212:2050292-2050311	33.4324	1.66707	0.754215	2.21033	0.027082	0.155015
isomir-hsa-mir-214:172138857-172138879	35.8006	-0.626657	0.779454	-0.80397	0.421415	0.65846
isomir-hsa-mir-215:220117918-220117936	7.60516	0.324185	0.704979	0.45985	0.645624	0.8296
isomir-hsa-mir-217:55983020-55983043	54.82	-1.23838	1.02037	-1.21366	0.224879	0.471386
isomir-hsa-mir-217:55983021-55983043	21.439	-1.12654	0.96059	-1.17276	0.240894	0.490443
isomir-hsa-mir-218-1:20528299-20528320	24.9092	-0.867111	0.865712	-1.00162	0.316529	0.56642
isomir-hsa-mir-218-1:20528299-20528321	26.6405	-0.401304	0.869757	-0.461397	0.644514	0.829427
isomir-hsa-mir-218-2:168768210-168768232	27.9385	-0.425931	0.837749	-0.508423	0.611157	0.804776
isomir-hsa-mir-218-2:168768211-168768232	23.691	-1.01426	0.861142	-1.17781	0.238872	0.488079
isomir-hsa-mir-219a-1:33207896-33207918	21.6217	0.695652	0.734944	0.946537	0.343875	0.590206
isomir-hsa-mir-22:1713913-1713934	11.0742	0.236419	0.828173	0.28547	0.775284	0.888366
isomir-hsa-mir-22:1713913-1713935	203.713	-0.462511	0.531822	-0.869673	0.384479	0.626067
isomir-hsa-mir-22:1713913-1713936	6086.41	-0.980416	0.623767	-1.57177	0.116005	0.324476
isomir-hsa-mir-22:1713914-1713933	135.753	0.639216	0.628331	1.01732	0.309	0.561818
isomir-hsa-mir-22:1713914-1713934	460.038	0.334337	0.693086	0.482389	0.629529	0.821311
isomir-hsa-mir-22:1713914-1713936	522499	-1.01881	0.59425	-1.71444	0.0864478	0.279457
isomir-hsa-mir-22:1713914-1713937	170.301	-1.65885	0.634388	-2.61489	0.00892562	0.0798809
isomir-hsa-mir-22:1713915-1713935	18.6607	0.242616	0.702728	0.345249	0.729907	0.873833
isomir-hsa-mir-22:1713915-1713936	1415	0.176225	0.524611	0.335916	0.736934	0.876689
isomir-hsa-mir-22:1713916-1713935	13.3971	0.684536	0.813043	0.841943	0.39982	0.637611
isomir-hsa-mir-22:1713916-1713936	1244.31	0.798303	0.515989	1.54713	0.121832	0.334054
isomir-hsa-mir-22:1713917-1713936	184.482	1.08663	0.599225	1.81339	0.0697711	0.252902
isomir-hsa-mir-22:1713918-1713936	128.978	1.20559	0.723754	1.66575	0.0957632	0.292275
isomir-hsa-mir-22:1713919-1713936	52.5855	1.21362	0.739051	1.64213	0.100563	0.29795
isomir-hsa-mir-22:1713920-1713936	187.718	0.760415	0.825278	0.921406	0.356839	0.603018
isomir-hsa-mir-22:1713952-1713974	74.6903	-1.30204	0.78941	-1.64938	0.0990692	0.295989
isomir-hsa-mir-22:1713953-1713974	75.5165	-0.259608	0.688699	-0.376954	0.706208	0.866398
isomir-hsa-mir-221:45746180-45746203	121.13	-0.608701	0.662004	-0.919482	0.357844	0.603018
isomir-hsa-mir-221:45746181-45746203	651.825	0.39423	0.633774	0.622036	0.533918	0.748895
isomir-hsa-mir-221:45746182-45746203	618.441	1.17754	0.687664	1.71238	0.0868265	0.279457
isomir-hsa-mir-221:45746183-45746203	574.613	1.22226	0.767445	1.59264	0.111242	0.3173
isomir-hsa-mir-221:45746184-45746203	424.039	1.10912	0.782647	1.41714	0.156443	0.386559
isomir-hsa-mir-221:45746185-45746203	16.9855	1.11531	0.885232	1.25991	0.207702	0.449228
isomir-hsa-mir-221:45746217-45746234	13.4123	0.978376	0.894073	1.09429	0.273828	0.522455
isomir-hsa-mir-221:45746217-45746235	20.8607	1.02896	0.821909	1.25192	0.210599	0.452615
isomir-hsa-mir-222:45747032-45747057	12.9347	-1.22568	0.687064	-1.78393	0.0744345	0.263622
isomir-hsa-mir-222:45747033-45747057	12.0785	-0.9662	0.735607	-1.31347	0.189024	0.428702
isomir-hsa-mir-222:45747034-45747057	86.007	1.075	0.830929	1.29373	0.195758	0.437049
isomir-hsa-mir-222:45747035-45747057	56.9845	1.22594	0.763408	1.60588	0.1083	0.310996
isomir-hsa-mir-222:45747036-45747057	145.03	1.33928	0.71362	1.87674	0.0605542	0.236083
isomir-hsa-mir-222:45747037-45747057	83.6105	1.23952	0.719844	1.72192	0.0850833	0.277091
isomir-hsa-mir-222:45747038-45747057	37.2872	1.15296	0.840605	1.37158	0.170194	0.40263
isomir-hsa-mir-222:45747074-45747095	12.4844	-0.759818	0.935942	-0.811821	0.416894	0.654077
isomir-hsa-mir-222:45747075-45747095	31.4195	-0.152675	0.805103	-0.189634	0.849596	0.930614
isomir-hsa-mir-222:45747075-45747097	30.6176	0.957381	0.82388	1.16204	0.24522	0.493638
isomir-hsa-mir-222:45747077-45747097	32.3425	1.19164	0.900422	1.32342	0.185695	0.426022
isomir-hsa-mir-223:66018937-66018956	162.916	1.63174	0.730268	2.23444	0.0254543	0.148702
isomir-hsa-mir-223:66018937-66018957	84.9876	0.710852	0.772316	0.920415	0.357356	0.603018
isomir-hsa-mir-223:66018937-66018959	1542.32	0.541243	0.862415	0.62759	0.530272	0.746151
isomir-hsa-mir-223:66018937-66018960	672.742	0.0728114	0.93365	0.0779858	0.937839	0.974038
isomir-hsa-mir-223:66018937-66018961	32.1378	-0.768179	0.947383	-0.810844	0.417455	0.654077
isomir-hsa-mir-223:66018938-66018959	106.142	1.03161	0.828855	1.24462	0.213272	0.456279
isomir-hsa-mir-223:66018938-66018960	94.0781	0.671021	0.900297	0.745333	0.456071	0.686732
isomir-hsa-mir-224:151958629-151958652	36.389	0.518657	0.762242	0.680436	0.496228	0.719785
isomir-hsa-mir-224:151958630-151958652	238.495	1.00014	0.840695	1.18965	0.234183	0.483732
isomir-hsa-mir-224:151958631-151958652	62.2669	2.43742	0.944775	2.57989	0.00988306	0.0852209
isomir-hsa-mir-2355:207110042-207110064	161.813	0.334036	0.713162	0.468388	0.639507	0.827084
isomir-hsa-mir-2355:207110043-207110064	22.1918	0.847873	0.683906	1.23975	0.215068	0.457019
isomir-hsa-mir-2355:207110044-207110064	51.9016	0.711925	0.712726	0.998877	0.317854	0.567359
isomir-hsa-mir-2355:207110045-207110064	16.0448	1.46746	0.795414	1.8449	0.0650519	0.244664
isomir-hsa-mir-23a:13836575-13836593	11.5214	3.01106	0.997749	3.01785	0.00254576	0.0373085
isomir-hsa-mir-23a:13836592-13836615	49.3734	-0.158491	0.764472	-0.20732	0.83576	0.923909
isomir-hsa-mir-23a:13836592-13836616	14.4182	-0.230682	0.775201	-0.297577	0.766026	0.885621
isomir-hsa-mir-23a:13836593-13836614	16.6375	1.71327	1.04221	1.64387	0.100202	0.297804
isomir-hsa-mir-23a:13836593-13836615	104.627	0.205634	0.636921	0.322856	0.746804	0.883118
isomir-hsa-mir-23a:13836593-13836616	1701.69	0.132739	0.667663	0.198812	0.84241	0.927247
isomir-hsa-mir-23a:13836594-13836614	28.02	1.42046	1.07959	1.31574	0.188261	0.428702
isomir-hsa-mir-23a:13836594-13836615	163.416	0.0246011	0.589401	0.0417392	0.966707	0.983823
isomir-hsa-mir-23a:13836594-13836616	5662.73	-0.289021	0.58722	-0.492186	0.622588	0.81478
isomir-hsa-mir-23a:13836595-13836614	23.4872	2.00947	1.04739	1.91854	0.055042	0.223644
isomir-hsa-mir-23a:13836595-13836616	8421.93	-0.0788898	0.567862	-0.138924	0.88951	0.949854
isomir-hsa-mir-23a:13836595-13836617	30.626	-0.376262	0.728589	-0.516426	0.605557	0.80256
isomir-hsa-mir-23a:13836596-13836615	107.355	1.25352	0.730497	1.71599	0.0861643	0.279457
isomir-hsa-mir-23a:13836596-13836616	5243.06	0.830487	0.593584	1.39911	0.161781	0.391996
isomir-hsa-mir-23a:13836596-13836617	17.8813	0.503191	0.648983	0.775353	0.438131	0.671616
isomir-hsa-mir-23a:13836597-13836615	13.0022	1.05863	0.779967	1.35728	0.174693	0.409625
isomir-hsa-mir-23a:13836597-13836616	756.571	0.708458	0.539776	1.3125	0.18935	0.428702
isomir-hsa-mir-23a:13836598-13836616	977.179	1.07976	0.69555	1.55238	0.120571	0.332205
isomir-hsa-mir-23a:13836598-13836617	14.3714	1.01132	0.647024	1.56303	0.118046	0.326838
isomir-hsa-mir-23a:13836599-13836616	20.6193	1.75395	0.738267	2.37576	0.0175128	0.120534
isomir-hsa-mir-23a:13836600-13836616	13.374	1.07265	0.849621	1.26251	0.206766	0.448345
isomir-hsa-mir-23a:13836630-13836652	15.274	0.936999	0.903966	1.03654	0.299949	0.553925
isomir-hsa-mir-23b:95085264-95085283	14.3714	1.01132	0.647024	1.56303	0.118046	0.326838
isomir-hsa-mir-23b:95085265-95085281	11.8951	0.820782	0.806493	1.01772	0.308812	0.561818
isomir-hsa-mir-23b:95085265-95085282	22.1825	1.38747	0.76252	1.81959	0.0688216	0.251855
isomir-hsa-mir-23b:95085265-95085283	977.179	1.07976	0.69555	1.55238	0.120571	0.332205
isomir-hsa-mir-23b:95085265-95085284	172.467	0.977652	0.788043	1.24061	0.214751	0.456916
isomir-hsa-mir-23b:95085265-95085285	1200.81	0.236832	0.661524	0.358009	0.720337	0.872202
isomir-hsa-mir-23b:95085265-95085286	4396.4	-0.199949	0.621654	-0.321641	0.747725	0.883344
isomir-hsa-mir-23b:95085265-95085288	1121.5	-0.678606	0.826041	-0.821516	0.411352	0.650803
isomir-hsa-mir-23b:95085265-95085289	23.9083	-0.371633	0.798558	-0.46538	0.641659	0.827084
isomir-hsa-mir-23b:95085266-95085285	41.7773	0.44695	0.764881	0.584339	0.558992	0.764511
isomir-hsa-mir-23b:95085266-95085286	155.939	-0.0284132	0.664686	-0.0427468	0.965903	0.983823
isomir-hsa-mir-23b:95085266-95085287	94.7483	-0.601775	0.599843	-1.00322	0.315754	0.566226
isomir-hsa-mir-23b:95085266-95085288	90.6516	-0.521693	0.813594	-0.64122	0.52138	0.741091
isomir-hsa-mir-23b:95085266-95085289	18.8135	0.121619	0.901473	0.134912	0.892682	0.951447
isomir-hsa-mir-23b:95085267-95085286	20.4859	1.81279	1.07405	1.68781	0.0914486	0.28421
isomir-hsa-mir-23b:95085267-95085287	11.1625	2.1128	1.10204	1.91718	0.0552154	0.223644
isomir-hsa-mir-24-1:95086004-95086026	27.2135	1.30897	0.662041	1.97717	0.048022	0.207772
isomir-hsa-mir-24-1:95086005-95086026	34.8664	1.64566	0.752081	2.18814	0.0286596	0.159742
isomir-hsa-mir-24-1:95086006-95086026	36.3889	1.91086	0.771721	2.4761	0.0132828	0.0999146
isomir-hsa-mir-24-1:95086026-95086047	11.0928	-0.894527	0.746029	-1.19905	0.230508	0.480225
isomir-hsa-mir-24-1:95086026-95086049	17.056	-1.58622	0.75388	-2.10408	0.0353716	0.176858
isomir-hsa-mir-24-1:95086063-95086084	15.5219	0.856052	0.78771	1.08676	0.277143	0.527595
isomir-hsa-mir-24-1:95086064-95086081	26.696	0.548764	0.805369	0.681382	0.49563	0.719785
isomir-hsa-mir-24-1:95086064-95086082	101.969	0.633963	0.743835	0.85229	0.394053	0.632569
isomir-hsa-mir-24-1:95086064-95086083	321.765	0.544924	0.733229	0.743183	0.457371	0.688015
isomir-hsa-mir-24-1:95086064-95086084	1780.09	0.0798582	0.568897	0.140374	0.888365	0.949854
isomir-hsa-mir-24-1:95086064-95086086	6830.41	0.0498837	0.513719	0.0971031	0.922645	0.967468
isomir-hsa-mir-24-1:95086064-95086087	16.7536	-0.873901	0.676152	-1.29246	0.196197	0.437049
isomir-hsa-mir-24-1:95086065-95086086	27.7127	0.341612	0.83491	0.40916	0.682422	0.852971
isomir-hsa-mir-24-1:95086066-95086086	11.4924	0.447811	0.735989	0.608448	0.542891	0.752663
isomir-hsa-mir-24-1:95086067-95086086	18.568	2.25127	0.834108	2.69902	0.00695449	0.0714089
isomir-hsa-mir-24-2:13836288-13836311	16.8195	-0.87106	0.594763	-1.46455	0.143044	0.368006
isomir-hsa-mir-24-2:13836289-13836308	18.0275	2.98394	0.880024	3.39074	0.000697034	0.0179539
isomir-hsa-mir-24-2:13836289-13836311	6826.92	0.0398745	0.510293	0.0781405	0.937716	0.974038
isomir-hsa-mir-24-2:13836290-13836311	1004.25	0.101361	0.526481	0.192525	0.847331	0.929931
isomir-hsa-mir-24-2:13836291-13836311	1776.93	0.0135686	0.572191	0.0237133	0.981081	0.990129
isomir-hsa-mir-24-2:13836291-13836312	14.9437	0.983701	0.767035	1.28247	0.199677	0.438001
isomir-hsa-mir-24-2:13836292-13836311	325.035	0.444874	0.728571	0.610612	0.541456	0.752663
isomir-hsa-mir-24-2:13836293-13836311	110.078	0.670892	0.73809	0.908956	0.363373	0.606812
isomir-hsa-mir-24-2:13836294-13836311	26.0593	0.682558	0.803086	0.849919	0.39537	0.633119
isomir-hsa-mir-24-2:13836325-13836349	30.7278	-0.760246	0.847517	-0.897028	0.369704	0.613333
isomir-hsa-mir-24-2:13836326-13836349	40.6001	-0.294702	0.80946	-0.364072	0.715804	0.870772
isomir-hsa-mir-24-2:13836327-13836349	37.9684	-0.389423	0.696037	-0.559486	0.57583	0.777067
isomir-hsa-mir-24-2:13836328-13836349	23.2611	-0.531553	0.720545	-0.73771	0.460691	0.690021
isomir-hsa-mir-25:100093570-100093593	11.646	-0.0348494	0.726115	-0.0479943	0.961721	0.981937
isomir-hsa-mir-25:100093571-100093593	47162.3	0.265734	0.565092	0.470249	0.638177	0.827084
isomir-hsa-mir-25:100093572-100093593	4491.25	0.425817	0.386313	1.10226	0.270349	0.518728
isomir-hsa-mir-25:100093573-100093593	361.195	0.432478	0.548082	0.789075	0.430068	0.665861
isomir-hsa-mir-25:100093574-100093593	14.511	1.03299	0.788895	1.30941	0.190394	0.428702
isomir-hsa-mir-25:100093576-100093593	34.6911	1.32485	0.90843	1.45839	0.144732	0.369788
isomir-hsa-mir-25:100093577-100093593	61.6646	1.19634	0.829135	1.44287	0.149056	0.375958
isomir-hsa-mir-25:100093631-100093651	29.2686	1.20543	0.824535	1.46195	0.143754	0.3686
isomir-hsa-mir-26a-1:37969413-37969430	12.4328	0.247512	0.756971	0.326977	0.743685	0.881635
isomir-hsa-mir-26a-1:37969413-37969431	12.528	-0.866613	0.613964	-1.4115	0.158096	0.387827
isomir-hsa-mir-26a-1:37969413-37969432	524.069	-0.0873043	0.660489	-0.132181	0.894841	0.952725
isomir-hsa-mir-26a-1:37969413-37969433	3467.76	-0.199936	0.576913	-0.346561	0.728921	0.873267
isomir-hsa-mir-26a-1:37969413-37969435	1683.74	-0.659365	0.638629	-1.03247	0.301852	0.55494
isomir-hsa-mir-26a-1:37969413-37969436	20.4773	-1.73203	0.749672	-2.31038	0.0208672	0.132367
isomir-hsa-mir-26a-1:37969413-37969437	150.451	-1.492	0.752564	-1.98256	0.0474169	0.207772
isomir-hsa-mir-26a-2:57824620-57824642	14.5685	-0.694534	0.760435	-0.913338	0.361065	0.605196
isomir-hsa-mir-26a-2:57824656-57824680	153.14	-1.56015	0.713793	-2.18571	0.0288367	0.159901
isomir-hsa-mir-26a-2:57824657-57824680	20.1272	-1.65658	0.683674	-2.42306	0.0153905	0.108483
isomir-hsa-mir-26a-2:57824658-57824680	1667.56	-0.676794	0.642699	-1.05305	0.292318	0.544935
isomir-hsa-mir-26a-2:57824659-57824680	342.47	-0.626342	0.580429	-1.0791	0.280542	0.530502
isomir-hsa-mir-26a-2:57824660-57824680	3464.72	-0.183117	0.57841	-0.316587	0.751557	0.884674
isomir-hsa-mir-26a-2:57824661-57824680	538.252	-0.091873	0.652497	-0.140802	0.888026	0.949854
isomir-hsa-mir-26a-2:57824662-57824680	16.8977	-0.696058	0.691826	-1.00612	0.314359	0.564916
isomir-hsa-mir-26a-2:57824663-57824680	12.511	-0.149788	0.684769	-0.218743	0.826851	0.921012
isomir-hsa-mir-26b:218402657-218402676	45.0805	-0.345615	0.640105	-0.539936	0.589241	0.787949
isomir-hsa-mir-26b:218402657-218402678	443.741	-0.508014	0.50688	-1.00224	0.316229	0.56642
isomir-hsa-mir-26b:218402657-218402679	1740.75	-0.333386	0.707054	-0.471514	0.637273	0.826996
isomir-hsa-mir-26b:218402657-218402680	32.6935	-1.08722	0.660972	-1.64488	0.0999947	0.297708
isomir-hsa-mir-26b:218402692-218402713	28.9882	-0.0643401	0.614764	-0.104658	0.916647	0.965229
isomir-hsa-mir-26b:218402692-218402714	16.2966	-0.754962	0.877116	-0.860732	0.389386	0.629834
isomir-hsa-mir-27a:13836447-13836468	6776.34	-0.26543	0.685368	-0.387281	0.698548	0.861397
isomir-hsa-mir-27a:13836448-13836468	8106.69	0.859462	0.639216	1.34456	0.178769	0.413479
isomir-hsa-mir-27a:13836449-13836468	524.458	0.800274	0.638313	1.25373	0.209939	0.451869
isomir-hsa-mir-27a:13836450-13836468	487.433	1.00651	0.826262	1.21815	0.223166	0.469463
isomir-hsa-mir-27a:13836451-13836468	36.1302	0.792491	0.793789	0.998365	0.318103	0.567359
isomir-hsa-mir-27a:13836452-13836468	12.1731	1.26848	0.938207	1.35202	0.176368	0.410158
isomir-hsa-mir-27a:13836487-13836509	375.59	0.0879171	0.642173	0.136906	0.891105	0.950363
isomir-hsa-mir-27a:13836488-13836509	77.6146	0.662865	0.660687	1.0033	0.315718	0.566226
isomir-hsa-mir-27a:13836509-13836529	528.034	1.73906	0.858337	2.02608	0.042757	0.202606
isomir-hsa-mir-27b:95085462-95085485	89.3217	0.96552	0.700175	1.37897	0.167904	0.401736
isomir-hsa-mir-27b:95085463-95085485	149.92	0.994615	0.661041	1.50462	0.132422	0.353958
isomir-hsa-mir-27b:95085463-95085486	19.0489	0.613687	0.787526	0.77926	0.435827	0.669896
isomir-hsa-mir-27b:95085504-95085525	22.4375	-0.16235	0.680674	-0.238513	0.811483	0.909746
isomir-hsa-mir-27b:95085504-95085526	52.8657	-1.42858	0.69901	-2.04372	0.0409808	0.197919
isomir-hsa-mir-27b:95085505-95085521	12.9133	1.87714	0.984315	1.90706	0.0565134	0.226054
isomir-hsa-mir-27b:95085505-95085522	71.7723	1.85458	0.950927	1.95029	0.0511421	0.216272
isomir-hsa-mir-27b:95085505-95085523	487.433	1.00651	0.826262	1.21815	0.223166	0.469463
isomir-hsa-mir-27b:95085505-95085524	588.881	0.204006	0.77143	0.264452	0.791432	0.897554
isomir-hsa-mir-27b:95085505-95085526	10276.6	-0.574099	0.67568	-0.849662	0.395513	0.633119
isomir-hsa-mir-27b:95085505-95085527	991.68	-0.973593	0.571573	-1.70336	0.0885012	0.281219
isomir-hsa-mir-28:188688794-188688814	25.5941	0.518576	0.564064	0.919356	0.357909	0.603018
isomir-hsa-mir-28:188688794-188688816	141.576	0.777445	0.563722	1.37913	0.167855	0.401736
isomir-hsa-mir-28:188688834-188688854	265.518	1.33633	0.556692	2.40049	0.0163732	0.114075
isomir-hsa-mir-28:188688834-188688856	10957.3	0.26257	0.592665	0.443034	0.657741	0.836313
isomir-hsa-mir-28:188688834-188688857	865.089	0.0189907	0.689783	0.0275313	0.978036	0.989679
isomir-hsa-mir-28:188688835-188688855	77.3873	1.45148	0.569076	2.55059	0.0107542	0.0887481
isomir-hsa-mir-28:188688835-188688856	187.933	1.18422	0.559193	2.11773	0.0341976	0.175007
isomir-hsa-mir-28:188688835-188688857	888.64	0.669995	0.590802	1.13404	0.256776	0.505231
isomir-hsa-mir-28:188688836-188688855	11.2528	1.39852	0.760209	1.83965	0.0658196	0.246751
isomir-hsa-mir-28:188688836-188688856	35.1205	1.56224	0.669166	2.33461	0.0195639	0.126459
isomir-hsa-mir-28:188688836-188688857	173.956	0.954499	0.631435	1.51164	0.130627	0.350814
isomir-hsa-mir-296:58817661-58817682	11.2474	0.377857	0.816506	0.462774	0.643527	0.828784
isomir-hsa-mir-299:101023799-101023821	15.545	-3.89262	0.776389	-5.01375	5.33781e-07	0.000129633
isomir-hsa-mir-299:101023800-101023822	10.6527	-4.38024	1.03264	-4.24178	2.21755e-05	0.00179516
isomir-hsa-mir-29a:130876747-130876770	343.953	-1.84337	0.73545	-2.50645	0.0121949	0.0955363
isomir-hsa-mir-29a:130876748-130876770	4901.99	-1.31325	0.658625	-1.99392	0.0461604	0.2076
isomir-hsa-mir-29a:130876748-130876771	115.695	-1.17263	0.743384	-1.57742	0.114698	0.322973
isomir-hsa-mir-29a:130876749-130876770	24775.5	-0.829848	0.62086	-1.33661	0.18135	0.418311
isomir-hsa-mir-29a:130876749-130876771	2590.97	-0.907001	0.704226	-1.28794	0.197767	0.437195
isomir-hsa-mir-29a:130876750-130876770	4758.19	-0.205316	0.669265	-0.306778	0.759013	0.885547
isomir-hsa-mir-29a:130876750-130876771	558.274	-0.495883	0.64861	-0.764532	0.44455	0.677463
isomir-hsa-mir-29a:130876751-130876770	2977.22	-0.0758444	0.719939	-0.105348	0.916099	0.965229
isomir-hsa-mir-29a:130876751-130876771	522.643	-0.489602	0.693101	-0.706393	0.479944	0.708462
isomir-hsa-mir-29a:130876752-130876770	126.928	-0.135116	0.656896	-0.205688	0.837034	0.923909
[truncated: 506 more rows]

## Sheet: subset O_neg ALL
Column1	baseMean	log2FoldChange	lfcSE	stat	pvalue	padj
[truncated: 1,692 more rows]
