# Supplementary material for: Genome-wide miRNA profiling reinforces the importance of miR-9 in human papillomavirus associated oral and oropharyngeal head and neck cancer
Source: Sci Rep. 2019 Feb 19;9:2306. doi: 10.1038/s41598-019-38797-z (PMC6381209; doi:10.1038/s41598-019-38797-z)
Supplement: Supplementary file 7 — Dataset 6 [file 41598_2019_38797_MOESM7_ESM.xlsx]

## Sheet: mirpath 3 data
Genome-wide miRNA profiling reinforces the importance of miR-9 in human papillomavirus associated oral and oropharyngeal head and neck cancer
Ksenija Božinović, Ivan Sabol, Emil Dediol, Nina Milutin Gašperov, Spomenka Manojlović, Zuzana Vojtechova, Ruth Tachezy, Magdalena Grce
HPV positive subsets								HPV negative subsets
miRNA	Number of validated taget gene interactions							miRNA	Number of validated taget gene interactions
hsa-miR-9-5p	997							hsa-miR-100-5p	393
hsa-miR-106b-5p	1804							hsa-let-7a-2-5p	2163
hsa-mir-10b-5p	400							hsa-let-7f-1-5p	1795
hsa-mir-125b-2-3p	489							hsa-let-7g-5p	1763
hsa-mir-126-3p	163							hsa-mir-101-2-3p	1137
hsa-miR-133a-3p	0							hsa-miR-10a-5p	461
hsa-mir-140-3p	567							hsa-mir-125a-5p	900
hsa-miR-208b-3p	0							hsa-miR-142-3p	791
hsa-mir-222-3p	545							hsa-miR-142-5p	543
hsa-miR-29a-3p	1245							hsa-miR-143-3p	684
hsa-miR-29b-3p	1025							hsa-miR-144-3p	236
hsa-miR-34a-5p	4186							hsa-mir-145-3p	61
hsa-miR-378a-3p	849							hsa-miR-150-5p	175
hsa-miR-93-5p	1840							hsa-mir-151a-3p	411
								hsa-mir-15a-5p	2114
								hsa-miR-17-5p	1981
Pathways unique to specific subset are labeled green								hsa-mir-182-5p	1946
								hsa-miR-184	26
KEGG pathway HPV positive subset	p-value	#genes	#miRNAs	Rank	Rank negative	pvalue negative	Rank Difference vs negative	hsa-mir-186-5p	1381		KEGG pathway HPV negative subset	p-value	#genes	#miRNAs	Rank
Proteoglycans in cancer	9.40456e-12	123	12	1	1	2.34302e-16	0	hsa-mir-191-5p	262		Proteoglycans in cancer	2.34302e-16	164	36	1
Viral carcinogenesis	7.89877e-08	126	12	2	5	2.87768e-09	3	hsa-miR-195-5p	1422		Cell cycle	5.18441e-11	107	35	2
Hippo signaling pathway	1.09788e-07	89	12	3	8	6.53065e-07	5	hsa-mir-19b-1-3p	1326		Protein processing in endoplasmic reticulum	9.79059e-11	140	36	3
Endocytosis	1.36428e-07	128	12	4	14	2.06582e-06	10	hsa-mir-203a-3p	0		Ubiquitin mediated proteolysis	5.32789e-10	118	34	4
Transcriptional misregulation in cancer	1.36428e-07	108	12	5	28	2.62344e-05	23	hsa-miR-221-3p	628		Viral carcinogenesis	2.87768e-09	158	35	5
Pancreatic cancer	1.36428e-07	51	12	6	25	1.07643e-05	19	hsa-mir-23b-3p	1541		Renal cell carcinoma	2.02745e-08	60	34	6
Fatty acid biosynthesis	1.82223e-07	6	9	7	unique	unique	80	hsa-mir-24-1-3p	1771		Pathways in cancer	9.19888e-08	300	36	7
Glycosaminoglycan biosynthesis - keratan sulfate	1.88986e-07	12	9	8	9	1.11145e-06	1	hsa-miR-26b-5p	2853		Hippo signaling pathway	6.53065e-07	114	36	8
Adherens junction	2.1414e-07	50	12	9	26	1.65518e-05	17	hsa-mir-27a-3p	2429		Glycosaminoglycan biosynthesis - keratan sulfate	1.11145e-06	14	23	9
Colorectal cancer	2.79225e-07	47	12	10	22	5.99452e-06	12	hsa-mir-27b-3p	1843		Prostate cancer	1.11145e-06	77	34	10
N-Glycan biosynthesis	7.30832e-07	32	10	11	55	0.00347134	44	hsa-mir-30a-5p	1686		Thyroid hormone signaling pathway	1.11145e-06	96	35	11
Fatty acid metabolism	7.51655e-07	24	11	12	63	0.00849847	51	hsa-mir-342-3p	555		TGF-beta signaling pathway	1.34209e-06	65	33	12
Prion diseases	8.16949e-07	18	12	13	37	0.000605037	24	hsa-miR-345-5p	225		ECM-receptor interaction	1.71045e-06	61	35	13
Pathways in cancer	8.16949e-07	219	12	14	7	9.19888e-08	7	hsa-miR-34c-5p	333		Endocytosis	2.06582e-06	163	35	14
Glioma	1.50545e-06	44	12	15	24	9.25696e-06	9	hsa-mir-363-3p	336		Acute myeloid leukemia	3.08897e-06	51	30	15
Chronic myeloid leukemia	1.87247e-06	53	12	16	23	5.99452e-06	7	hsa-mir-92a-1-3p	1197		HIF-1 signaling pathway	3.14618e-06	89	35	16
Hepatitis B	1.99825e-06	90	12	17	30	0.000103304	13	hsa-mir-92b-3p	717		Lysine degradation	3.18856e-06	39	33	17
Cell cycle	2.58953e-06	82	12	18	2	5.18441e-11	16	hsa-miR-941	485		Bacterial invasion of epithelial cells	3.56966e-06	65	35	18
ECM-receptor interaction	3.18991e-06	42	12	19	13	1.71045e-06	6				Small cell lung cancer	3.57321e-06	74	36	19
Renal cell carcinoma	8.46616e-06	47	12	20	6	2.02745e-08	14				p53 signaling pathway	4.56736e-06	61	34	20
Non-small cell lung cancer	1.0091e-05	40	12	21	32	0.000182232	11				Focal adhesion	4.56736e-06	161	36	21
p53 signaling pathway	1.43162e-05	50	12	22	20	4.56736e-06	2				Colorectal cancer	5.99452e-06	54	34	22
Focal adhesion	1.62869e-05	125	12	23	21	4.56736e-06	2				Chronic myeloid leukemia	5.99452e-06	62	34	23
Protein processing in endoplasmic reticulum	2.41709e-05	101	12	24	3	9.79059e-11	21				Glioma	9.25696e-06	53	33	24
Bacterial invasion of epithelial cells	3.30697e-05	52	12	25	18	3.56966e-06	7				Pancreatic cancer	1.07643e-05	56	33	25
Central carbon metabolism in cancer	8.54978e-05	44	12	26	42	0.0018927	16				Adherens junction	1.65518e-05	63	35	26
Fatty acid elongation	9.89194e-05	14	7	27	unique	unique	80				Endometrial cancer	2.62344e-05	46	33	27
Prostate cancer	0.000108703	60	12	28	10	1.11145e-06	18				Transcriptional misregulation in cancer	2.62344e-05	130	35	28
Other types of O-glycan biosynthesis	0.000150384	19	10	29	49	0.0023731	20				RNA transport	6.04159e-05	130	36	29
HTLV-I infection	0.000226764	146	12	30	76	0.023876	46				Hepatitis B	0.000103304	107	34	30
Regulation of actin cytoskeleton	0.000257315	118	12	31	unique	unique	80				mRNA surveillance pathway	0.000103304	76	35	31
Neurotrophin signaling pathway	0.000298569	74	12	32	47	0.00198547	15				Non-small cell lung cancer	0.000182232	46	32	32
DNA replication	0.000369648	25	9	33	43	0.00198547	10				Spliceosome	0.000192442	102	34	33
Melanoma	0.000472061	45	12	34	59	0.0060713	25				Signaling pathways regulating pluripotency of stem cells	0.000236084	106	35	34
Bladder cancer	0.000472061	29	12	35	57	0.00441903	22				FoxO signaling pathway	0.000429678	105	34	35
Estrogen signaling pathway	0.000490625	57	12	36	60	0.00620338	24				Inositol phosphate metabolism	0.000562925	48	30	36
Endometrial cancer	0.000603544	36	12	37	27	2.62344e-05	10				Prion diseases	0.000605037	23	30	37
Small cell lung cancer	0.000634908	55	12	38	19	3.57321e-06	19				Shigellosis	0.000605037	52	32	38
Lysine degradation	0.00104952	27	11	39	17	3.18856e-06	22				mTOR signaling pathway	0.000605037	51	35	39
Ubiquitin mediated proteolysis	0.00166679	81	12	40	4	5.32789e-10	36				Sphingolipid signaling pathway	0.0012074	86	33	40
Thyroid cancer	0.00248653	21	12	41	45	0.00198547	4				Nucleotide excision repair	0.00133913	39	29	41
FoxO signaling pathway	0.00291489	79	12	42	35	0.000429678	7				Central carbon metabolism in cancer	0.0018927	54	33	42
Sphingolipid signaling pathway	0.00291489	67	12	43	40	0.0012074	3				DNA replication	0.00198547	30	27	43
Axon guidance	0.00300899	71	12	44	unique	unique	80				Phosphatidylinositol signaling system	0.00198547	63	32	44
MAPK signaling pathway	0.00483572	133	12	45	82	0.0400087	37				Thyroid cancer	0.00198547	25	32	45
Insulin signaling pathway	0.00483572	81	12	46	46	0.00198547	0				Insulin signaling pathway	0.00198547	106	35	46
Thyroid hormone signaling pathway	0.00631958	70	12	47	11	1.11145e-06	36				Neurotrophin signaling pathway	0.00198547	90	36	47
TGF-beta signaling pathway	0.00658984	46	12	48	12	1.34209e-06	36				Oocyte meiosis	0.00202489	83	35	48
Prolactin signaling pathway	0.00658984	43	12	49	unique	unique	80				Other types of O-glycan biosynthesis	0.0023731	20	26	49
Acute myeloid leukemia	0.00700589	36	11	50	15	3.08897e-06	35				ErbB signaling pathway	0.0023731	65	34	50
Sulfur metabolism	0.00731436	7	6	51	unique	unique	80				TNF signaling pathway	0.0023731	83	35	51
mTOR signaling pathway	0.00994774	38	12	52	39	0.000605037	13				Apoptosis	0.00263173	69	33	52
PI3K-Akt signaling pathway	0.0189192	175	12	53	71	0.0177256	18				SNARE interactions in vesicular transport	0.0027913	28	27	53
Glycosylphosphatidylinositol(GPI)-anchor biosynthesis	0.0195759	17	8	54	unique	unique	80				Mismatch repair	0.00347134	21	29	54
Choline metabolism in cancer	0.020617	59	12	55	79	0.0307638	24				N-Glycan biosynthesis	0.00347134	37	31	55
RNA transport	0.0217499	91	12	56	29	6.04159e-05	27				Epstein-Barr virus infection	0.00376255	147	36	56
TNF signaling pathway	0.0243993	60	12	57	51	0.0023731	6				Bladder cancer	0.00441903	33	32	57
Steroid biosynthesis	0.0245344	10	9	58	61	0.00814299	3				Progesterone-mediated oocyte maturation	0.0060713	68	32	58
Progesterone-mediated oocyte maturation	0.0247188	51	12	59	58	0.0060713	1				Melanoma	0.0060713	54	33	59
Shigellosis	0.0306188	37	12	60	38	0.000605037	22				Estrogen signaling pathway	0.00620338	74	35	60
HIF-1 signaling pathway	0.0316735	58	12	61	16	3.14618e-06	45				Steroid biosynthesis	0.00814299	16	25	61
Oocyte meiosis	0.0316735	62	12	62	48	0.00202489	14				Basal transcription factors	0.00849847	37	31	62
											Fatty acid metabolism	0.00849847	33	32	63
											Glycosaminoglycan biosynthesis - chondroitin sulfate / dermatan sulfate	0.0103902	15	25	64
											Gap junction	0.0129334	63	32	65
											AMPK signaling pathway	0.0129334	93	34	66
											Legionellosis	0.0130562	44	32	67
											Homologous recombination	0.0141731	23	23	68
											Chagas disease (American trypanosomiasis)	0.0163653	75	34	69
											RNA degradation	0.0163653	59	36	70
											PI3K-Akt signaling pathway	0.0177256	233	36	71
											B cell receptor signaling pathway	0.0177627	54	33	72
											Wnt signaling pathway	0.0195953	98	35	73
											Non-alcoholic fatty liver disease (NAFLD)	0.0227581	108	34	74
											Platelet activation	0.0229531	90	34	75
											HTLV-I infection	0.023876	181	36	76
											Fc gamma R-mediated phagocytosis	0.0244885	67	34	77
											Oxytocin signaling pathway	0.0249701	110	33	78
											Choline metabolism in cancer	0.0307638	75	34	79
											Circadian rhythm	0.0398942	25	30	80
											Lysosome	0.0400087	86	34	81
											MAPK signaling pathway	0.0400087	173	35	82
											Terpenoid backbone biosynthesis	0.0412838	17	23	83
											Ribosome	0.04619	96	32	84
											Toxoplasmosis	0.04619	84	36	85
											Valine, leucine and isoleucine degradation	0.0477242	36	30	86
											Salmonella infection	0.048133	62	33	87
											Glycosaminoglycan biosynthesis - heparan sulfate / heparin	0.0491931	16	25	88
